# Supplementary material for: Transcriptomic Profiling Reveals Complex Molecular Regulation in Cotton Genic Male Sterile Mutant Yu98-8A
Source: PLoS One. 2015 Sep 18;10(9):e0133425. doi: 10.1371/journal.pone.0133425 (PMC4575049; doi:10.1371/journal.pone.0133425)
Supplement: S1 File — (XLSX) [file pone.0133425.s003.xlsx]

## Sheet: S1 file.
>comp0_c0
GACTGGAAGAAGATGAAAGAAGACGGTCACTTTTAGAATCCAACTTACATTCAGTCGAAGTTGAATTGGAATCAGTAAGAGTTCAACTAGAAGAAGAATCTGAGGCTCGTTTAGACCTTGAAAGACAATTAATCAAGGCTAATGGTGAATCTCAAGCATGGAAATCGAAATATGATTCTGAAGCAAGTGCTAGGGCCGAGGAAGTTGAAGAGCTACGTCGTAAATACTCCGCACGTATTCAAGAACAGGAGGAACACATCGAAACACTTTTGGTTAAAGTCAACAACTTGGAAAAACAAAA
>comp0_c1
AACAATTTGGAAAAACAAAAGTCTAGGCTCCAGAGCGAAGTTGAAGTTCTCATTATTGATTTGGAAAAGGCTAACAATACTGCAAGAGATTTACAAAAACGTGTTGAGCATTTGGAAAGAGTTAACATTGACTTGAAGACTCGTCTTGATGAAACCACTGCATTGTTCGAACAAGGACAACGGGACTTGAGAAACAAACAAAATGAAATTCAAAGATTAACCCATGAATTGGACAAAACCAGAGAACAAAAGGATCAACTTACACGTGAAAATAAGAAATTGGCTGATGATTTGCACGATGCCAAGAATACTATTTCTGAATACAACAGAAGATTACATGAGTTAGAATTGGAACTCAGGCGGTTGGAGAATGAACGCGATGAACTTAGCGCTGCTTAT…
>comp100006_c0
GATCATTTCATGCTACCAAAGGGAAAAATTATCATGGTTACCCATCGGAGAATAATATTATTGCAACAAACTTCTCTTATCACTCAGAGGAAATTCAATCCTATGAGGGATCCATGTTCAGTATTGTGGGATGTTCCGTGGGATGATCTGAAAACAATGGAGTTGACTCGGGGAAAGAAAGACCTACATAAAGCTCCACCTTCGCGGCTCGTACTCCATCTAAAGGCTAAACCAACAGAAACAAAAGAGCAAGTTCGTGTCATAAAATGCAACCGAGGTACTCATCAGACCCTTGAAGTTTACTCTTCAGTTGAACGAGCAATGATCACATATGGAAGAAACCTTTCAAAGGAGCTACTGAAGAAGGCTACTAAACCATATTCTCCAGTTACTGATGGC…
>comp100028_c0
CTGCCTCTAAATTAAAAAACAATTGCAAGGGTTAAAGCCAAAATTGCAGCATAAGATAACATTGGTTGATGAATTATACGAAGAGGACAAATTTTTAACACGATTAGTGCGACTTAAACCTAAGCCGTATTTTATTTTTCATTTGAGAAGAAGTTGAACGCGGCTATCACCAAGGCGAAGAGAATAAGAAACTTTCTTGTACTCAGCCCAAGTGAATGGCCTATACAGCAATGGCCTATGGGGTGTGACCAGTTCTGGTGGAACACTGAGCCATGCATGGGGTGGTGGCGCCCCAAAATATGCCATTGACATTCTATACTTGTACCCATTGGTCAATGCTCTGTGCCTTACGCTCATGAACCTCCCATTTGTCATTGCCTGTAAAACATCACCTACGTT…
>comp10002_c0
CAGAAACTAACAGAGTATGAACGTAAAAGGCTTGAAAATATCAAGAGAAATGCTGAAATGGTGGGCGCACTCAATATCCGCTCAAAAGCAGCTATTCTCTCTGCCGCTACCAAACGCCAAAAAACAAAACAAGTGAAGAAACCCAAAATGGTGAACCCGATCGTAACTCGACGGTCACCGAGAACAAGAGTTAAGCTACCGGATTCAAAGGGTTTGTCGGATAAGTTCCTAAAACCTATTAGTATGATAGATGCTTTCATAGGATATGAAAAAGAATCTAACCAAGTGCTGGTTGATACAATTTTGAGTATTGCTGAGGAAACTCAAGCTGGATTTCCAGAAAATGAAGAGTTTAATGGTGCTAAAGACGTTAAAGATGGGAACTTTAGTGGTTTTAGT…
>comp10003_c0
AAAGGAGCCGATGATCTTTTTAACGAAAGCGACCAAGGACCAGTTTCAAGACAATATTTTGAAGCACAACTTTCACCCAAAACAAAGTATTCTCCTTTCGCAACATCAAGACTTGGCAAACAAATCTACAAAACTATCTCTAAGCAAAAATGGGAGATTTTCTGCACTCATCCTAAAAGCTATTCTCCTTTATTGGTACGTGAGTTTTACGCTAACCTTTATGACCATAAGTTAGAGTTTATCTTTGTATGAGAAGGCTTAATGTCATAGGA
>comp100054_c0
GGCACTTTTAAAGTAAATATTACTCGACTTAGACCTTATGTTGATAATAGAACTGACAGTGAGAAAGAGGAGTCTCGACTCCATGAACCACCGTGAACTTGTGAATACGAGGTAAGTTGAGCTTAGACTTTAAATAAGCACTTCTCGGGAGGCAACCCGAGTGCTAACCTTACTAATTTACTAATTTTATCTCATTAATTAACTAAAAAATGTGTTTTGAAAACCCACACGGCTTGGACACATGGGCGTGTCCCTGGCCGTGTGGCTCCCTTGACTTAGTTTTTTAAATTTGAATGAAATCGACAGAGAGTTACACGGCCTGGTGACACGACCGTTAACCTACATGGCCTGGACACACAGGCGTGTCTTTGGCTGTGTGAACCTTGGGACTTAATTTTT…
>comp100064_c0
AGAAAATGTAAATGAAAGCTTACGAGAAAGGAAGCTAAGGTAAGCCAATGTAAGCCAAATTGATTTCAATGTCACTTGTTTCTGCAATTAAACAAAGCAAAAACAAAAAAAGATGAGATTAAATGAAAAAAACTAAGCTTGTGATCCCAGTAAACATTATAATAAATTCATTAAAGTCGAATCCATGCAATTTCAAAATTCTGAGATCTTCATTGTGATATGACAATATCAACTCCAACCACTATATTGGAGCTTGCACAATTATACTGTCATAATATGACTCAAGTATTTTAACACCCCTCATCAAATAAGTGTTGCCTATTTCCTACTCCTCAACTAAACTCTTTTCAATTAAAAATAACTAGAAACTGCAAGTAACATACATAACAGATCATTAAA…
>comp100091_c0
ATTGCACTTAAATGTGAAGGGCCAAACACAATATAATAAAACCTTGACATGGACCAAACAGATAATGAGGGTGGATAGAGATGGTGCCCATAGGGGGCATGATGTTACCAACCAATAGGTTAAAATCAATACGGATGCGGCTGTTCTTGAGGTTGATGGCAGAGCGGCTGCTGGTGGCCTAGTTCGAAATCATACAGGATGCTGGCTAAGGGGTTTCTGCCGGAGTTTGGGCTACTGTTTGGTGCTTCAAGCGGAAGCCTGGGGTCTGCTCGATGGTCTTGAGCTTGCTTGGCAACTGGGCTATCGCAAAGTGGAAGCTGAAAGCGATAACCTTAATCTTATCTGCTTATTGCAGATAACACTAATGCTGATCCTGGAGAAGCCTTAATTCGACGAATT…
>comp100094_c0
CGCCTCCACCTCCGACGCCGATCCACGGAGTGGACCCAGGGAAGCCTCTTCTCCTTTGGCTTTTGTTTAAAATCCGTTTGCAAAGTAAAATAAAAACGAAAGGGAAAAAGAAAAAACACGACTGTGAATAGGAAAGAAAAACTGAAAAACAACATTGGATTCGATCTTTGATTGCTATTGACTTTTTGTTTGTACTCTTTGCTATCATATATTCATCCAAAAAAAGGTCCCTTACAAACAATTTTCGAAGGCTTTTTATAGTCATTTTACATCTCAATTTTTTGCACGTTTGCAGGTACGTGCGTGGGTGTATCATTGATGTAGCGTGGTGAAGTAGCGTACGACGCGGAGAAAGCGCGCGACGTGCGGGGGAGGTGCGTTGTTGGCTGCGGCACAAGG…
>comp100098_c0
CTTAGATTTGGACCCATTTAGAGATCACGTTTTTATCATTGCTTACAAAGATCAAATGAACTAGATTGTGTGTTGAAAATTGCTTTCACCTTTGCTTCATTGAACCCTCTCAATTCATTGTTAGCCAAATTTCTGAGCTCCTCCACCAATTTTTCCATCAAATCCTTGTCACTATTGCTTCCAATTCTATTCATAATCCCCTCTATTTTCCCTATATATAAACCATACTTTCTCAGTTTCTCTATTTCATCTTCACTTCCCCCTCCTATTATTGCCCCACAAGCACCCGCACAAGCATACAATGTTCCTTCATATTTTTCGGAGACACGCTCGATTTCTTCGATGTGGCTCGACTTCTTATTGTCGGATTGATAAGATTCCACTTCATCATACTGCCCG…
>comp10010_c0
AAGATGGCAATGTCAAAATGGAAGGTCTGTTATCTTTTTACTTTTTCTTTGTTCTCTTTTACTATCATTATTCCAGTAATATTAAACATCTCAACTGGGGGTTCAGAGTGGCTTTAGTTTCCGTGTCAAGTCCAAGTTGTGTTTGTTTTGGGTCAATTGGATTTGGATTTTTTGGGTTTGATTCTTTCAGGTTTGCTAGTCAAGTCATTTCAAGTTGACACTTGGGTCAGGTCATTTCTAGTTTGGGTCATTTTCGGATTCCAGTT
>comp100116_c0
CCCAAAATCATCAAGTCCATATACAATAAATCATTAGCCCAAATAAAAACCCAAATACAAGGCCCAAATCTTGCATGCCCAAAACTACAACCCAACCCAAAAACATGGCCCAAAACATAAAACAACAAGAGAAACCCTAGTAACTTAGGATGCCATGCCTCCATGTGCGCCAGCGGCACGCACGACGCCCAAGATTCAGCCCCCATTTCACCCAAATGACCGTTTGAAACTCGGAGTCGCGACGTCGGAACCCCTGCTTCGTCGTTGGGATCGACTTCCAAAGGGGAAAAAGGGGGTCTCTTCTCTCGTGCTTTTGGGGTTAAGAGAACACAGCCTTCGGGTACTTCAAAATAGGGGTAAAAAAACCCTGTTCACGCGACCCCAACCACCGCCCATGGT…
>comp10012_c0
AGAGCGCTGGAAAGTTCGCCCTTCATGCATGGGCCTTTGCGCTATGGCAATTCGCCTCTTGGGCTTGGTACCTAATGACCAACCACTTTCTAACAGTAGCGGTCGTCGTCTTTCTATACTTGTGCACAACTTGTATGGTGATGGCGCTTCGCTTTCTTTTTGGCGGATTGCTAGGTTTCCTGATTCGTTATACTACTATTATGACGATGAAGGCGGTGTGGAGCTGCTACACCAAAGCCAAATCCAGCAGCTCCTATGTGAAGGAGAAAGCAGTTGAGGGTTATCTGCATTTCATTGTACCACAAAAACCCCCCCG
>comp100230_c0
TTTAATTGTTGTAACGCAGCAGCTATTTTCATGTTGTTTTTTACTTGCGTTTCATCTCATAATGTCGTTCCATGCCCTCCAAAAACGACACCGTCGATGCCTCCCTCAGTTGCGGCCAAATGTCCCAAAGACACACTCAAGTTCGGTGTTTGTGGGAGCTGGTTGGGGTTGGTTCACGAGGTCATCGGGACCCCGCCGAGTAAAGAGTGTTGTACATTGATTTCGGGTTTAGCCGATCTCGAGGCCGCATTGTGTTTGTGTACTGCAATTAAGGCCAATGCAGTTGGTGCTATCAAGGTTAAAATACCTATTGCCATTAGCTTGTTGATAAATGCTTGCGGGAAAAAGGTCCCTCAAGGCTTCGCATGTCCATAGATGATTTATGTTCATTTTACTGTT…
>comp100254_c0
TGGATCCTCTAGAATCTCTCTTTCCAGTCCAGTCATAACCATGTACAAACGGCCGTAAAGGAAAACATACACAATAAGGACGGTAACCAGGCTGTTAAAATAGAAGCCAACTGTTGTACAGTAGAATGATAGCATTCTGAAGAAGTCAAAGTGACAACCAAGACGGTGGACATCACGAGAAAGTGTTTGTTCCCCATTTCCGTTTGCAACTTTGGCCTCAAAAATTGATATCTGATTCATCCCCACATCACGCCCCTTTCCAACTTGCATATAATCATGGTGTGTCACAGACCCAAGACGAAGAGTCGAATTGAACCCTGCGAATATGTCCTCACTTAAGTTTATAGTTTTTGATGCTTTGCTTATCCCACCCCTTGTTATGTGGAAGATTCTGTCAAA…
>comp100294_c0
ATTAGAGGATAGCCATCATGCCTCACAACATCCCCATCGTCAAGAAGCGAACAAAGCACTTCAAGCGACACCAGTCGGACCGATACCACGGTGTCGCTGAGTCATGGAGGAAGCCCAAGGGTATCGATAACAGGGTCCGACGAAGGTTCAAGGGCCAGATGCCAATGCCCAAGATCGGTTACGGATCCAACAAAAAGACCCGACACCTGATCCCTTCCGGCCACAAAGAACTGCTCGTCAACAACCTCGGTGACCTCGAACTCCTCCTCATGCACAACTCAAAGTACGCCGCCTCGATCGCTCACGGTGTCTCGTCCAAGAAGAGGATCGAGATCTTGGCCAGGGCAAAGGTCCTCGGTGTCAAGGTCACCAACGCCGCCGGCAAGCTCCGCACTGAGG…
>comp100340_c0
GAAGAAGAAGGAAGATGAAGAACGATTGGCTAGGAAAGATTGCTGAGAGTTGGAATCACAAAGCGAAACGAAACAGCAGCTAGATAGAGACGAAGGAAAATGAAAAACGACGCAAGGGGGGAAGATTGGAAAGTTGGAAAATGTCATACGAAAAAAAATTCGGTAAGACATTTTCCCTAAAACCTTAGGCATTTTACCCGTAAGTGTGAAAACATTTTCCCCATGTGAAAGCTTTTCAGTTAAACAAACACCAGAAAATCAGAAAATGTTTTCCTGCCAA
>comp100403_c0
AATACCCTTATTGAAACCACCCGACAACATCGGGGAAAAGAAATTCCGACCGGATCCGTTCCGTTGCCTTGTCGACGAACATGTCTGGTTCCTTCCGTTGTTCGATTTCTCTATCTCCATTGCATTCTAATGAGTTCCCAAGAATTCCAGTTACGAAACCCCGCATTCATGTCCCTGTTCCAAAGCCAATGACGGTCGCACTTTCTAAGGTTGTTTCACCACTGAGAGTGGCGGCGCCGGGAGTAATGATTGAGGCGGTGGGCTTGGAAGTGGACCGAGTAACGGAAGCGGAGCTGAAGGAGAATGGGTTTAGGAGCACCCGTAAGACCAAGATCGTCTGCACAATCGGGCCTCGCACGTGCGAGTTCGAAGAGATTGAGGCTTTGGCCGTCGGAGGAA…
>comp100440_c0
TGGTTTACTCATAATTTAATCTATTATAGTATTGTCACAAATACTGACATTACGCGGTAGCTTTTTTCAAATAAGCAATAACATTGTTTCTTTCATCTACTTTCTTGATGCCAGCAAACACCATTTTGGTACCAGGTATGTATTTCTTAGGGTTTTCTAAATACTCGAATAATGTTTGTTCATTCCATGTGATTCCCTTCTGTTTGTTGGCATCAGTGTAAGAATAACCAGCAGCTGAGCCGGTTTTACGACCAAATAAACCATGTAAGTTAGGTCCAACTTTGTGTTTGCCGCCCGCCTCTACAGTGTGGCATTGAGAGCATTTGGTTTGGAATACTTTAGCTCCTTTTTCTACGTCACCCATTTCTTTTAATTAATTGAAAATTGGTTTATAAAAAT…
>comp100489_c0
GGGTATTGCTGCCGGCATGCAAAATACGGGTTAAACCGACTTATCACTCAATACTTATTATATATTTGGTCCAGAAAACAGTAAGTATGCATCAAAGATGTTCACGATTCCAGCGTAAAAGGTTTTCTTGTAGTGTAGTTAAATTATCTGCCATAAGATGGAAGGTTTAGTGACCCTTGTAAACTATATGATTATGTTACTGCGCTTAGATACTCTTAAATAATACCAATGAACTTAAATAAACTCTTAAGTTAATCATTTTAAATACTTGTAAACTAT
>comp100490_c0
TGGCCGCATTCGTTGGTAAATATTTCTACGAGAAAAGCGAGCATCTTGAAGAATTCCTGAGCAAGATTGCTGGACCTGAAGTTGCAGAATTCTTTAAACAATTCAGACCAGCTCTCGAGGTATTTTATTCTGGTGACGAATACACATACGTTTTCATCAGCGGTGACAAAAAAATCGCCATCAAATTTAAGCTCAACTATGAGTTTGATGAAACCTTCTTCGACGGTGTTGTCTTCAAGTCTTTTGTCACCAAAGAAGGTGACAAATTCCACTTTGTCAGCAAGCTCGCTAATGGCAACGTAATCTACCGTGATTACACTTTTTCATCCGAAGGCCTCTATGTTACCTATAACGATAAAAAATACAACCTTCATGCCAGCA
>comp1004_c0
GCCCTCGGTGGGCTTCTCTACTTGGGACCCTGGATTTGGCTGCGTGCCTCGGGCTGTGCCTTGTGGGCAGGGTTTGTGGCCATTGCAGCAGGCATTGGGGCTATTGTCCACGAGAAGCGCCGGGGCAAACTCTCGGGCTGCACATCAGGTCTGCTCACCCTGGCTGGCATCACCACAGCCGTGGCCGCTGTCGTCTTCTGTGTGAATAGCTTGCTCTGGGAAGATGATGGCTTCTATGACATCAGCTCCATGTGTGATTCCTTAGTCCCTGTCACCCCCACCTCTTGGTACCAGCGAAGAAGTTCCTATTCATCGTGGGAGGAGGAG
>comp10050_c0
AAAAGAAACCAGCATTTCAACCAGGAAGAAATAACATGAAATGTGTGTTCTTTTATGCCCTGGCCAATCTGAACACCCATGGAGTATGAGCCATGAAAAAGGAATTTTCCCACTGCTTGTCTTAAGCAGTTTGCTGGCGTGCATGCAAGGAGTTTGCTACATGGAGCATAAGCCATATAAAACCCATCCATGTTTAATGTGCAGTCAACGGTTTACTGCTCTAGATGTGACTCTATTGATCAAGAACATCAACTTCTAAACGTGACTGACATAAGA
>comp100538_c0
TTGAAATCTCGAAAGACTTCTTCAACGGTACGCGGGTTGTAAGCGTCCATTAGCCACACTAATTCTTCTCTTTCGAGCGAGGATCGTGAAGCACAGGGAGAGAGAAAGAGAGGAAAGAAATGGAGGGAAAGTAAAAGATTTGCAAAGAAAGTTGAAAAATAAGAAAAGAAAAAAAATTATGAGTATTTGACTGACCCCTCTCTTTGCATTTCTCTCGGTTTGGAGGGAGAAAGAAGGAAATACAGA
>comp100541_c0
TGAGGATATGGCGGACGGCCATTAATGGCAGCGACTCGACAGCCACATTCCAACAGCTCTTTGCTTGTATCATCCGTGTGAACTATCACTTCAATGAAACATAAGCAGTCTTTCATGGCTCCTGTTGCCCTCTCGATCGCTTTAATTAGCTCTTCCTCGCAACAGACCTGAAACAAGAACCGATATTTATTGAAAATCAGCATTCATCTATGTCTGAAAATTTGATGCATTCGAATGTATCGACACACCTTGGCAGTCCAACACTTGCCCTTATTATGAATTGCTTCCACCAAGCCAGTGTAGTTCCAATTCTTGATCA
>comp100546_c0
GTCCAATCCACTTTCTCCCTCTCCCCTCTTTTACCCTTTTGAGTTCTTCAAATGAAGGACCCAATCCTCTTTCCTTTCTCTCGCTTCCTCTAATATTATAGAACAAGGAGAAGGGGATATACAAAACTACAAAAGGCTCGTTGCTTTGTTCAAGTGTTTGACAATGTGGTGGGACAAAAACGTGTTGTCCAAGGTGGTCAACATGTTCATGTTATGGCTGTTGTTTTCTTCTTGGGTTTTTTCCTTAGTTTCAGCCACTGTTTCTTATGATAGCAAAGCTATCATCATTAAT
>comp100555_c0
TCATCCTTCATCTCCTCGGCCTTTCCAGCGGCAGAACCCATGGCGTGGTTGGCAGATTGTCGAGCCTCCTCGGCCTTTGCCTCGGCCTTACCAGCAGCAGAGTCTAGGGTGCTGTTGGCGGTCCTCTTGGCTTGTTCGGCCTTGGCCTCGACCTCGCTCTTGCTTGGGGTGTTCTCGACGACAGTCTGCTTTGCGGATGCGGTGGCCTGTTCACCCTGCTCGATACCGGAAGCGAGCTTCTCACCGACCTTCTTGTTGAGGTCTGCAGCGGTGTCCTTGACCTTCTCAGTGACGGTCTTCTGCCTGATCACGGAAGTGTGAAGCGAGGCGACAGGTCGGTAAGTCCTGGAGAGACGGGGGAAGGCAGATCGGACGAGAGACATTGCAGATATGTGCGCT…
>comp100562_c0
GAAACTCATGATCAAAAAAAGTCTGCTGCCCTAGCACGTATTGTCTGCCGCCTCTGGCCTAAGTTATTAGGTTTTTTGTTGTTTTCGTTCTGGTTCTTTATTATTTTCAATTCTTGTGCTCGTCGGTTTCAGGATATTCCCTTTCTGTTATCTTGAAGGCGGGTGAGTTTCCATCTCTTTTCAAATCCTTCTTTTACCTGGAAGAGTATA
>comp100580_c0
AATATGCATTTGTGGTTGTTATAAATTATTTGCAAAATGGAAGTGATGAACTGTTATATTTGGTTGATGGTAGGTAAATACATATGTGCCTATGTCATGAATTTTGGTAATTTTGGCATGATTTAGCATCCGAATGTGGACTGATTGTCAAGTGAGCAATGTATGATTAATGTATGAATTGGCATATGTGCCTGTCTCTGTTAGTATTTGATGCTAGAGAAAAGGGGTGATGAATGTTCATTACGTATATCTAGCATGTTTGTCTACAAAGGAAGGTCCTTAAGCAATATCGATGCCTCTGTTTCATCAGAATGAGCTCTTTCGCTTGTGTTTCATCAGAATGTTCATTCGATATCTGGAATTTGAGTTTGCCATCCCCACATGGATTTTG
>comp10064_c0
AAACTACTCTCTTCCTCTTCCTATCATTTTTTTAGTTACTCTTCCACCCTTTCTGGACAGTTGGATTGATCCAAAGCCAACCAAAATTTTAATCCACTACAAACATGCCTAACGGCATCTTAAACATTATTTTCTATTGCTATATGCTATACACCTATAACTCCTAGGTGTATATAGCAACAAATGTAATGTTTAAGATACTGTAGTGGATTAAAACTTTGGGTGGTTTTGGAACTTTCTAAGTGATAAA
>comp100813_c0
AAAAAATAGTGCAAATGTCATGAAGTGAATGTGCAGTAACTATCCTAATCATCATCACTAGAAGAAAAAGGTGGGGTCGAAGGATGATGACCTAGAAGTGATACTATTTGCATATCTAACGACAACAACCTTATCCTCATCTCTAAATCCCCAAATATCATTACTCAAAGAGTGGAGCATCAAGGATGGCAACATTGATGTCGAAAAAAGAATAAGCAGCTAGTGGAGGAATATGCTCGGGAGAAGGAACATCTTCGAAAGCGCCTTCGACATTGTTGTCTTCATGTGCAGTCGATAGTCCACTCTTTATCCATTCGCCAGAGTTAGCATCAAAATGGTAATCGAAATGATGAAGGGCCCGATAAATAATAGGTTGATTCTAGGTGATGAGGCTGTCTC…
>comp100818_c0
AAAAGAAAAGGGAGAAGAAAGAGAGAAGACAAAGGAATCGATTGTCGGCGCCCCATGTTTCCGCCGACCAATCTTCATTTCATTATCTCTTCCACCTCCACACACTCCTTCTCTCTCTATTAAAAACAATTTCTTTTCTCTCTCTCTCTCTCTCTTGAAACTTCTTTTAAAACCCTAACCTTTCTTTTTCCCTTTGTTTTTTTTTTCTTTTTTTTCGGTGCCTTCCTAATATTTTTTTGAACTAATTGGAAGTTATCCGAGTTTTTATTTGATCTAGGGTTATAATTTTTCTTTCG
>comp100829_c0
CGCCCGGTACTTAAGTCGTCTGCAGACGATTCCGAGACCCCACATCGTTTGCCGCGGGATCACCGCGTTCACCGTTGATGCGCCGCCAGCGGGCCCGAGAGCCCGCGCGGCGGCGATTCCGGCCCGTCGTGGACCCGAAGGTCCGTGCTTTGACGCCTTCCCGACGTGTACGGGGTCTCCTCCGCCGTACGGACGATCGTTTTCCCGAGACGGGCCCGAAAGCCCGCCCGGCTGTTTTCTCCAGAGTGGATACGGCCTTAGAGGCGTTCAGGCGTAATCCAACGGATGGTAGCCTCGCACCAACGCCCGCTCGGGCGAGTGCCGAACCAAATGTCCGAACCTGCCGTTCCTCTCGTACTGGGCAGGATTACTATCGTAACGACTGCCGCCGTAAAGGCG…
>comp1008_c0
GAATCGGTTGTCTACATCCAAACTTTCGTAGCACTCTGTCTGATTGGTGCGGCTCCATGATACGATCCGGCCCAGGTTAATCGAGTCGTTCCACGTAGTTGCCCGATCGTCGACGAGAAGTTTTCATTTTGGTGTCTTATGAAAATTGAGTTATGGAGATGTATAAGCGGAAACAGGCAGTTTGGGTTCAAAAGATGGGCTTGGTTTGATGGTTGATACGTTCGGTTTAACAAAGAAATAATTTTTAAGTTGATAGATAAAATGGAATGGAAGTTGAACTCAAGCTTCAAGAATGTTTCAATACTAAAAAGTATTGCCCCGAGTCTTATGTTGCTTAAG
>comp100970_c0
TTGCTAATATCAGACCAGAATGGGATGTTAAAGTATATCAGAATCAACCAGGGTATAAAGCTGGGTTTAAGGGTTGGGGTGGCTGGGGGGATAATAGAGATCACCGATTGTGCTTGAATTTTGCTCAAATGTACCATTAATTTAACACTTATTATTCAACTGTCATGAGTTGAGACTTCAGCATCTCACTTTTCCCACTGTTGTAACTGGTGAG
>comp100989_c0
AGATAATTGAAATTAGAAGGCGGTCACAAATACAAGTTATCTGTGTCTGTTTGTTACTGGTTTTCCATGAGAGAAAAGCTAGGGAACAAAAGGAATACAGTCTATTAATACCATGCTGTAAACGCCAAATTCACACTGTTATGGTTCTTTGGGCGACTTGGAATCGTCCTTCGGCAAGGAAGGAACCGAAGGAGAAGGAGGCTTATCTGCATCCATCTCTGCTTTGAGATCATTGA
>comp101079_c0
ATTCAGCCCAGGCCCAATGCATGCAAACAAATAAACATATCAACAATCCATGACCCATTACATATCAAGCCCAATTAAACCCAAATCCCAAAAGCCCAATGCCCATTTTCAAAAAAAGAGGCAGTAACCATAATCCTAGGTCACGTCGCGCCACAGCCGCGCGTCTGCCACTGCCACGGCCACGGCCACGTCGCCGCCCCAATTGCTTCATCAATCACCTGGAATCGCCCTGCGAATCCCGTCGTCGGAGACCCCTTTTGGTCGCCGAAATCAGACCGAGAGAGTGCGTGGGGGAACCTTTTTCCTTCGACCTTCCGGCCAAGAAGGGTGGGCTTTTGCGCGTGTTTCGAACGGGGTTTAAAAACCCGATTGTCGGGTGCCTCCGACCATCGCCCACGG…
>comp101101_c0
GGTGGAGAAGGGTCACTTTGTGGTGTATAGCGCTGATGAGAAGCGCTTTATGCTTCCTTTGGAATATCTGAAGAACGAAATAGTGATGGAGTTGTTCAACTTGGCAGAAGAAGAATTTGGAATTTCAAGCATTTATGGACACCTCACGTTGCCCTTTGATTCAACCTTCATGGAATATGCAATTGGATTGATCAAAAGGAAAGCAAGTAAAGAAGTGGAGAAAGCATTGATTATGTCTATAGTTAATGCCCGTTGCGCATCATCATCATCGTTGAATCTCTCTCAGCAAGAAACACGCCAACAGTTACCAATATGGAGTTTCTAAAGCATTTTCTTTTTCCAATTTTGTAAACGATAACATCATTCTACATTAAGATATATAATGAGAAAGCTCCCATT…
>comp101216_c0
AGGCAAGATGGGTAAAGGTACTCCTTCTTTCGGTAAACGTCACTCCAAATCCCACACCCTGTGCCGACGATGCGGTGACCGATCGTTCCACAAGCAAAAGCACCAGTGTGCTCAGTGTGGCTACCCTGCCGCCAAGTTGAGGAGCTACAACTGGGGCTTGAAGGCTAAGAGGAGAAAGACTACCGGTACCGGTCGAATGGCCCACCTCAAGACCGTCAACCAGCGATTCAAGAACGGCTTCAGGGAGGGTGGATCTGCCACCAAGAAGGCCAAGTCCGAGTCTGCTTAGGGTCTTTCTTCTTTGTAGGGGTGATGCAGAGTCGAGTCG
>comp101359_c0
TATAGAGAAAAGAACAAACATGACTGTTCTTCCAAATCCAATCCCTTGATGGTACGCCCAGAGAAGCAATGGCCGCCTCCTTTAGAGCCCCATCAACAACACCATGATACTATAATGGAAGACATGATGGAAAGTGATCAAAACGATGATGAGGAAGAAGATGAAGGGGGTAGCTATGAACTTGTAGCTAGCAAACCAGTTTCAATGGGCACAGCTGAGTGATGTCAGAAGGAAACCACAGAAATTTCATTTGCCCACATGATAGTCAGATAAATGCGAAGAATCAACATCTAAGTGGGTCAGGATCCGGCTAATGGTGAATTGAACTTTTTATAGGTGAG
>comp101362_c0
CTATTCTCTACCTAGCTTTTGATATCCTCTTTTCCATTTTGGGGTCTTTTAGGGTTTTAATTGGTACATGTTGGATGAAGGAGAGGGAGATGATGAACATGGAATTACCTCGCGGAATTGAGGGAAGATTTCAAGGCCAAGTCTTCAACGGTAATATCATTGCACAGTCCAAGAATGGTTTTGCATACGAGCCATGGGCTTAAATAATTGGAGCAAATTATGAAGACGATGATCTTGGCTTCGAGGAACTATTAACCTCTAGGCAAGTCTAATGCTTGGCTTATCCTCCTCTCTCTGGGTTTTCTTTTGGTTTTTTTTTTTGGCTGTTCTTGATAGTGTTTGGTTGCTGAG
>comp101368_c0
GACTTGTTGGGAATCAATAAGGTAACCATTACTTCATTTTTCTTGTTTGTTTGTCTTCTTGCCTTGCAGAATATCTGCCTTTTCTTCATTCTTGATACCAAATTCAAGATTTTTGTCTCATTCGTTTGGCCGGAGCTGAATTTAATAAATCCGTAGTTTTAAAATCATGTTGTATTTATACATTAATTTGCAAATTAACTTTTAACCATATGGAAAAAAAACATATAGGTTTTTCTTGTTGGGAAGGAT
>comp101379_c0
TCATCTTTGGTTACTTTCTTAGGTCGAGCTTGGGTTCCTATTATAAGCAAAGCCATAGTAGCAAGCTTAACATGGCTGCAACAAACCATTTAAAGTAAAACCAACTTAACATAAACATATCATAACCAAATTCTTAAACCAGATAATGAAACAATGAAAATCAATGGAAACAAAGAAATCTCAATTTCTCTTCCAAGAACTAAAAAACCTATTTCAGAACAGATGCAAGAAATCATAGAAAACCAATGAAAACAATGAAATCTCATCTTCTACTCCAAAACAGGTGGAGGGACGAGTAAAATAGGAGGAAGAGAAGACAAGGCTAGGAGAGTGGTGGTGAATTTTTTGGTTTGTTTGTCAACTGGTGCAGTGCAGATTTTGACAACTAAAGGCGGAAAA…
>comp101389_c0
AAAAATGCGAGCTAAGCAAATACCATCGTCCTTGACGAGATCCAAATCTCAAATTCTCCTTCTGTTCTTCTCCCTCTCACTCATCCTTCTTTCTTTCCTCTTCTTCCTCTTTCCTCCCTCTGACCCCGCTGCATCCTCCACCACCCATCCCTACCCTCACCCCCTCATCCCACCCCAAACCTCCTTCGTCGCTTCCCTCGAACACTTCCTTACTCACAAGGCTCTCAACCACCGCTCTTCCGACGACACCGTGCGTTCGCTGCTCCAAGATGACGTAAGGATGTTCGACGACCGAAAGTTCGCCAAGGAAATGGACTGGGTGCATGGAGATCCGTACTACCCGCTGAATTTCCCGATTAGGGTTTACGTTTACCAAATGCCCAACAAGTTCACCTACAA…
>comp101401_c0
CAAGTCAGCAACGTGGTCGATCTCGTCTTCTAACCTGAAATCCTCTCCTTCTTCTTTGGAGTTCCTCACCATCTCAATGATGGACCCGCCTTGTGTCTCCGCCTCCAACTCCATTTCCTCATCGAACAAACAATGGGTCAAATCAGGGTACTTATCTTCATCTTCATCACCATCACCATCATCGTCGTATGAATACGGAACTATGGCTTTGCTTTGCTCGTCTTGGTTTTGGTCGTTCTCCTCCTTATCGTCGCCAAGGAGTCCATGAATCTTGTTGGAGATAGAACCAAGCAAAACTGCTTTCTTGCTTTTCATCAATGTCAACATGATCAGTCTGGCTTTGGCTGCATTCATTTTGCTCTTAACAGCTATGGATTTGGCTTTGGCTATGGAACTCGT…
>comp1014_c0
TTCCATCCTGATCGTGCTTACGTGTTCGGTTATGAGCCACATTCGGTGTTGCCGATTGGAGTTATTGTGATGGCTGAACTTACTGGTTTAATGACTCTTCCCAAATTGAAATGCCTTGCAACCAGTCCTGTTTTCTATACTCCATTTATGAGGCATATATGGACATGGATGGGCGCTTCACCAGCCACAAGGAAGAATTTTTATTCCCTGTTGGAAGCTGGTTATAG
>comp101533_c0
GAGTCCCTCACATAAGCATTCCCACCTCTCTTGCAATCATGTATGCTAATCCCATGAATTATAACATTGCTCACGTACTGTATAGTAATGCATGGTCCGCCGGCAATGTGAACGTTGGCGCCTCGGCCGTCGATGGTCTTAAAGGAGTTCACCAGCAATTCTTGCTTCAATTTAATCACCATGTCATGAGCAAAAACGATCCATAAAGGCTCGACCTGGATAGCAGCATGCCTAAGAGTCCCAGGTTTGGGGTTGATAGGGTCACGGTCACTGGGGTCCGTCACAACGTATATTTTTCCATGTTTGCCGCCAATGGCATGTTTACCGAACCCAATGGCACAATCAGCT
>comp101535_c0
AAACCTGTATTGGTCCAGACCAAGTTTCTTGTTCCTCATCACAACTCTCACACAGGCATCAGTGTCGAGCTTTCTATCATCGGCAGCCTTGAAACACTCGTAACCCAACATATAGCAATGTTGATTTCTCTTCTGAAAAAACAAGTTAACAAAGTAGGAAATGAAGCTACAAAGGAATAGGAGGCATATTTTCATTAAAAACTCCATT
>comp101731_c0
GGAACATAAACGGAAGAAAGAAAAAATAAAGAAAAAGAGAGAGAGCTTTGAGTTTCAGAGATGGAGAGAAAGAGAAATAACCAGAAAGTTTCTTGGACTAGAGGGAAGTGTTTAGGCAAAGGCTCTTTTGGAACTGCAACATTGGCAACCAATGAATCCAACGGTGCCGTTTTCGCGGTTAAGTCCGTCGATTTGGCAACGTGTCTTCCTAGCCAGTTGGAGTCTTTGGAGAACGAAATTAGGATCCTCCGTTCGCTTTCCTCTC
>comp101764_c0
ATTTTTTTTTTTTAAATTTCATTTTACACCACTTCAAAGAAAAAAATTTTGAAAGCTCCTCTCAACTCTCTCTCCCTCTGAACTCTGGTTGGGGGGTCTGGGCATCAACCACCGCACCGACCACCGATTACCGGCGACGGCACCGCCGTCTGCGGTGGTCGGATAAAAACCAAAACCTTCACCCCATCCTTTTGAAACCCCCTAAGCCTAGATCCGGACTCAAATATCCCAAAAAATGAGCAAGACGCCAAATAAACTCAAGAAACCCCTCAATTTCCGACCACCGATCCTAGGCAGTGGCCTCCTCAGCCGTTCTCGACGTCAAAACATCGAGATTTGTTCTCTAAACCCCTTTTTTACGTTTTATTTTTTAAGCCTTTTG
>comp10194_c0
ACCTCCCCAGAAGCTAACCCTGCCCTTTGCACTGCTCCCGTGACTGAGACCCCATCACAGCAAGATGTTGGTGTTAAGCGACCACGAGCGTTCATAGCTACAGAAATTTCTGGAGCTGCCCCTGTTGGTGCCACAACCACTGTTTCCTCTAAGAAAATGGCTTCTAAGCATCTGAAAAGGTCAAAACAAGCGATGCCCAAAGAGCCAGGAACTTCAAGAAATGCGAACAAGAATAGATGGGGGAAGTCAG
>comp101985_c0
AAAGCTCAGTTGGTGGAAAAAGGTTATAAGCAGGAGCATGAGATTGATTATAAAGAAGTTTTCGCTCCAACTGTAAGGCTGAATACAAACATATTAGTGATTTTGCTTGCAGCACAACATTCATGGTTGATTCTTCAATTAGATGTTAAGTCTGCATTCTTGCATGGCAACTTACAAGAGGAAGTGTTTGTTGATCAACCATCTGGTTATGAGAGGATAGGTTTAGAACAGAAGGTTTATCGACTAAAGAAAGCTATCTATGGGCTAAAGCAAGCACCAAGAGCTTGGTATAGTCGCATAGATGCTCATTTTGCAAAGTAGGGATTTGAGAAATTTCCTTTTGAGCATACCCTTTATGCCAAGTCTGATGGACGTAAAATGCTTATTGTTTATCTTTAA…
>comp1019_c0
ATTGCTCCAGGAAGTGAAAGAAATGAAGGGAAATCACAACCACCCACCTAAAATAAACAACCTTAAGCTTTTCCCCAAATATATAACAAAGGAGCACCTCAGCTCAAGAATCAGCTTCCATAATTTCCTATACTCAACACACAACATGCCAACAATACTTAAAAAAGGGTAATTAGTAGTCAATCAACACTTCAATATCTTTGCCCCACACTTAAGTCCATTCTTATGACTACAAATATGACTCTTGTTTGCAACAATGCACACTAGATAAGTGACTCGCTATTTTTAGCATCCAACTAAAAACTCCACAAGATTTTTAAGTTTCCCATATATCATTATCTTAAATAGAGGGTTGAATCCATG
>comp102038_c0
GGGGAATGGGCTGTAACATAAGATGAAACAGGGGCGGCTTCATTGACATGCTGTTGAACTTGCATTTCATCAGCACAATTGCAAGAGCCATTGATGCAACGATATTCTCCTTTGCAATATTGCTTGCATTGCTCATCATGGGTGCAAAGAACCGGTATCTCTCTCCAACCTTCCACTTGCAGCACTTGCTGAAAGCTCATGCATGAAACTATGAGCAAAACAGAAAGCAAAAGAGTAAGGCTTCTG
>comp10204_c0
CACAAAAATACTGAAGTATAATTTCATAAGTACCCTTGCTAGGAATGAGCCCCCTCTTGTGCATCACATGTAAAAGTGACAACGCTTCAAGTAATCTACTAGCCTGGCAAAGGCCATTTACTAAAATTTTGTACACAATGCCATCTGGAGTGCAACCATCTGCATTCATTTTATTAAATAAGCCTATGGCATGATCAATTTCACCAGCTTTAATATGTCCACCCATAAGTATGGTAAAAGTCACTTGATTGGGAAGCACGCCTTCTTTTTGCATCAATTCAAAATGATCATATGCATCCTGCATCCTATCTGCCTCACAAAATCCAGAAATTAT
>comp102116_c0
ATTTGAACATGTTCCAAGAGCAGTAAACAGCCTTGCGCATATGATAGAAAAAGCAACGTTGAGGGATAAACGAATATTAAACCTGGCTGAGGGAGTCCCAGAATATGCAAAAGATCAGAATGGGAGGGATCGAGGGGGGGAATCGGATTGAATGTTAGGGATGAAAATGAAATGGGTAAACCGAGAGGTAGCAGGTAAAGCAATGACAGAATAAGGGGTTTCCTCGGGAGTATGAT
>comp10215_c0
GCTCATTCTACAAAACACCCAACACAAGTCCGCAACCAAAGAGTTTTCTAGTATGCATTTGTGCCTCCTAAAAACCTAATAAGTTGAATGTTACCCAAGATGAGCATCTAACTACTCAAGTGTATCACACCACAAAGGCATGCATGTGATCCTTGCTCCCAACCCTGCGCCATATCCCCTGCATCAGCAGTAATCCATTTCCAGTCCCACAAGCTACCTCCGTTTCTTACAACGCTTAGATTCCTCTTGCCATCCTGATCTCCGAGAAGTGATATAGCAAATGCTTATCTGGTCCATGTCTTCTATTATTAG
>comp102187_c0
TCTTTCCTGTTCTTTGTTCCTCTTACGCAGACAAGTGCTTGGGATATCATGTTGGGAATGAACTTCGGGGGTACCATATACAACATGACCTACATGTTTGGTTGACTACAAGAGAGTGGCTTTGAGGCAATCCATTTCTACAAGCAGCATCCAGAAGCAGCTTGGGTTATTTTCCTTTATTGCCTCTGCGGTGCTATTGTCCAGAATTTCATGTTCTTGATTCGGCCCCTTGGCTTCAACTATACGATTTTTTTTTGAAAAATGAGAAAACGTGTTGTATACATATTTATATTTGAAACTCAACCTTGGGTCGAGTAACATGTCGAGAAAGTGATGATGACGACG
>comp102202_c0
TTTTCTTTTGGTAAGAAAACTGAAGCAAATTAGGTTGCTCTTACAAAATTCTAACAAAACTCAGCAAAAAGCTGCAATGGAACATTAAGCGAAGCCATAAACTAAAATAAAGCTGAAAAAAGGGCTAAAACCAGGAAGGGGAAGCCATTGAAGTTGAAGTTTACTCTTTTGGCTTCGATGAAGGATGAATCACAGGGGAAATCAAAAAAATATTTGGACCATTTCTCGATTTGTG
>comp102284_c0
AAGTATGCATATTGTGTAATTATTCAGAAATTCAGTGTTAATTCCTTGAGAGCGACCACCTCTTGGTCAACTTCTTGAGTTTCTAATCTACTACACTAAAATTGTACGTTGATTGATTTGATTTTCTATGTTCTGAAAGTGGTTCTCCATGTTTGCCTGCAAACGTTGAGCTGTATTAGCGAAAGGCTCAACTAAATCTTCAATAGATTTACCTGGCTTAGAAGAAGATGGTTGTGAGGAAGCATGCAAGCTCAATTCATA
>comp1022_c0
ATCCGAACTTATCCCGACATCGGCGAGCTTGCATTCGGGAAGAAAGGAAGATTGATAGTCTCCATTTTCATGTACATCGAGCTTTACTTAGTTGCTACAGGATTCTTGATTTTAGAAGGAGATAATCTTCAAAATTTGTTCCCAAATATGGAATTTGAAGTTGGTCAAGGACTAACAATTGGTGGGAAACAAGGGTTTATCATAATAGTAAGCCTCATAATATTGCCCACAGTTTGGTTAGATAACTTGAGCCTTCTTTCATATGTGTCAG
>comp102445_c0
GTTTTAACCATCAAAGAGAGAATGCACAGAGCGTTGCTTGAAGCAGAATCTGAATTGTAGCACTAGCAACCAATTATGCTTTGGGTTTTGCCACTACTTTGTTGTATAATTTCTGAAACCACAGCTACAAAATATTAATATTTACTGTGTATTATACAGGTAGGATAGTTCACGGTGAGTGAGAGCAGCCAAATAGGCACATAGAGAGAGAGAGAGAGAG
>comp102452_c0
TAAAAAGAGAGTTATAAATATAAAAAAATATATAACAAAAAAGAGTTAAAGTCTCGTAAAAACCCTCGAAGACTATAAAAAAAAGAATCAATAAACATGAGAAAGTTTATTTAATTTAATTTGGTAATCTCCAAATAAAACAAAATACAAAGAGAAACCGATAGAAAAAAAGTATTTTGAGAGAAAGATAAAAAGCATCTCGAAAGGGAGGTGAAAAAGAGTGTGAAAACACTAAAAGATAAGATTATATATATTAAAAATATTTATAATACTCGTCTTG
>comp102564_c0
TAATCATACAAATAATTTTCTATAATATTCCAGGGCAAACCGGAGAAATTTGGCAGTCCGATTGGAAGGTCCCCTTCAGAGACCCGCGGGCCGGTGGCGACGGCACGGAGTGCCCGGGTTCACAGTGCAGCTTGTCGCTCGTGTACATCTTGCAGGTGGCTCTTCCTCCACATCACGGCTAGGGTCTCCAAGATGATGCGGTGGAGAATCCTCCAGGTTCGCGGAAAATCTCACTTTGCTTGCTTCTCCTGCTCAATGGTCTCTTTGGTCGGCAGGGTGTTCTTCTCCTGCGTCTCAGTCTTCTTCAGCTTGGCCTTATCGAAGCTGTTGATTTCCCCCATGTCGGGCTTGTCTGCCATTTTCTTAAAACAATCCGAGAAGTTCCGCTTCCAGACCGCG…
>comp102667_c0
TTTTAAAATAAATATATTTGTTAGACAAACTATTAAATAACCTATTAGAAGAGAATCTTATAAAGGTCCTAAGACTCCATTATTCCGCCCATAACCCACCTAAAAGCTTCTAACGATTGAAGCTTTTATGAGATAGAGAATGACAGTATGTATTATATAATATTATAAACTGAATTAGCAATGGATTTTGAGGGGAGAACCTAAACTGATATTTTCCATATCAAGTGAAGTGGGACCAAAAATCAGTTAAAACACTCTTATATGCTTGGGAGAATTAAAAGTAAGTTTATTGTGTTTGATTATTTAGGTGAAAAATCGATGATCAAGAAG
>comp102701_c0
TAAAATGACATTGCCATTTAGGCCTGTTTGGTACAGCGGATCTAAAACTAGAGTGAAAGATGGATATTACCGTATCATTATGTTTGGTTGTTGAAATTTGTGATATTGATTACTCTTCTTGTGTTTGGTAAGAGGTAGTTAAAAGATAAGGGTTATTGGTAAATGTACCATTTTACTCTTAAAATCTATAGTTTCATGGTATAGGTACTATAA
>comp102709_c0
GGATGTCACTGGTTCAGCGCTGATCAGTTTATCCGCAATTTAATTGATCATCTCGACCAGAAAAATTAATCAATCATGTCAAGTCTCAAGGCCGATAACCCTGAAAAACCAGGACAGGAGGTTGCTCCAATCCATCGCATCAGGATCACCCTGACTTCTCGCAATGTTCGCTCACTTGAAAAAGTTTGCACTGAGTTGATCAGCGGTGCCAAGAAACAAAAATTGAAGGTCAAGGGGCCAGTTCGTATGCCAACCAAGACCTTGAGAATCACAACACGTAAGACACCTTGTGGTGAAGGTTCAAAG
>comp102724_c0
ATCAAACTCAGCTTGCACAGCTAACTTCCATTCTGGATGAGCCAGAGCATCCTTCACAGTGCGAGGTTCAAAATCATCCGCTTCCACATAGAGAACCTTAGGTTTAAAAATTCCTGCCTTAGACTGAGTTACCATGCGATGAGTGTTGATAAGGGGAGGGGCAGAAATCTCAGGTGTTTCAGCAACAGCAACGGGTTAAGAAGTACTACAAGTAGCATGAGAGTCAACAAGAATGGATGGACTAGGAGTGAGGGAGTGTCAAATTAGAGGCGGACCAGGTGGATGAGTTGCATATGACTGAGCAGCAGACGATCGGACAACAGGAACATGAGTAGAAACAAAATCACTGAGAGTTGAACCATTAGTGTCAGATCTTATAGCAGGAGATGAGAAGAACAT…
>comp102752_c0
GAAACGAACTATTGTCTTCATCTGAGTCAGGATCGTCAGGTTTGCCTTGTTGGCCTCTTTGGATCTATCACTACATTGCAACTATATATTGAACCCCCGTGATGGAACTGCTTGCTGATGAAGGAGATCATTTCTCAACGTTGCCATCCCTGCTTGCAAGAAATTGTGATGTACCTGGAATGGAAGGTGGTGGGCCTAATGTTGGACTTCGCTGGCCTAGCGGTTCTACTTCTCTTTCTGGAAACAATGGTAGAAGACGAGGCGTTGGTGCAGGTCGACTTGGTGCCACGAATCCAGGGGGTAGCGGTTGAAATGAGAGAGTGACTCTAAATAAAGGCCGTGGAGATTGTGGCCTAGCTGGTTTTTGATCTAGGCCGCTGACATTGGAAGGATCATGTG…
>comp102773_c0
ACGAATCCAAACTCGAAAGAATCATAGTTAGGGTTCTATTCCTCGAACCCATACGAATCATCGATTCCCGAGGAGTTTGAGTCAACTCGCACAAAATCGGTCACTTCGGACCTTCCCTTAGTATCAGTTGTGGGAGCCGTTTGGGAAGGCAGACCAGGTTCATCATCTGAAACCTCAAGAAGGTAACCAAGATTTGGTTGTAAGTCACCGAAATCTGAAGTGAGATCCACAATCGGCATAGATTCCGTCGAAGTCACGGGATGACTTCCATTTCTTCTTTAAAACTCTTCATTACAGATGCAAGGTCATGATTAAGAGGCAAGGAATCTGAA
>comp10277_c0
ACCTGCTCCTGCACCTGCTCTCGGTGAGCCGATGGACATCATGACTGCCTTGCAGCTTGTGCTGAGAAAGTCGTTGGCTCATGGGGGGCTCATCCGAGGCCTTCATGAAGGTGCTAAGGTCATTGAGAAGCATGCGGCTCAGCTGTGTGTGTTGGCAGAGGACTGCGACCAACCTGACTATGTCAAATTGGTCAAAGCACTCTGTGCTGACCACAATGTAAACCTGATCACTGTTCCAAGTGCGAAGACTCTTGGAGAATGGGCTGGTTTGTGCAAGATTGATTCAGAAGGGAAGGCTAGGAAGGTTGTGGGTGCCTCGTGTGTTGTCGTGAAGGATTTTGG
>comp102793_c0
TCTTCTTTCCTTTTAGTGCGCATCGCATTGAGGCACATTAAAATGAGACCAAGTAATAAACCAACACTAACTGGAACACCTATTATAATTGGCAATGTAGATGAAAATGGCATATTAGATGATTTTGGTGTGTTTTCAATTTGATTAGTGGATGAGTTTGATGTTGGTGGTGGGGATGAAAGTATTGGGGTGGAAGAAGGATTCGGTAAGCTATTTTCAAGTGGCGAATTTGCTGGCAGTGGCGGTGGCGATGATGATGGTGATGATAATGATGGTGGTGACAGTGGTGGTGGTGATGGTGTAGGGTTTGTTACGGTGGTATTATTTTGATTGTTTCCATTGTTATTCGATGAGGGTTTCCGTGAAGGCGATGTTGATGATCTTGTTGATGATGATGAG…
>comp10280_c0
AACGGCTGTGATTGCACCTGCAACTGCACCAATTCCAGCTCCTCTCAAAAACCCAGTTTCTGTTGTTTGTCCTTTCATTGCTCCAACTACTGTTCCCACCATAGATCCTCCTAATGCAAAAGTGCAGGTGGAAGCAGCAAAGAAGGTTCTTTTGAACACACTAATGAAGAAGCCAATTGGAAGATGTTTCATTGCAGCAAAAACCCAGTCTCCACACCTAAATGGCACCTCAGTTATGCATGAAAACCACTCCATTAACATTGGCAGAAAAAAAAAACAGTGAAG
>comp102835_c0
ATTGTTTCTGCCTCTGTTCTGTATGGTTTTTTTGCTTCTATTTCGCCTCTGTCTCTTTGCTACTTTCGTTATCTTTGCAAGTTGGATGGAAGTGATGGGACGTGGCAAAGGTCCGGTCACTTCGGTGTAAGGCTGAGCAGAGGGGTCAGGCCTCGGGGCCAAGCGCGAGAGGTGCACTCGAGGCACGTGGGGCAAACGGCACCTAGGGTTTTCTGCTACACTCTTTTGGCTGAAAGTGCTTTAGTTTTTTTGGGCTGGGGTTTGGATAATTTTTTTGGGCCATAGAGTATTTGGGCCTTGTAAATG
>comp102869_c0
GTCCCATCGCCAGCTGAGAATCCAAGTCAAGCGCAAAAAGGCAAGCAGATGAAAACATACTCCAACAACCTCATTCCACCTCAAACCCAACTTTGAATCCTAAATTTCACTACTCCAACCGAATTGAAGCTACTACTCATTCCAACTCAATCCAAACTCTTTCAGTCATAAAGTTTCAAGCCAGCCAAACCCCAACTCAAACCAAGCTTTGAAGATCAAACCCTGGTTTCCGTCCTCTAAGATGCTTGAATTCAACTCGATCAAACCCTAATTCTCGACTACTTGGATTCAAACGCAAAATCCACGTTACTCAGATTCATGTGCAAAGTCAAGGACTATGTCCAACACAAGCACAAATCCATTTCCTACTAAACATTTTTATGTATCCAAATACATTAT…
>comp102879_c0
GTTGGTGAACTGAACGCCTTCGTTTTCGAGATCGTCATGACATTCGGATTGGTGTACACGGTGTACGCGACCGCAGTGGATCCCAAGAAGGGCAGTTTGGGAACAATTGCACCCATCGCAATCGGTTTCATCGTCGGAGCCAACATTTTGGCCGGTGGAGCATTCACCGGAGCCTCCATGAACCCCGCCGTCGCATTCGGCCCATCAGTCGTGAGCTGGTCATGGGAAAGCCACTGGATCTACTGGGCCGGGCCTTTGATCGGTGGTGGCCTTGCTGGTCTCATCTACGAATTCATCTTCATCTCCAACTCCCACGAGCAACTCCCAACCACCGACTACTAAGTCAAGCACCACCACCACCCACGGCGGACGCGGCAGCGACGGCGGCCACTCTTTTCT…
>comp102887_c0
AAAAAAATGGGGGGAGGAGTGTTTGAGGCCTACATACCCTGATCAACAAGGTAATCACCCAACCTCTCAACAACCATGTTACACTGTCCCGGAGTCACTGGTTCATCATATATCCCGAAAATCAATGCTTGCCCTGTTTTCTTCACTGTTACGCCACCCGTGCCCTTCTTCCCACGAACCACAGCTCCAGGCTCTCCCTGGATGACCATGTACTTGGCGCCACCAAGGTGCAGCCCAGTTGGTGCAAGGGACCCAGGTTCATCAAAATCTTTCATGATGGCAGTAATCTCTTCAGGCTTAAACGTAGGAAAAGCGGAGCTCTGGGCCCAAACACTTCCATCGAGACCGAGAATAGCAGCGGAGGATAAATGATGGCCGTTCTCGATTTCACACATCAAG…
>comp102957_c0
AGAAGAGACAGACCTTACAGCCTCTGTAGTGTAGAAGGTGTCAGGCCGAGATCCAAGTTTCATAAACTTCATGACTGGATTTTTTGTTGCTTTTTTCCCTTCAGTTGTGTATTCACCAGCTACAAATTAGCATGATGATGGAAATTAATCAAGCTCCTTCCTTGCCTGATTATAGGAGTCCCCCTTTTGGTGCACCAAAGTTCCTACTCCAACAGCCAGCTAGACCCCCAATTTCTTGACCCAACCAAGCAACCCCGCAACTATATACCAGAAAGGAAAAATAGACTTCAAACTCCAGAAAGT
>comp103006_c0
TTCTTCATCTCATCTTCCAATCTTCTAACATAATCACTAATCTTACATAATCTTTGAAACCCATTTTTGATCTTTGAAGCTTGTTTCAAAAACTCAGATACAGTTTCTGGTACATAAACCAAATCCACATCCATGTTCAACTCCATTATTCTTTTTTTTTTCTCGCTCTCTCTTTTTTCTAACATGACAATAACCAACCAGACATGTTCATATAGTATAAAAGAGATTCAAG
>comp103034_c0
GAAGCAGGGGATGTTGGTGCCCATAATTGTTTGACTCCTCCATTTCTCCTTCCTCTTTGGTTTTTTCCATTGACGTAGGAAGAAAAAAACTGAAACTCAATGTTTGAAGTATAGTACAAATTGGAAAGAGAGAGAGAGAGTCCAAAAGCAAGATTACAAGTGAAGAAATATAATGATCGAGAGCATTTGATATTTAGAGGCA
>comp103036_c0
TTCTGAGCTGGAACCCAATTAAATGGTTTCATCGTTCACCAAATAGTGAAAAGACATTATACAATTTTTTAAATAGTAAAACGGATAATACATAGTTGCTTTAGGATTAATCCTACCCTCTACATGACTTACGCTTCGTTTGGGCTCTACTGAGACCACGTTTCAATGTTTTTTGAGTGTAATCTCACTAGAGCAACAGTTCGGACGATCACAGTGAAATCCTTTCCCACTAGCCTTGTATACCAAAATTTTGTGCGCCTGCCACCGATCATTGCTGAG
>comp103064_c0
AGGGATGATGTTTAAAAACTAAAAACATTTCCCTTCTTCCCCCAACCCACACAAGCCTTGTGCAACTTTGGACAAGAAGACCTTCACGAGCCTTCTACTTGTGCTATGGCAATTTTGGAATGTGTGGAACATGGAGCTGGTCCAAGGTACCCCAAGATGCTCTGATTTGGGCAAGGACTCTCCAAAAAGATTTTAGAGTGCATAACCTCACTCATGGACCTATGCTGACCATTAGGCCAAGGACTGCAAAGTGGAAGCACCTAGAGATACGAAACTGAAGGTCAATATGGATGCATGACGGATGGCAGATGAGCGGAAGGCTGCTTATGGTGTCGTCGTTGGAGGCATGGAAAAGGACCGTGTTGATCAAATGTAGAGGTTCCTCCATGCTAAAAGCAA…
>comp103128_c0
TGACATCCTTACATTACTATGAGAGAGTCACGGCTCAGTACAACATAAGCGAGGAAACATCAAACTCTGTAACTTGAACAGCATAACCCATCATGTCCCAACCATATTAACTAGGAAAATGAACAAAAAAAAAACCACACAACGACTCTTGAAAACATCATAACAACAGCCATGACAACTCGGAGTTTTTAATGCTTGTACGGACAGAACAAGTCATATACCCAGTTTCCAATCCAAACAGGCAGATGGGTGAAGCTCTGAAAGCATTACTATTTCTTCTTTCCAAATCCTCCAGTATCATCATTCATCATTGTAAGAATGGTGTTCTTCATTGCTTTTTCATCGAATCTGTTGGTAGTCTCCATATCATTTTTCTCAATTGCTTCAATGAAGAGCATG…
>comp103151_c0
ATTGGGCATCGACAGAGTGGGCAATTTGGTTTCCTCTTAACCCACTCGAAAATGCAATAATCATGGAACATATGGCCGCACACTCTCATGCCTCTTGCTTCCTCTCCTTTCTCCATATACTGTACACAAATCCCACAAACATGGCCATCTTCCTCTTCTATTTCCACCCCATTTGTTCCAGCAAAGTCAGGGTGGATTGTTTCCGACAAGAGTTTGGCGAGTTCAATATTCACCTCCAGCTGGACTTCCATTAACGTCGTTTCCAAGTCTCGGTTGGTCTCACGAGCCCTCCTCATGGCCACCTCCGTTCTCATGTCGTCGCACCTCATGAACTCCACCTTCCCCGTTCTTGTTGGGTCATCCGAAGTTGAGTATCGTCCCCAGTTGCTTAATCTGTTC…
>comp103165_c0
TTTCTCTCATTTTTTTTAATTAATCATTTAATTCACTTTTCCATCTGAACAAAAATTCTCTTCTTTTTTGGCGGGAATTCGATTCCCCTTTCTTCTTCTTATTGATTAATAATAATTTAAGTGTTGATTGATCATTTATGTGATCATAGAGCGATGGGGTTGTCGGACAATTTGAAGGGAGTGATATTAGCAGTGGCGTCGAGCGCTTTTATTGGCTCAAGTTTTATTTTGAAGAAGAAAGGG
>comp1031_c0
AGGACGTCAACATGGGTGCATATAAATATATGCAAGAATTGTATCGCAAGAAGCAAAGTGATGTTTTACGTTTTTTGTTACGTATAAGAGTATGGCAATATCGTCAACTTACAAAAATGCACAGAGCACCAAGACCTTCTCGGCCAGATAAAGCCAGAAGGTTAGGATATCGTGCTAAACAAGGTTTTGTAATTTACCGTATCCGTATTCGTCGTGGAGGAAGAAAACGTCCAGTACCTAAAGGTGCCACATACGGCAAACCTAAAAGCCATGGTGTTAACCAATTAAAACCTACCCGTAATTTACAATCAATCGCTGAAGAACGTGTTGGTCGTCGTTGTGGTGGTTTAAGAGTATTGAATTCTTACTGGGTTGCCCAAGATTCCTCATATAAATATT…
>comp103249_c0
GTGTGTTCTGTAGTTTCTACTAACAAATCATAAAATATCATTTTAATTCATCCATCATCAAATTCAGTTTACAGTAAATAAAACAGCCGAACATTCCTAAATCAAAATGGGTAAAGAAAAGACACATATTAACATCGTCGTAATTGGCCACGTCGACTCTGGTAAATCAACAACCACTGGCCATTTAATCTACAAATGTGGTGGTATCGAC
>comp103312_c0
ATTTTGCGAAGGATGTCCGGGCAGGTTTGCATGCTTCTACATGTACTCAAATATTGCTGTGTTAGATCTGCACGTGCTATAGCCTTTAAAAACACTTTCATTTGGATTTATATACAATGATGATTTTTCACATTGCTTGAACCCATTTTGCTTCAATACATGACATATTGCTTTCCATGAATGTCGAAAGATCCTGTTTAAAAAAGGATAACCGCAATTGATGATTGTAGATTTTATTTTTCTTTACCTTTATCGTTTCCTTGTAAAAATGCCAGGATTACAGAGGCAAAGTAGATTAGTTCTTAA
>comp103333_c0
ATACTCCTTGCGTTTGGAAAGGATGTCAACGGCGGAAGGACCGGTATAAGGAGGCGGAGAGTAATCAAAGGGAGGCAATTTAGGAACAGAATCGATATTGTTTTTATCAAGCTCAGCTTTGTGAGCCACCAGAGAGAAGCAGCGTCGTCGACCAAATTGCCCCCGTCGCAGAGAATATGTAGTTTCCGATAACACCCTTCTCCATGGACTAATAAAACCGTGCACCATTATTTTTTGGATCTCTTTCTGGTTTTTACTTTTTGGAAAGAGAAGAGAAGAGAAGTTCCAAAAATGTAG
>comp103338_c0
AATTTATTAGACAAGAATAAAGCAAGATGGCAACAAAAGCACCAGCAGTAGGAATCGATCTTGGAACAACCTACTCCTGTGTTGGAGTATTCCAGCATGGAAAAGTTGAAATAATTGCCAACGACCAGGGTAATAGAACAACACCAAGTTATGTTGCCTTCACCGACACCGAAAGACTCATCGGTGATGCTGCCAAGAACCAGGTCGCCATGAATCCAAACAACACCATTTTCGATGCCAAGCGTTTGATTGGTCGTCGTTTTGAGGATGCAACTGTCCAGGCTGACATGAAGCACTGGCCATTTGAGGTTGTGAGTGACGGTAGCAAGCCAAAGATCCAAGTAAACTACAAGGGTGAAACAAAATGTTTCTTCCCCGAAGAAGTGAGCTCAATGGTTC…
>comp103366_c0
AAAATCCTAACCCCTAACAAACCATAGCAACGACCAACGGTTGCCATTGTGGGAGGAGATGCAACTGAGAAGGATCAAGGGTCTGCCATACCAAGCCATCGACATGCATCCCTCCAACGGTGTCCATGTCGCAAACCAAAACTTCAACGGAGAAGGAAGCCAAGGCTGCACCTTGCCTTTAACCGCCAAAATGAGGTCTTCTGTGTACATTCTTGGCCTCACAGAAGCTTCGTTCAACGAAATTCATAAAGAGCCACAGTACCACCAAGTGATAAAGAACAAGGCCTCACCGACTGAAAAAAAAAAA
>comp103375_c0
ACCCGCATTAATCTATGGAATGATCCCTGGTTACCTGGAACGCTGAGCTCATTCATAAGCTAGTTGATAATGAAACAGCGAGTAGAATCCTCTCTATCCTTATTTCTGTCAGTAGACCAGAAGACATAAGAGTCTGGAAATTCGATGGCACGGGCGAATATACGGTCAAGAGTGGTTACAGGGCCCTTGTTACAGATTTGTTACAAAATAAATCTAGTTTATCCTCTGAAAACGAGGTGTACAAAAATTTTTATAAGGGGATATGGACATTAGATATTCCTGCAAAAGTTAAAATACATGTATGGCGGTTGTTCCATAATCTGGTGCCTCACTACGGAAATCTGGCACG
>comp103391_c0
GAAGATAAAACACATGATATTTCATTCTATAACAATAATTTTTGTGTAATGTACAATTGGTTGGAGTTTATATAAATAAATAAAATATCCGAGGCATGTCCTCTAAAATTTGGATGCCTCGGCACAACAAATAGAATTGGGAAATCACTATTGAGAGATGATGTTCAGGAGAGAGGTCCTTGCTTTGATCAACTGCCTAAACACGCATTCCAAACGATTCTCTAGGCCTTCAATCCCACTTTCCAACTCCACCAATCTTTTATGAGCCATCTGCAACTTCTCAACATCGCAAGTATGTCTGCGAAGTGCAGCATCCACGCTTTCCAATTCATTTACATTCTCTTCACACGATATTACCCCCTTGTGCATCATCAACTTTGACACCACAGACCATCTTGT…
>comp1033_c0
TCAGCAGATGCAAATGGTGGTTTCTTCATTTGAGTCGGTAGCTGGACTTGGAGCTGCGATTCCCTACGTTCCCTTGGCTCTCAAGACACTGGCTAGGGACTTTCGGTGCCTACGGAATGCTATACTAGACCAGATTAAGCACGTATCTAGAGCTCTTGGGGAGGACTTACTGTCCCCAACTACCGGTACTAGCGGCAGTAAAGGTGATATAAATATGTCTAGG
>comp10349_c0
AGAGAACAACTAATGGACAGGTAAATTTAGTAACTTTGTCCTTATATTGCTCTGACTCTTCACTTTTCTCGAAATATGGGAGCTTGTATCCTAACATATGAACATACCTGTATCGAATATGTACGTGAATCCAACGCTCTGAACCCGGGTAACATACCTTATAACCTTTGTTCTTGTTTTGCAGGTATTGGAGTCATGTGGTGAA
>comp103564_c0
CGCCGAGAAAGCATCGTTGAAGTCTTCCCCGCCTCCACTGCCGTCATGTCTAAATCAGAGTCTCCCAAAGAGCCCGAACAGCTGCGGAAGCTCTTCATCGGAGGATTGAGCTTTGAAACAACCGATGAGAGTCTGAGGAGCCATTTTGAGCAATGGGGAACGCTCACAGACTGTGTGGTAATGAGGGATCCAAACACCAAGCGCTCCAGAGGCTTCGGGTTTGTCACATACGCCACGGTGGAGGAGGTGGATGCGGCCATGAACGCAAGGCCACACAAGGTGGACGGAAGAGTTGTGGAACCAAAGAGGGCCGTCTCAAGAGAAGATTCTCAAAGACCTGGTGCCCACTTAACTGTGAAAAAGATTTTTGTTGGTGGCATTAAAGAAGACACTGAAGAA…
>comp103595_c0
GATTTTATTGCTTTAGTACAATACACACATTTATGCAACCAGGGCAGAGGCTGTGGATGACTCGTATTTCCAATTGGGGGGTAGGACTCGTTTGGTCTTGTAGTATCGAGCCAACCGGTGAATCCGGCTCTCAATCAGAATCAGACGGAATTTAGCATCTTTATCCTTTCTGTTCCTCTCAAGATGCTTTCGAACAGCAACAGCTTTCTTAATTAAATGATAGAGATCCTCAGGGAGATCAGGAGCAAGTCCTTTGGACTTAAGAATTCTCAAGATTTTGTTGCCTGTCACAAAACGTACTTGTGCAACACCATGAGAGTCTCTCAGGATCACACCGATCTGTGAGGGAGTCAGGCCCTTCTTGGCCAGTTTGTAGATCTGCTCCTTCACGTCGTCAGA…
>comp10361_c0
AAATGCTTGATCAGGTTAATGAAGAAATCGAATCCAATATTGAAGTATCGCGGGAGATTGAATCAGAGATGGTCAAGTGTACGGAGTTCGAAGCTGCTCTTACTACTAGAGAATCCCTGCTTACCAAATCGCTATACATTTCTCACTTCGAAATCGATGGCTTGCTCTCCGTCATCGCCGATTCAAGAAATTCGCTTAAATTTTTGGAGGAGGAGTTGAGTTGTCTAACCACGAAACGAGATGAGATGCTAAAGAGGATTGACGATAAACGAGACGGATTTACCAAACAGTGCTTAGAATTTCAAAGGGAGATTGACAAGGGGGA
>comp103684_c0
GGCCGAGGTAGAGCACGCGGTCGGACCCGTACCACGGGCTGCCGGACGACACCGGCTTGGCCTTGGCCGCGGTCTTGCGCATGGTGACGCGCGCCTCCCCGAAGAGCGCCGACGACGGCAGGTCCTTGACCGCCTTCCCGGCGAAGGAGGAGGGGGAGAGCGCCATCGCGGTGGTCGCCATTGCTTCAAGAAGACTCGTGCGAGTCCGGCGTGCGTGCTCTCTGAGAGTGGGGCTGTGGTGGTG
>comp103899_c0
CCAACCCAGCAAGCTAAGCACAGTAAAGCGGCCAAAGACCCATCTTTCTTATCCAAAACCAAAAAACAGAATCTCCTCTGTGCTGTCTTCGTCTAAATCTTGTGAAGAAACCGAAGCAAATGATCTAAATAAGTAAGGATTTGGAATTAGGGAAATGATGAATCGAATAAACAAAACCAATGTAGGTTCGACTCAGTGAATGACTGGAATTAGG
>comp10393_c0
AAATCCAGCCCCAAATCTTCCAAGTCTAGCATTCGGGGAATGAGAATTCTGTTTTTGATGAGCGCCTATGGTTATTAGTTAAGGACTTGAAGTGCTATCCTGGGAATTTTTCATTTTCTCTGTAGTTTGATTCACCCTTTATACTAAATTCACAAACATCTTTGTGCTGTCAGGCACTTGATTTATTTTACCTTGAATACTGGAGATGTTTGATTTTCTTATATACTGCTTGCAGCTGCTGCTGTGATTATGTTTCATG
>comp103_c0
GGCTGTGTGGACCTCAGAGCGCTTTTATTTAGTGCGAGGGCTCCGGGATGCCTCTGTGGCTGCGTGGCGGGGGTGCTGGCGGCCTGCGGGGCGCTGAGGCCCCGTCACCAGGGCTCACTTCTTCTCGGCCTCTCCTGCTTTGGGCTCTTGTTTCAGCTTGTAATCAGCCAGGGCGGCCTTGATGGCGTCTTCAGCCAGCATGGAGCAGTGCAGCTTCACAGGCGGGAGGCACAGCTCCTTGGCGATGTCTGTGTTTTTGATGGTCAAGGCTTCCTCCACCGTCTTCCCCTTGACCCATTCGGTGGCTAATGAGCTGGAGGCGATGGCAGAGCCACAGCCGAATGTTTTAAA
>comp104001_c0
TCGTGACACTAATAGAGGACACACCGTAGCTGCAGTGGCTGATTGTTTTTGCTTGGCAAAGGATGCTGGTTTCAAGGTTGTTGCTCATATGATGCCCGATCTTCCTAATGTTGGTGTCGAGAGGGACTTGGAAAGTTTCAAGGAGTTTTTCGAGAGCCCTTTATTTCGAGCTGATGGGCTTAAAATATATCCCACGCTTGTGATCCGTGGAACTGGCCTTTATGAGCTTTGGAAAACTGGCAGGTACCGAAATTATCCGCCTGAGCAGCTTGTGGACATTGTGGCAAGGATCTTGGCCATGGTACCGCCTTGGACACGTGTTTATAGGGTCCAGCGTGATATTCCTATGCCTTTGGTTACCTCTGGGGTTGAAAAGGGAAATCTTCGTGAACTAGCTTT…
>comp104071_c0
TTTTCTGAAAACATCGTTGCATGTCGTGTACGGCTAACGGATACATGTCTAGTCCGCTTGAAGTTCGGGAAGAAGCTTTATGCTACAGGTCGGGTGTAATTATAGAACGATTGTACGGTACGGTGCGAGAATGGGACGCGGGGGGAGGGGGGGGGAGAGCGTCGACAAGAAGGGTGATGAGTGATGATCGAGAGCGAGAGTATGCTCATTCGGTCACCTTTACCCCATCACCCGCTATAATGACGACCGACCTCCTCGTCCTCCACACTTGCCGCAGGTGATGAAGTTCCAGATGGCGACAAGGACAGCGCCGATACCTCGGAAGATGGCGATGAAGACATTGGCAATAGCCTGGACGAAAGACGACAGAGCGCCTGCGATAGCAGAGATGATGTTACC…
>comp104186_c0
CAGCAATCAACAAACACATCTACAATGGCTGCCAAAGTTTACGTCGGCAACTTGTCTTGGAACACCAACGATGAGATTCTCCACCAGACCTTCTCTCAGTTCGGTCAGATTGTCGACTGCATCGTCATGAAGGACAAGGAGACCGGCCGATCCAGGGGTTTCGGTTTCGTCACCTACGGCGCTCAGCAGGAGGCCGATGCTGCCATTGAGCAGATGAACGACCAGGAGCTTGACGGTCGACGAGTCAGGGTCAACATGGCCAACACCAAGCCTGCGGGCGGTGGCTACGGTGGCTCCGGCTACAACAGCGGCTACGGCGGTGGTGGTGGTGGCTACGGTGGTGG
>comp104200_c0
AAAAAATATAGGGGTTCTCTCTAACCCCTCCCCCTTTTCCTTCTCCGGCCTGGTACCCGCCGTGAGCACCGTCGCGGCGCCACCGTAACCAATGGCCGGCATTGTGCAAAAGGGCGATTCGACCCCGGCTTTCGGGGCGCTCAAAAGCCCAGCCCTTTTTATTAAGCCAAGAGGCCGAGAGAAAAGAAGATTTCGACCCCCCCGAACACGGGTCCGACGCCAACGGATTGCAGGCTAATTCAGG
>comp1042_c0
GACGATCAAGAAAAGCCTTCACCCAGTAGTCCACACACCCATATTTTCCTTTGAAAGATGTTCCCAGAGGCCCCTGAGGAAGCTCAAAGCCGAACTTGTATTCATATTTGTTTCCAGGTCTCATGATCACCATCTCATTCTCACCAGCTGGTTGGTCGTCCAGGAGAAGCGTGTCTTCGTAGCGTAAGTAGTCCAACGTCTGCTTGCACTGCTGGGATCCCTGCATCCACAGGACTTTGGCCACTCCGCAAGCCAGGATCCTGACAGCTTTGACTCGAGTGACTTCACACACTTCCACTATCACCCGGCCAGCGACCTTCTCCCCACTGCCGTACACCTTTTCGGGGTCGTTAAAAACTACCTCGAAAGACTTGATCTTCTTGAACATCACCATGTTGG…
>comp104308_c0
CGCTATTATACTTGTGGTCTCGTCCGCAAGTCCTTCACTTGCTCCTTGTTCGGTCGTACAGACCTAGTCGCTGAATGGCCTAACCCATGAAAGAAGGGTTGGGGGTCCAAGCATCAAAGTTGTTGATGATGAAAGCGGGACCGGCAACGATGTTGTCGGAGGTGACATCGGCAGCCGAAGAGGCAGTCGAGATGACGACGTAAGAGATACCCTGGAGACCCTCGGGGACCATGGCCATGTGGTTTTCGTCGAGCTGGACGGCAGCAGTACCGACACCGTTGTAGTAGATGGCGTACTCGACAGTGTCGCCTTGGGCGCTGTTGTCGAAAGTGTAGCTGGCGGTCTGGCCCGGCACACCGTTCTCGACGGTCAAAGCACCGAAGGCCTTGACGGGGAGAG…
>comp104327_c0
AGATAAGTTGCTTACCTCGTGGCTCCTTTCTACTATTTCTCCTTCTGTTTTACCTAGCTTTACTGATGCAAAAACAGCGAATGATGTTTGGATAACTGCGACTCGATTGTTTGCTCCCGTCTCTGGCGCAAAGCTCTCGTGGATTCGGCATGATCTTTATTCGATCAAGAAGGGAGCGATGTCGGTTAAGGATTATATTGCGAAGATTCAGAACATGTGTGCTTTGATAGATGCGGCCGGATCTCGGATTTCTGACACGGAGAAGGTTGGAATCGTTTTAGCCGGACTGCCGTCGGAGTTTGATACCGTTCTCACCCTTGCGTCATTCTCATCCGAGCCTCTACCGTTTCAGCGTTTGGTGGAGGTTCTGTTGGAATTTGAAAGTCGGCAGGTTCGAGC…
>comp104346_c0
GGAGAAAGCAGCTTCTCTTCCCAAGTTTGACTTTTCCTTCTTTAGATATTAGTCAATTGTTTATTTGTTACGTTCCTCATATTCATTGCTCAAACTTTTTACTATTTAAAAATTTGATGCTTCGATGTGAATCTTTGAACTGCCTAATATAGTGGTGTTGTAACAAATAGTGATTTAATATCAAGGTACTTGTACCTTTTCCCCCTCTTTCACCAGTGTACGTTTAGAGCAAGGGA
>comp104348_c0
AATTGGCCCTGCAACCTGTTGTTGGAAGATCAAATTTAGCCTCGAAAATGATAGTGAACTGTCTGCACTAAACCAACAGCTCTTCACAACTCTTTTGGCAATCGATGGAAGCGAGCATATGTCCAAACGAGCATCCACTCGGGTTAGGTCACCGTATAACTTCCAGAACTGGCCGTGCTGAAATGTGTAGCAAACCGAACTGAATAAATCCATGTTCAAAGGACTTTCCTTTTTGTTAGTCGTGGGACTGTTACCCCCTTTCTATGATTCACCAGCACTTGCGGAGTCTTTTCCGAACCAGGCTGCAAATGAGCCTCCAGGAAGAAACAAACAAGAGATTGAAAAAGAGACCTCCAAAACAAAGCAAA
>comp104385_c0
AAAAGTTACAAAATAATTAGTCCAAAACCACTAAATGACTAACCCTCCGTCGATGGGTCATTAACTTGATGACAAAGATTTTAAGATTTCTTTTGCCACATAATTTTCCATGTAATCCTCATAATCACCTTCGCCGGAACAACTTTCTGCACTGTCGGACTCGTCGGTGGCCTTGCTGGATTCTTCTTCTTCTACCTAACAATCCTCGTCGGAACACCTTCCTCTCCGGCGTAGTACCCCACGTGTTAAACAACATTCCAAATATAAACCCGCTTCAGCCCCAGGTTTCCTGAAACCGTTGTTTGCAAAAGCCAACGCCCTCTATTTCCAGCTTCGTTTCTGCAATAGTTTTGCTCCCATCGCCGCACCGTCGTTTTCCACCCCAACTTTTAAATCCAT…
>comp104414_c0
TTGCCTTAATGCAATTATATCCACCTACAATTACATGTATCAATTATCAAATTAGTTGAGGTTAAATGAAAATGGCGGCAACCGATCCAGAAAATTCAGAAGAAAACAGCATTTTTGCATGCCCCGAGAAACTACAGATTACTCGGATAGTGGATGAGGCTCAAATCATGAATACGAAACAAAAGGGCATGTTGGTTTTTTCAAGATATATTTATGCCTACATTCCTAGGCATCATTTGTTCAAGTTAATAAAATCGAGTTACTTACTTCTTCAGCTGTAAAATGAATG
>comp104474_c0
ATTCTTTTACTGAGCAACAGTCTATAGGATGTACCAGTGTGGCGAGGTGACAATACCGGGATATACACAGCAAAAAATGGCTACAGATGGCTTCTTACAGAGGGGGTACAAGAACAAATAATGAAATACTTACTATTTTCTTTACAAGACTTTGGGAACTCAAGATCCCAAGTAAAATACGCATTCTTATATGGAGAATTGCTCATGACTATCTACCTACTTTACATAATCTAAGAGTTTGTAGTTTGGTTGTCAACACATTATGCCCGGTGTGCCAAATGGAGGAGGAATCGGTGGACCATCTCTTTAGAGTATGCACTTTCACGCAGCAAGTTTTGTGGGGTGTAGGAGTAACAGTCTCAACATGTAATAGAGAGTTCAGTTGGAAAAATTGGTTAG…
>comp1044_c0
GCAGGGGTGTAAATTCCATTGCTCTCAAAGGGGGCATTGTGTTTGTCATAGGCACGTCAGGAGGACACAAAGGGGGCTTTTGAACGATCCTCTTCGCAGTTGCACGGCCAGGGTAGGCATGGAGAGCGAAGACGAGCCTAAACTCCCAATACCAGAATTCTAAGCCTGGTTAAGGGACAACCCTTGAGCTTGAAAGCGTGCTTGGAGTTGGGGATGAGCTACCCTCACTTGCGCAAGGTCCTGGGCTTGGGATAGCTGATTCTGAGCTTGAAAACCAACTGTGAGAATGCAGAGTTTCCAGACAGAGAAAATATCAAATAGCCACCAAAATCTATAACATTCAGAACAAAGTAAACCCACCCAAG
>comp104549_c0
AATTCAAGAATACCGAATTTGAATTTAAAACAAAATAAATCGTCAAATCCCTTGTGCTCGGTTTCATAAGTGTCTAACTAAGCTTAAGTAATTTAGCCACTCATAGCGAGTAAAACAAAACAAGAATCAATTGTAAACAACATGAATTACGAACTGAATCTTGGAAAAGAAAACTTCTCAAATTGTCGAGCTTCCGTCCTCTCAGCTAGCTGAAATTTTGACTGCTATTCCAGCTGCTTGATCGGCACTTGCTGGTTCAATTAGAGAACTTTTCTTTTTCTTGCTCGAGTGCCA
>comp1045_c0
GTACGGTCACGCCGGTCTCCTCCACCTAACCATGGGGAAGCTCCACATAGTGGCTGTATCGACGCCGGAGATGGCGAGAGAGGTCCTACTCACCCAAGACAGCATATACTCGAACCGACCCGCAAATGATGCGATAGTGTATTTAACCTACGATAGAGCTGATATGGCCTTTGCCAACTACGGTCCATTTTGGCGTCAAATGCGTAAAATCTGTGTCATGAAGGTGTTCAGCCGGAAACGGGCGGAGTCATGGGCCTCCGTCCGTGAAGAAGTCGGCTCGACGGTTCGAACAGTGATGAAAAGCCTGGGTTCGCCTCTCAACGTCGGGGAGTTGGTGTTCGCTTTGACGAG
>comp10463_c0
TGACAATGTCGAGTATCATCAGCAGTCAGATGGAAGAAATCAAAATTCTCATATCATCTAATTCAAAAACAGACCAATCGTTAGGTTATTCAACTCTTTTACACTTCCAAGAACAGTCCTGTGACAGTCCTTCAATCCAAGCCCTAATTCAAAGTTCTCGATGTCTTATTAATTCAATCGTCTCCGATATCCATAATGAAGATGAAG
>comp104643_c0
GACATAAGACAGGAAGATATAAGGATATTTTATACAGTTTCAGTTTCTATGATTTTTGGCTTCCAAGTTTGTACCATCTTTTAGGGTTTCGTTGGCATCATTGTCCATCCCAAGGCTAAACAGAGCAGCTGCTTGGAGATAGAATGCTGCGGGCCACTCCGGGGATATTACCTGTGCTTGCATGGCATCTCCAAGGGCTTCTTGTGGCATATCATTCATCATGTAGCACAAGCACCGTCTTGCTAACACGGTTGGCGATACCATTGTCTCGCTATCAATGAAATGAGTGTAACATTCGATGGCTATTCCAAAGTCCTTTGCTCGGAAGGCAGTATCGCCACTTTTTTTTGAATTTAGGGTCTCCTGTATTTTATCTGTCCACATTTGGAAAGAAAG
>comp104696_c0
ACTGAGCTTCACGGTCAGCTGGAGTATATGTGTCTGACCCTCATGTTCAACACGCACTTCTCTTCGAGGCATCGTCGATGAACCTCGATTCTCATCGTCATATTCGCTTGCTCTCTCTTACATGAAGCAAGAGTGAGAAACTGGAACGGTGTTGTAATCATGCTTCGCTGATTGTGGCCAACTCCACAGCTGGCATAGAGGCAAATGCCTTTTCCGGACGGGCTGATTCAGAACATGTTGAAGGCTCCATTGACTCGAAACGAAATAGATGGTTTGGAGGTGTTGATGGCGGCGGTGACTCCTTCAGCTGGTGATGATGATGATGAGAAATCAATGGCCGGAGCTCTTATAGATTTGCAAGGACAATGACCTGGACGTCGGTGGTTCATTGGTTATGAA…
>comp104714_c0
TATAGTTTCAAAAAACAAAATACCCTTTTCTTTTGAACAAAAAAGAATCAAAAACGAAACTATCCAATAATTGTGCTTAGAGCAATTCACGCCTAATAGATTAGGATTTTATTCAATTAGGAACGTATCATAAAAAAAAATTCCTGGTCGGGTCAATAAGATCATGAAAAGCATTTCGATTTATTTATCTCTTATTTTACACAGAATGGATTTGCCTGGACCAATACACGATTTTCTTTTAGTTTTTCTGGGATTGGGTCTTATATTAGGAGGCCTGGGAGTGGTATTACTTACCAATCCAATTTATTCTGCCTTTTCATTGGGATTGGTTCTTGTTTGTATATCCTTATTTTATATTCTCTCAAATTCTCATTTTGTAGCTGCTGCCCAGCTCCTTAT…
>comp104717_c0
AAATTTTGTTCATGACTAGAAGAAGGAATAATGATAGTATAATATCAAGGATTGAGCGATGTATTCAAGAGGGTGATAATCAATTTCTTACAGCATCATATACAAAAGAGGAAATCATAGAAGCAGCTTTTGAGATGGGACCAGCGAATGCACCATGGGAGGATGGCTTTCCAGCGGTTTTTTACCAGAAGTGTTGGCAGATTATGGGAGAAGACGTTATTTCTTTCTGCTCTCAAATTTTGAACAAAGATATGGAGGTTAGTTCAATAAATTCTACAAATATACCCAAAGTTAATAATCCTTTGTCAATGTCACAATATA
>comp104751_c0
TAAAAGTCAAATAGCATACAACAAAGAGTCAAAGCAATAAATTAGGCAAGTGAGGCATTCAAAGCTTTTGGCCCCAGTCTTCTTTGGTGACCAACTCAACCTCTGTTTTGAAGAGAAGGATGGAGAATGAGTCGATGGAGAAGTAGAGGAATCCACCTGGAGAGTGAGTCACAAATGATCCGAAACTCGTCCCGATCACACACTGCCATGCTGGTCCGTACACCGAGTCAAACTCCTTTTTGATGGCTCGAGCCAAGTGAGTAAGGCTAGGTTGGGGTTTGGGGGCAGAATCAAGAAGCTGTCGAGTACACCGGAGGGCGTGTTCTTGCATGTAAACGGGCATATCAGATGGTCTCAAACGCACGTTAAGGCTAATCGCAATAGCAGCCAACTCCACTT…
>comp104813_c0
AAAACCCAGAAGCTTTCCACGAATACATATTTCAAATCTCTAACATCTGCAACTCCTTTTTTTCTAGTCTTCTACTAAACAAAAACACAACGTATATTTTACAACATAATTTATGAATTCCAACAGACAAAACTGTGTAGTTAATTAGCAGTTATTGTCATTTGATTTGTCTTTCATGTCTGTTTGACCCCCTTTTTTTTGTTGTGGAAATACATATT
>comp104832_c0
ACAGGTATTTCAAATTGTGACACCCCTCCACCCGCAAATGATACAAGTGTCTGAGAGATGAGGAAGATGGGTAGTGCCATAAGTTATGAATGTTAACGGAGGACAATTTCAGATCCATCAGAAGGGGAATGACAACCTTGTCGCTAAAAAAATTTGCAGTATTATCGTCGATGTCCCCCTCACCAACCACATTTTCACTTGCATCGCCACTCTCTCTTGAAACTGAGGATGAAAATGCAGTCATTTTTGGACAGTCAACTATCGTAATATCAATAGACTTGGGAAATTCAAGAGGTCGACTTCCCAAATA
>comp104834_c0
GGAAGCTCTGGACTGCAGCTGGAAGAGGAAGACAAGGAGGAAGGCGGGGCTTCCAGGGAGCTGCTGGCTACTTCTTCTCCTTTCTCTCTGCTTACTCTTTTTCTTTCTCTTCTCTTCTCTGTCTGCTTTCGACTTGCTTGTGGACAGTATAGCCCAGAAAGGCCCCGATCTTGGCCATGAGGGCACTGCCACCGCTGGCGCCCAGGCTCTGCAGCGTGGCCACCAGCCCCCCGGCCGGCACTCCGCCTCCGTTCGCCACGGCCGACCAGCTCATCAATGAGGAGGCCACCGAGTTGGCGGCGATGCCGGTGCTCGCGAAGCCCAGCACGGGCAGTGCCGCGGCCATGAGTCCGCCTCCGATGGCCATGTAGGTCACCATGCCCCAGAAGCTCGAGTCGC…
>comp10489_c0
GTTGGCATTGATCTTGGCACCACCTATTCTTGTGTGGGTGTCTTCCAGCATGGAAAGGTGGAAATAATTGCCAATGATCAGGGGAACCGAACCACCCCAAGCTATGTCGCCTTTACTGATACTGAACGATTGATCGGTGATGCTGCAAAGAACCAAGTCGCAATGAATCCCACCAACACGGTTTTTGATGCCAAACGACTTATTGGACGAAGATTTGATGATGCTGTTGTCCAATCTGATATGAAACATTGGCCCTTCATGGTGGTGAATGATGCTGGCAGGCCTAAGGTTCAAGTAGAATATAAGGGAGAGACAAAGAGTTTTTATCCAGAGGAGGTGTCATCCATGGTCCTGACAAAGATGAAGGAAATCGCAGAGGCCTACCTTGGGAAGACTGTT…
>comp10491_c0
TTTGTTGCTTCCACAAAAGAAAATAACGTTCACCAAGTTTCACAGTGTCATGCTTCGGAAACTGTTGAATCTTTCTTAGAGAAGCAATGCTAGGACCAGAGGAACCATCAGCAGGAACCTCGTTGTTATACGACTGACGATTCTGGGACATCGACTATCGAGGAAGGCCATGTTAGCACTAGAGGAAGATGCGAGGAGTTTGGCAGTGTCAGAAGGAGACGAGAGGACTGATGGACATGGGGGACAGTTGAG
>comp104940_c0
ATTACATCTTCATATAGAATAACGTCCTTACTGTACAAAGTTGTGTGCCAATGTCTTTGTCATGCTTAGGTGTCACTATTCAACCAATACTTTGGACAGAGAGAACAGAAACCTAAAGCCACCCGTCGTTGAGATAAGAGGCACCCACAAGTACTAATTTCCAAGTAAAACACTACGTTAAATAGCCATATAATAATTCAATGGGA
>comp104_c0
ATAGAATGAGTGTAAGTGTATAAATGTTTGGAAGTAACGGTGGAAGAGGCTGAAGCTGCTTCAGAGGTGTCTGATATGGAAGAAAGCATTGAGAAATACCAGCTGTGATGACTGGAGAAGGCTTTAGGCATGGCTGATGGGTCCATGTGGATGATGTATGTGTCGGGTTTCGCTCGAGTGAACGGATGAAAGGAGACAATGAACAAAACAGTGGAAAGAGTATGAAGAAAATTCATGGTTG
>comp104_c1
ACACTTACACTCATTCTATCAACGGATTCAGTGCTACTCTCACCTTATCGGAGCTTGAATCCCTAAAGAAATCCTTTGGTTACCTTTCATTCACTCGAGATCGTCCTCTCACTGTCCATACAACTCATACTTCTCAATTTCTTGGTTTAAACTCAGTTTCAGGTGCATGGACAGCTCCAAATTATGGTGAAGATGTCATTATTGGTATAGT
>comp105039_c0
GTTCAGTTTTGGACTGCCTCAGCTTGTAGTTTCATGGGATATCTTCAATTCAGTGAACTACTTAAACGAGGCATTTTTCCATTCCCAAATGAAACTTTTCTCACCGATGGAACTCTTGATAAACCTATCGATTGGGTTCCTGGAATGAGTAACATTCGCTTCAGAGATCTCCCTAGCTGTTTTAGAGCCAACAATCCAAATGATATCATGTTTGATTTCTTGGGATCCGAAGCACAGAATTGCCTAAAAGCTCCAGCAATCATCTTCAACACATTTGATGAGTTGGAACATGAAGTGTTGGAAGCAATCGCTGTCAAATTCCCTCGAATTTATACAATAGGACCACTTCGTTTGCTTGCCAGGCACATGCTTGAAGAACCATCCAAGTCAATGAACTCA…
>comp1050_c0
GAAAAATTCAAAGGAAATAAATATAGCTTTACCCCTTGAATGGTCGATACGATAACCAAGCATGTAGATCACATGGATGAAAAAGAATATTTGAAGCCAGGCTATAATTGTTTAAAGCCTCAAAGAAAAATACTGCACTAATCCAGTGCAATTGTTTTGGCCGAAGTTACTCAAGAAAACCATTAAAATGAGTCTCATAATAGCAACTTCTTAAACATAAATAAGGAGGCTGATCAATTCTGGAAGTGGCAGTCCACACTTTTGAATGAGGAAGAAGAGAGGTAGAGATCCATATAAACGATTA
>comp105176_c0
ATATCCTCCCAGACCCACCAACAGTAAGCCTTTCTTCACCTTGACATCGATAAAACTTTATACATAGACATTGAGTGGTTCAGTGTATCAAGTACAAGCTTTTACTTCTAAAGGATTAAGCCGATTAACTATCAAAGCTACAATTGAAGGCAGGCACGGTTGATTTGATCTGTCAGACGACTTCATTTAAGAAACTACCCAACACCTTGGTCCAGTTGCACATGATACTGAATGCTATTGTTTCACTAAAATTTCAATTTTGTATTGTTGCAGAGAACATAATGAAAAATGGTGGT
>comp105202_c0
ACGGGGTTCATAGCAACACCACGAGTCTTGGGCCACGAGTTCCTCTTGGCCTTCATGGCGTGGTACTTTCGGCCGGCCTTCAAGAATGGCTTGTCGACTCGTCCACCTCCAGCAACCAGACCGACGGTAGCCCTGCACCTCGAGCTGATGACCTTCTTGGTACCACTGGGCAACCTGATCCTCGTCTTTCCATCGTCACCGTGACCGATAACGGTAGCGTAGTTTCCGGACGTCTTGGAAAGCGCTCCTCGGTCTCCAACCTTCTCCTCGACGTTGCAGACAATGGTACCTTCGGGGCACTGAGAGATGGGGAGGACGTTTCCGACGTTCAAAGCGGCCTTCTTTCCGCAGTAGATGAAAGAGCCGGTAGCGATACCCTCGGTAGCGATGAAGGTCTCC…
>comp105248_c0
AGGCACCTATGCAGCTCCAATAACTGGAATTCTTTCCCCATTCCCAACTCTCCAGCACATCCCATCTTGGAGTATCCCTTTGGCAGCCCAAATACTCTTCAAAGTGTAGGAAGAAACCATTCTTATTTTAGTTGGGTTTTGAATATCAATCTGCAAACTTTTCCCATATCTCGGAACTGCAACTACATAATCCATACCAGGGGTTTCGTTATCAAGAGCTGAAGCATTCAAACTCCACTTGCAAGAGAGAGGTACTAGCTGCTGGATCGAATTTGAAGGTTTTTTTTTCAACAACAAAATGAAAGCATTGAAGAAGATTAGACCTCATAATCAGCCTGGTTCAAGCCGGGAATGTAATATTTCAAACCCGTTTTTTATGTG
>comp105263_c0
TTATTGCCAAATGGGAACTTCGAGCAAGGTCCAAAGGCATCGGAACTGAAAGGAACAAAAGTGATGAGTGGCAAGTCCATTCCCAACTGGGAAATTTGTGGCTATGTTGAATACATAAAATCAGGTCAAAAACAAGATGACATGTTGCTAATAGTACCCCAAGGAGCCTTTGCAGTTAGGTTAGGGAATGGGGCCCTCATTAAGCAGAAGATTAGGGTGATTAAGGACATGTTTTACTCTCTAACCTTCAGTGCATCTCGCACATGTGCACAAGAGGAAA
>comp105321_c0
AAAAAAAAAAAAATAAAGACATAGGGGATGACTAAGGAGAAGGGTAATCCGAACCAACGTCGTGAGCAACCACCTTTTCGTAGGCAACCACCACAAAGATATACGCCTAGAACTACTCCGTTCAACCATAGGGAAACATTTATTTATATAGAGCATAAAGTTATATTAGATAGGTTATGGTGATTTGCAGTGAGGCATGATACGGAGAAAGTTTGGTACGAAATATTGGTTAAATATTTT
>comp105357_c0
TTTTAAACTTATATCAAACGTTTATTTGATAAACAAAATAATATAAAATCATTATTACATTTGTACATAAATTACGAATGTTTGTAAGTTTAATCAAAGAGACCGAAGCCCATATCGTCATCTTCTGATTCAGATTCAACTTTCTTCTCTTCTTTCTTGGATTCTTTCTTTTCTTCAGCAGCTGCTGGTGCTGCTCCACCTCCGGCGGCAGCTGGGGCAGCAACTCCACCTCCTGCTGGCATTGAGCTAAGTTTTTCTCGGCCTTGAGCAATCAATTCTTCGATGCTTTTGCCTTTAAGTTCACTGATGACTTTGTTTAATTTTTCACTGTCGGCTTCAATACCTACAGAGCTTAAAACTTTTTCAATTTCTCCAGCTGAAGGTGAGTCTTTGCCTCCA…
>comp1053_c0
ATATCAGAAGGATGTGTTTGTGGCGTCTTCCGTTTTGAATTTGTATGTCAAATGTGGGAAAATGGATGAGGCAATGGTAGTGTTTAACGGGATGCCAAGAAAGGATCTTGTCTGTTGGACTACTATGGTAACAGGGCTGGCGCAGAGTGGACGGGCAAGTGAGGCCATTGATTCGTATAGAAAAATGCAAATGGAAGGGATGGAAGGAGATAATG
>comp10546_c0
AAGAAATTGGTAGCGAACTGAAGCATCTGTTGAAAGATGATGAGAGCTGGTAGCCATCTTCCAGTTTCGATACCAGTGGGTAACGCTGCCAAGAAGGAAAGAGGAGGAGCGGCTTCTCGCTCTGCAATGTTTCCCTTGGCCGAGATTTGGATCCACACCATTCCCCTTCTCGTCTTGCTTTGCTTCTTCATTCTCTGGTGGTTGTCTCGTCCAGTAAATGTGGAGATAAAGGATGGCAGAATTGTGGCTATACATCATGTGGAGATGCCATTGCCTCTTAGTGATTCTCAGATTGATGTATCCCTCCTGGCATCTGCTGCATCACCAGTTGCCTCGGTATCACAAAATCTCACAGTAATATTCGACGAATCCTCGGTATTAGCTTCTGATTGACGGATC…
>comp1054_c0
GTGTATCTTGCTGTAATTGAACACAATGTCAAGCTCACAAACATTCTTGAAGCATCTTTCCAATGTTTGTTGCACAAGAAGTTGTATCAAGTCAAGCATGGCTAGTTCATTTTCTGAACTATCAAATACAACGACAAAGTAAAGAGTAGCAAAATGGTTGTAGACAAGGCGACTGTCCGGACCAAAAATTGATTCCGCTTCTATGAAATTGCTTACATTCTCAGGTCTACTGCACAAGACTCCAAAAACGCGGCGCATAAGTTCTTGCTGTTTCTCCACTGGCAGAAAATCGAAAAACTTTGCAAGGCGAGGCTTGCCTTGAGTGT
>comp105507_c0
CTTTGCTGCGACTGCTCTGGGAGGAGTGGACGGGGCGAAACTCCTGACCATGACCCCCCACAGGCTGCTGCCGCCACTGCTGCTAACTTTGCTGCTCGCTGCCCGCCCAGGAGGCGCCTTGGCAAGGTGCCCAGGCTGCGGGCAGGGGGTGTCGGCGGGTTGTCCAGGGGGCTGCGCGGAGGAGGATGGGGGGCCGGCGGCGGAAGGCTGTGCGGAAGCTGGGGGCTGTCTGAGGAGGGAGGGCCAGCAGTGCGGGGTCTACACTCCCAACTGCGCCCCAGGACTGCAGTGCCAGCCGCCGGAGAAAGAGGATTTGCCTTTGCGGGCGCTACTGCAGGGCCGGGGCCGCTGCGTCCGGGCGCGCACGCCCTCGGGAGAGAATCCTAAGGAGAGTAAGCC…
>comp105570_c0
GAAAACAAGAAGGGAATGAGAATGTTCACCACCAATACTAATGCTATTATATTTCTCCTAATAATTTCTGTTGCATTTCTACCAGAGATCAGTGCTGCTGCTTTACGGCGTGGGCATGCTCACCCATCACGCTCTCGGGTACCAGAAAGACCAGCATCACCATCGCCATCTCCATCTCCATCACCATTGGCATCGCCTCCTCTAAACAGGAAAGTGGCAGCATCACCACATGGAGGAGGCATCTATCATCCGCTTCCTGATCCCTACTAGAAAATTTGTCTATCCTACAAGGACTTAATATAACACTCAAAATAAAAGAAGCCACAACAAAGAAAGAGAGAGGAATATGTATGAAGTCATTTTAAGATAGAATGTGTTTATCTTCAATCTCCTGGCATG…
>comp105587_c0
TGGATATCATTTAAACAAACTAATATTTAATTTAATCTAAAATCAGCCTCAAGTTTGTCCATTTGGTATGACATGCATTATAGAAGCAAGTTCCCTATGTTGGATTCCCTCTTTTACCACTTACCACCAACCACAATGGACAGATTTTAAGCCGCAATCTCCAACACCTCAGTTCACATAGTGATGCTCAATTTCTTTCAACTTACTAAACCCATGTTCGACCACCAAATTCCTAAACTTGCTACTTATTTTAATGGAACAAACTAGAAAGCACCAAAATAACAACATAAAGAATAAATTACTTAGATCATCCTGACATGGATTTGATGCTTCTAATTACACATCAGGTTCTGAAAACAGTCTGATTGAACAGTAACCACCTATGAACTTCAGCCTCAA…
>comp1055_c0
TGATAAAAAAGTCCGTTCAGCTCTTTTGAAGGGTCAGATTCATGTTTTCCGATTGTGTAGTAATGTTCTAGCCCTGATTAAGAACATTACAGATACAGATGCTCAAATGGCTGGCAATCGGGATTCTTCTGTGGAGAGGAGACTTGGAGAGGAAAATGAACACGAATGGCCTAAATGGCTGTCGGCCGGAGATAGGAGACTGCTGCAGGCTTCGACTGTGACGCCTGATGTCACGGTAGCGGCTGATGGAAGTGGAAATTACGTGACAGTTTCAGCAGCGGTTGCAGCAGCTCCAGAAAGTAGCACTAGGAGGTACATAATTAGGATTAAAGCTGGTGTTTATAGAGAGAATGTGGTGGTTCCGAAGAAAAAGACTAACTTAATGTTCGTCGGAGATGG…
>comp10566_c0
CTTGACCATCCCTGATGTGAGGGTCGGCATGGGACCTATGTTAGAACTCCATTGCCTAAAATCCATGGAAGGAAAAGGTCAACTTTTATCAAATTAGTTGTGGCAGTCTGGCAGACAGGATCCCGCTTGCTGTTGATATTCAACTTACATTAAGAAATTATTCTTTTCTCTTATTAAAAATGAAGGAAAGGATCCTCCTTGTTGGCCGCTATTTAAGACATCAGTAGATGCAGATGGTTGGCCTTTCTGTTCCCAGTAAACCTCCTGTCGTGCTACTGGAAATTTTAGGTTCTGGATGTGATGCAGACTTTGCAAAAT
>comp105733_c0
TCTAAACCCTAAAATATCCGACTTTGGTTTGGCCAAGCTTGACGAAGAAGACAATACCCACATTAGCACCCGAATTGCTGGAACTTATGGCTATATGGCTCCGGAATATGCAATGCATGGACATTTAACTGATAAAGCAGATGTATATAGTTTCGGGATCGTGTCCCTTGAAATTGTTAGTGGCATGTGCAACACTAAACAAGGCCGCGGAAAGGAAGAATCTTTCTATCTCCTTGATTTGGCTATTACGTTGAAGCAAGAGGTGAAGTTGTTAGATTTAATTGATCCAAGGGTAGCCTACCATTGTAACGCAGAAGAGGCAATGGTGATGATCGATGTAGCTCTCTTATGCACAAATCCTACCACAGCGGCAAGGCCTTCCATGTCTATGGTGGTGAG…
>comp105772_c0
AAAAAAATAAAACATAAAAAAAAAATTCATTACTTTCTCACTTTTTTACATAAACCCAAAAAACAAAATGGCAAAGATTGTTTTGGTCTCAATGATCATGGTTGTTTCAATCCATTCCGTCATGGGCGACGCCACAACGTCAACTGCACCGTCAATGGAATCAGACGCTGCAGAAGCCTACGCACCAAGTCCTGACGAACAAGATAATTCCAATGAGTCATGGATTGATTGGGCCAAGGACATGATCAGCGGTATTGGGGGCATGTTCTCTTCATATTCACCATCGTCTTCACTAGCATCGGGACCAGCATTAGCACCAGTTAGCTCACCGACGGCCGCCCCTGTCACTGTAGGCTTTGTTTAAGATGGGA
>comp105780_c0
AAAAGCAAGAGGGATTAGCTATGAAAAGAAGAAGCGTAAGCGACCCCTAGCCAACCAAACCCCAACTCTTCCAGTGCCACCACCACCACCACCAAGTGCGAGCTGAAATATGCATCGCCAAAACCCCATAACCATAAGCAAGTTGCAGTTTAATTAGTCTAGCGTATAACTAAATGTTCCTCCCTGGCTGCTGCTTTGCTTGATCTATGAAGGGTAGTTTTCTTTCACTTTTTCCATCAGCTACATGGTATTGGTTTGAG
>comp1057_c0
GGGTTTCAGTTTTTATAATTTCGTTTCTCATGCAGATCTGATTGTAGATCTCGAATCGCCGAAAACTCTCTCTTCATTGTTCCCTCTTTCTTTGGGTAAAAAAAATTTCACGGATTATTGGAATTCGCCTTTTCTTTTTGGAAGAAATTCACTTTCATGTTTTTCTTCGAACTCAGATTTTCTCCAAATTTTGGCGTGGATAAATAGATCTTAAAATTGGCTCCTCAAAGGCGATCGCAG
>comp105820_c0
AAAGAAAAGGGGAAGAACCTTTTTCTTCTTCTCAACTTTTTCAAAACGCCGAAACCCTAGAGGAGAAAAGGGGGAAAGAAGTTCTTATAAGATTTTTGTCGAATGACAAAAAGGTTTTTTATTTGCCAGTTTAGATTATATGGTTTGTGAAAACACCCTTCTCTTAGTAGGAAGTCATCCACATAAAATACTGGTCCATTCTTGTACTGCAGGGTCTCTATTCTGCGTCATTTA
>comp105864_c0
TAAAAACCTAAATTAACCAATATTATTTCTCAATTCTCACATAAAGGCTTCACATCTAAGCAGAGAAAGCAACCAACAAATAGCCAAAACCTAGCATGAACATTCTACTTCTTTCCAAATAATCACCCATGGATTTTCCTGACATTTCTTCTTTCATGGGGTGACAAAGTATTGGTTTCTCGATGAATTGAATGTTGGCGGCGATGAGAATTATCGGGTGGAGGGATTGAAGAGTGTGTCTTCGGGCCTCTATAATCAATCTCATAAATTTCTCTATCTGCAAAAAAATAAGGCATGGAAAGCATGAGAAGCAGCAGCAAAACAATAGAGATGGGTTTCCATTTGATGACAATCAGCTTCATGGAAATTG
>comp105865_c0
ATTGTTGTAAAATTTTAGTGATCTAGAGCTACTAAATGGTTCACGGAGGGGTCCTACTGTCGATTTTTGGAGATATGTCTCATCTCCATGGAGAGTGACTAAATGGTTAATGGAGGGCTTGATTGTCGATTTTTGGTGCTATGCTTCACCGCTGTGGAGAGTTGCTGGACTGTTCATGAATGGCCCCAACTGTTGATTTTTGGAGAAATGTCTCACTTTCATGAAAAATTGTAGAATGGTTCACAGAGAGACCCAACTAATCAAATTTTGGAGATATGTTTCACCTCCAAAAAGAGCCACTAAATGGTTCACAGAGGGGTTCAAAG
>comp1058_c0
GATTCATGATTATCATTTGATGGTGTTGCCTACGTTTTTACGGAGACGGTTTAATCGATTGAGAATGGGGTTTTTCTTACATAGTCCGTTCCCTTCGTCGGAGATTTATCAAACATCGCCGGTAAGGGAAGAGATTCTAAAGGCGCTGTTGAATTCGGATCTTATCGGTTTTCATACTTTTGATTACGCTAGACATTTTCTATCTTGCTGTAGTCGAATGTTAGGT
>comp10590_c0
GGCGATGGCCTTGAATCGACCGACTTGAGTATCGGCAGAGATAGCGCCCCAGAAGGGGATAACGTAGGCGAGGAAAGTGAACATGTTGACGAGTGCCGAAGCCGCCACACTTCCTTTGCCTAGTGCACCAGCCGATTGGTTCAGCCCTGCCGGTCCTGGAGCCACTGCTCCGGCGCCGTTACCGCCCTCAGGCAAGGGGTTGTTGATAAAGTTGTTGAAGGGACCGATAGAACCGTAATAAGATGCTCGTTCCGAGAACTCGATCAAACACATAGCCCATGCCGTGAAAGTCATGTTGGCGGGAACCTTGCGTAGAGTCAAGAGGTCCTCCTCTGTGGGCACCAACGAGTCGTCCATGTGGTACGGCGCAGCAGTGACTTGGACGTCCTCGTCTGCGTT…
>comp105992_c0
AGCCGAAATGAAACTGATTGTAAAGGGGGATTCAATATACAAAAATTGTATTACGCATGTTAAGCAATCAAAAACAAAATACAAGCAAAAAGGTTGAGATTAATCTCCTGTTTCGTTTTCTATTGTTTTTCTAGTTTCTGTTATTTCATTTATATTTTTTATTATTATTTCTTATTTTCTTTTACAAATCTATTAAACAAAACAAATAAAAAGAAAAAGGAAGAGAAGAAAGCCTCACCGGAAACGCCCGCGGCTTCATCGTTGGAGACTTTTCCTCCGTCGTCGGGGCTGAAAAG
>comp105_c0
AGAGACCACGCCGCCATGCCTCCCTCTGGGCCCCGTGCAGCCCTCTTCCTCCTGCCATCTCTACTGCTGCTGCGCGCTGTTCTGGCCGTGCCCCTGGAGCGGGGGACGCCCAAGGAGGAGAAGCCCGCGACCGAGAGCCCTGACACAGGCCTATACTATCACCGGTACCTCCAGGAAGTTATCAATGTGCTGGAGACTGATGGGCACTTCCGGGAAAAGCTGCAGGCCGCCAACGCCGAGGACATCAAGAGTGGGAAGCTGAGCCGGGAGCTGGACTTCGTCAGCCACCACGTCCGTACCAAGCTGGACGAGCTCAAGCGGCAGGAGGT
>comp105_c1
CGAGCTCAAGCGGCAGGAGGTGTCTAGGCTGAGGATGCTGCTCAAGGCCAAGATGGACGCCCAGCAGGAGCCCAACATACAGTTGGATCACTTGAACCTCCTGAAGCAGTTTGAACACCTGGACCCTCAGAATCAGCACACATTCGAGGCCCGGGACCTAGAGCTGTTGATCCAGACGGCCACTCGGGACCTGGCCCAGTACGACGCAGCCCATCATGAAGAGTTCAAACGCTACGAAATGCTCAAGGAACATGAGAGACGCCGTTATCTGGAGTCCCTGGGGGAAGAGCAGCGGAAGGAGGCGGAGAGGAAGCTGGAAGAGCAACAGCGCCGGCACCGAGAACACCCCAAAGTTAATGTGCCTGGCAGCCAAGCCCAGCTGAAGGAGGTGTGGGAGGA…
>comp106043_c0
TAGAAAGGATAATATAGGAGACAAACCAGGTGATCTCAACCTGTAGAGTAAAAAATAAACAAAAGAAGAGAATGCTTCCTATATACAAAATGTTTTCGCCACTAAAGTCACGGCCACGGGACCAGATACTGTAGCATTAGAGCATTGAGAAATTAGACGTGCTTCTACTCTGTGATGAAACATAGCTGAATTATACTAATATTTCATTCCCCATGAAGATACATA
>comp1060_c0
GTTCTAAATCGACCAAGTTGGAGGTCAAGAGAACTTTTGCAGAAAACTACCCATTTGCAGAAACCCTTAACAATCAAAGAAATTAGAAAATAACTGAAATAAAAACTCAATCAAAGAAACAAAAAAAAAATCAAGAAAGTAGAAAACAGAAAACCCTAGAGCTTCCAATCACGATCAACAAAAATAATAGACAGAGAAAAGGAGAACAGAACCTGTTGATAACCCAAGAAGAAGA
>comp106102_c0
AAAGTGACCAAAATAAACGGATTTCCTAGGTCCAGAAGAAAAAGGCCATTCTTGCAAAGTTAAGGTATGGCTTGGCCCTTCAAAAGAGGAAAACATTTGGATCATCACAAACTTGAAAACTAGATAAAACAAAGGGGGCATGTAATGTAATCGCATGACTGCATCCATATTTTAGGTTCAGTTTAAAGTTACCATTGGTATGCCTAAAGCTTTTA
>comp106153_c0
GTTCTCTTCCACTTGGACTCGCTTGCCTTCGCCTACCTCTCATCTCTCTCTCTCTCTAACTTCTCTGCATTGAAATCCGCAATCTTTTCCGAAGCTATCAAAACCCCATTTGTACTTTGATTTCTTTTTTCTCTTTTCTCCTTGATTTCAGTTCCCGAATCGTTTTCTTTGACTTAAGAGTCAATTCAATTCCTAGTTCTTTTGTCTTGCCATTCAAAGTTAAAAAAGATTTTGAGCTTTTTACCCCCTTGTTTCATGGCTGAATTAGAAGATATTGGAGCTGATATTAGTTCCGACATTGAAGTGGATGATTTGAGATGTCAAAATATAGCCGAGAAAGATGTGAGTGAGGAAGAGATTGAAGCAGATGAATTG
>comp106171_c0
TGATTGCCTAAAAAAATGCTCTCGTCTTATTCGGTTTCTAATGTGGACAATAATGGAGAAAGTGACTCTTCCTGAGGACCATCATAAAGAAGGTCCGTTTCAAGGAATCAGACGTGAATACTAAAGATGCGATGGCTGTGGAGGACTCCAACACAAAAAAAGTCTATTTCAAGGAATCAGACGGGTCTCCTAAAAATGTGATGGTCGTGGAGTCATCACCAACGCCTTCTCTTTCTTGGAAAGATATGCTACTGGGGATAGATACTCCTGTGGTTTGTTTCAAGTGTGGTTGCTATAGACACAGCAAGGAGAACTATCCGGTTGTTATAAATTCTTCAGTGACAGAAGAGAAATGGGAGAAATCGGAACAAACCATTGCAACTTCTGAGGTGGCTGAAG…
>comp1061_c0
AGAACCACCGTCCGTTCGGCCTCTGAGATTTGAGTTCCAGAAGCTGCAAGCAGAGCACACAGACTGGTAATTTTATTTACGTAGGCTCGAATAAAGAGGCTACCTTTTCGAATGGAGTGAAGCTCATGACGCAACTGAGACTGTTTCGTGCTCGAATCGGCCACAAACAAGTTGTTCACCACGATCCAGACGTCATGAGCAGTGCGAACATCTGTGAAAGAGGACAAGAATGAAGAGATGATCGTAGATAACAGCCAAGAGGTAAGTAAACTATCTTGCTGATCAAAGATCGAAATAGCTGGATTAACAACAAGACCTCCATCGGAGGATTGAATAAAACGCGCCGAAACCTTCAATGAGCCATCAAGAAATCCAAACAGACGGTAGCCACGGAGAATA…
>comp106207_c0
AGAATTGAAGCAACTAATTCCGGTGTGTTTTATGTTTGTATAATGGCAATAACAGTTATTAATGCATTAGTTAGAAGATTATTGTATGAGCTGTATAGCTGGAATGTGTGATCGACCCTATACTCATTGAGTGCAGGTAAGGAATCCTAAACTTTTTGTTTATTAATAAACTGCATACAAAGTTGTGGTGCAGGTAGGCTTGCGCTGGTAATTTGTTATGTTTATATATCTAGCCAAAAGGATGTTCAAGTATTCTGACAACTAGTGTTTATGAGGGAACAATAAAAAACTATCCAGATCAGCGGCAGAATAGAATGCTCAATCCCTTAT
>comp106324_c0
TAAAATCTCTTAATCCCCCACGCAGACCTCGACGGCGCCAAGTAGGCCTCCCCTCTCCGTCATGGCTCTAACCGGATTCCTAGGGATTCGTTAGCCTTTGGATCGGAGGAGCAAATGCCGATTGGATCGACGCCGAATGACTGGTAAGCAAACTCTCCTCCTCGTTTTTATATTTGCGTAACAGATTCACCAATAAGAAAGAAATAGAAACGGAAAAATAAAGGCCAAAGTTG
>comp106337_c0
ACTCTCCCATTGAGCCATATGGCTGAGGGTAGCTGCATCCTTGGGGTTACCGGTTGCGGACCCGAGGGCATTAGTTTTAGGCTTCTGCGTCACGGGATCGATCCCCATCTTGTTCAATCTTTTCTTTAGATGTGTATTCCAGTAGTTCTTAATCTCATTGTCTGTTCTTTTTGGTAAATGAGCTGCAATACCCGACCACCTGTTTCCGAGAAGGGCATGGAGTTGAATGATGGTCTGTTCTTCTTGTAAACTG
>comp106354_c0
CTGGAATGCTCAACATCGTCGTGTATACAAAAATGTCATTATACAAATGCATGTTTTAATTCAACAGGTTGAGACTTACCTTCTAGAATTAGATATGGCACAGGTGAAGCTTCCTAGGCGCCTGATTGGGGTTGAGCGGTGGCAACCCCCAAATAGATGCTGTTTGAAAAGCAACTTTGATGACGGATTTTCATTCCCCTTCTAAGACATCTTGCGCGAGAGTTGTTATCAGAAATAAACATGGGATTGTATTGGGTTCACACACACTGGTCTGTAAACACATACCTTCGGCTTTTGTAGCTCTTCCCACTACTTGTCTTCATGTGGTCCACTTAGGCCTGGCTCTTGGTTCCCATATGTGATTGTTGAAGGCGACTCCCTCACGGTACTTTGTAAGGT…
>comp10635_c0
GTCCTCTTGGCTGAGTCTCATCTCTGTTATACGAATACTAATTTCTAGCAATATTATATGCAGCTAAAATTACATGATAGGAGTTCAAATTAAAAACGTGTTTATGATGACAATTAGGTTGGCTATAGAACTAATCATCTCTTTGGCATGATTTGACATTTTGTTTGGTTAACTACAGTACATAAATTATTTTAACTAGAGGTGCATGAATATCTAACATGCTTTGCTTTTTAGAAGGGTGCAAGAGAATATATAGAATATACATAGATTGGTGTATGCATATACAGCATATAGAGTGAATAGTAAACGCATCTACAGCAGCCTTTACAGTCGAAATGTGTAATTTGTTTATATTTGAAACTTATGAATCCCAAATCTTGCTATGACCAGATTCTGTGA…
>comp106374_c0
TTTTCCACATTCGTAATCTAGAGTATAATGGCCATTGGGGTCGTATTTGGAACTCGAAGTGGCCTCCCATGGTTAAACATTTTGTCAAGTGTTGTTTAAAAGTTTTTGTACCATGTCAACTTTGTTTAATTAAGAAAGGTTGTAGTGTTGACCCCTTGCTCGCTGCTAGTTTTTGGAAGATATGAACCTTGTGTTTTTAATGTGCAGCTATGTCGTTGATGTATGGAATCTTGCAGGGTTTAGCTATGTTTTTTTACTGTTGAATTGGTTGTTGACACTATGGTAGGTGTGACTTCTGATCATGAACAAAGCAGATGGTTTACAATCCTATGGAGTATATGGAAATTTTGAAATTTGTTTATATGGCAAAATAAAACTGTTTGGGGAGCATTGTTGTGC…
>comp10643_c0
GCCTTTGCTGGTTCTCTTGGAAGTAAAGCAATGAAACAAGTTGCCCAGTAGATACCGAGCTATGCTGTAAAAGCTACCGGAGAAGGTCTTCCAGAATTATCTAAGAAAGCAAGTGATGTTTTTATTTGGTGTTTAACTCAAAATCCTGAGTGTTATAAGCAATGGGATGTGCTTTATCTCGATAATCTCGATGCAAGTGTTGCTGTTTTGAGAAAGCTTGCTAATGAATGGAAAGAGCATTTTGCGAAACATTCTACAGTTGATTCTTTGAGGGAAACTTTAAAAAGTTTCAGGCAGAAGAACAAGAAAGCAGAAATCGATGCAGATGCATCATTGAAGGAGGCAGACAAGTACTGCAGGTTGCTTATAGGACATTTTTCGAATGGACATGGATGCTTG…
>comp10647_c0
AACAGATTTTGCATTTAAAGTTATGGGAGTATTTTCGCTATTGTTTTTTGTTTTAACATTGGTTATGTTTTATAGTGATCGGGTGTCAAAACTAAGTGTTGCAATTTTGGGATGTTGGTTAACTCCTTCACAATTGTTTCAAGTAATTCCTGCTGATCCTGACTCAATACTGTTACTATTAGCAATTAACGGATGCTGGTTATTTCTTTTCGTAAAGGATGATTTCTGGGAAGGAACCATTATAGTTATGGGATATTGTTCATACAGTATTATGGAAGTCGTCTTTCAAGGAGCACTTGCCATTGGGAT
>comp106491_c0
GCAGACTGCAGAGCAGTGTTTTAGATTTCTTTCATCGTAGATCAATTCAAAAACCCAAATCAACAAAATGTGTGACGATGATGTTGCGCCTTTGGTTGTCGACAACGGCTCCGGTATGTGCAAGGCTGGTTTCGCTGGTGATGACGCACCACGTGCCGTCTTTCCATCTATTGTCGGCAGACCACGTCATCAAGGTGTCATGGTCGGTATG
>comp106602_c0
GTGATTTTAGGTCGAAATAATTTGGATTGGGTTTTAAGGTAACATTGATTTTCTGGAAGGTTTTGTTGGACCAGACAGTGAGAGATTCAACCATTAACTATAGAGTTGAGCTCCACGCTACAAGCCATTTCTGTAGACATTGTGTAAATGAATACAAGCATCCTATGAAGGCAATGCCACCCATATGATCTGTGAAGATGCTTTATCTTGAAACCTCTCAGTTTCTTAGCGGCGTTAATTGCATGAACCAAAGGCAATTGATCGCATGTGATTATGTCTTACAGTCTACATTGGGTATGCACCAACTTGATGTCTGTAGATTTTGGATCTTTTAAGCCACCGATTCTTTTGGGCTTGAAGCTTATGTTTGGCGGTATAACAAAGGTGAAGAAAGTATCT…
>comp106656_c0
GGGCTTTTCATTGGTTTCCAGATTCAAATAAAAGCATACATACAAGTAAAAAAGTTAACAGATAATTAAATACAAGAATTTGTTCATTTCACTTCTCCATAATAATGCCCCAACTAAAGCCCTTTGTGCCATCTCTCATTCCTGTACCTGAAAATTTATGTTTAGACATTTGGATCAATGAGGTCCCCATTCACGTACTCTCTGTAGGCAGCCACGGGCCAGCTGAAGCCTCTCCAGACAAGCCTGTTGGCCAATGGAACGTCGATGATGATCTCCTTCTGGGTCGGCTTCTTATCATCCCTGATGGCGATCAAGTAGCTCCTTCCGACCCACCCAATCCATCCGGCAATATACAAGAACAGAATCCCTGGAGTTATGAATTCACCCCAGTGTCTCTGG…
>comp106700_c0
TCCCATTGCAGCATACACCTTGTCACGGTGAATACAGAAAAAAACAGGTGGGAATTCATTGACATATCTATTTAGTGGGAGTTGGAGTTGAAGGTGCAAATTTGAGCAACTCTTTGGAGTGCACCCACGGCTTGACCACCACAACCGCATCAAAAATCTTAGGAACTCCGACCCCAGAAGTGGCGGCGGAGATCTTAAGATAGTACTTGATGCCGGAAACCACCTGCTTCTCCGCTTTCACCACCTGCGAAAACATGAGAAGTTTGCTGCCGTTGGCGCTGCTGTGCTTCTGCTTACTGTTGTACTGTTCGACGCAGTATCTGCCCAGATCTTGCACTTCCTTGTTGTTTTTCACATCCTTCACCTCTGTTCTGCCCCCCACCATACCATTTCCACCCA…
>comp106753_c0
CTACAATGGGGACAAGAGAAACAGTTTTGTAAATATACATACCCCTTAAAAAATTGTAAATTCGATGGTAGAGTCGATTAAATTGGATGGCAATTTAAATTACACCTTTTGGCTATCTATGCTTTATGTGTATTGCTTTAGTGTATGAAAAGAGCAGCAAATGCAGGTCCTGATAATTTGATGCTTAACTGCTACAAAATAGCCACTCCAATGGGTTTTCTATGCCTGCCCTTGAATCACCGTTTGACTTCAACAACGGAGACCGACGGCGCAGCAGAGGGGTTAGTCGAGGG
>comp106783_c0
TCGCCCTCCACTACCATTGCACGGAGTCTTAACTATATTCCAATAACAACACTTGAAGGCATGCATGACCCTTTGTCGCAAACGGGGACGTAACCTCAATGTAGAGAATCGTTTTGGAGTTTATAGGCACTTCGAATAGAAAATTCCCCAGACAACTCACCCCTCTAAACCAGTAAGTCATCGTGAGCTTATTATGCTAAAGGAGTTCTGAGGATCATAGTCGCATCTTCCTCTAAAAAGGCAGAGCCAGGAAGCCACGCATCACTTGGAATGGAAATTCTTTCCCCTGAATCAACTCTCCAACACTGCCCACTTTGCAAGAGCTCTTTAGCAGCCCACACGCTCTTATTTGGAAAAAGTGATATTTAGCCTTGCATGCAAAAAGTCTGAATTTGGAAA…
>comp1067_c0
ATTTTCAATCAAATTTAACTGATAAAATCTTTTTTATCTTTTTACGTGAAAGGATCACAGAGAAAAACAAAACTGTAAAAAAAATTCAAATTATCCAATCTATAAATGTTGAGGGTTAGATTTTTCAGAATCAAAATTAAATTGATGCAATATATAAATGTTGAGGGTTAAAGTTGCTACTAAGTTAATTTTAAAAGTTGCCACCATTACTCGGCCAGTGACAAAAAAACAAAATTTAAAAATTTAGGTGATGATTTTATAAATTTTTATAATTAAGTGACCAAATTTAA
>comp106863_c0
ATTTGCCATTGTACTTTTCATTGCTGAAAAGTGAATAGTGCTAGCAGTTAAGAAACATCCCACTAATTGAAAAACCCCAACCTCTCTTCTTGTTTGTGGCTCAAATTGGAATTGTAGAACTTCTTCCTTCTCATTAATCGTTAACCCAGCAAAATCTAACTCCATGGTTGTGGACAAACTCAATCGTATGAACCAAATTTCCAAAATAATAAAGAAAACTAGAAGACTTACCGTCGTCATAAAACAATAGACATAAAACCTAAA
>comp106887_c0
GTTCTGATAGCTTCTTGCCAACCTAGAACAATGATGAGTTGAAACTAGTAGCATAAACCAGTGTATCACCATACCAAATAGATCATAACATCTTTTTTCAAGGTAAGCAACTGAAAGGGAGTGAAGCAATAAACTTTTGAATGCAAAAAAACAAAAGATAAAAAAAAAAGTATAAGTAAAACTAAAGCTAAATCAAATAGAATGCGGTAACAATCATCTTTACTTGAAGCTTGGTCAATATATATGACAATCTATTGGAAGAAGATGAAAGCTTCTTA
>comp106893_c0
GTTTGATTTTGCTATTAACGTTCTTTTGTTGCAAATTTGTTCTTTCATTAAAACCGAAAAAAGAAGAAAATTAATAGAATTGGATTTAGATTTTACGGTTTATGGAATCTCTATACATGCGTAAAAAGCGAAAACTTGTGATCCAAAAGATTGGGGTGAATCCAAAATTCAACTTTGTTTGAAATAAGAAGAAACTGAAAAAGTAGGCTGTTCTCGAATCATCTGTGGCACTTGCTCTTAGTCTCGATAAGTTCACCGGATAAAGCCGAGAATAATGAGTAGGATCATTAAGGGAATTATTAAGGAAATTAGTAATTGATTAAAAATTAGTAATTAAAGGGAATGAACTAAATTGTGAAGCAACTAGATTTGAAGGATTAAATG
>comp106898_c0
GTTGGATTGGGTGTGAAGAGGATTATTAAAGAGAAAGACTGTGAAGGAGCAGCAGCTGGTTTTGATAACATTAAGAAAGACGATGTGTTTTTGGATAGAGTAGAGAAGAATTGTTTATATGTGGTGAGGCTGCATAGAGAAGGATGCAGCTTCACATCTCGCCTAGCATGAGAAGTATAACGATATCAAGCAACAATGGGT
>comp10690_c0
CCACCCAAAGTTTGATCACACTGGTAAAGAAAAGCCCATATCGCCTTTGCTGCCTTTGGAATTTATTTTTCTATGTTAATTCGTAATATGTTTTTCTTTATTTCTTATAATATCTGCCCCAAAGCACAGCTATGAAACAGTGTAACATTAACATTCTAGGTTCTTTATCACCTTTACATGTTTTATTCAGGAAGAGAATACGATTGAGTGCG
>comp106984_c0
TTGCCTAAGCTTACATCAAAGTGATTATCCCTTAAGATAGTTTTATTGCCCTCAAAAGTACCAATGACCTCACCCTCAGTTTGAATCCAAGTGACATGTTTATACGTTTTGAAGCTTTTGTTTTCCATAACTATATACTTACATGTCATTATGGTTAAAAATATACCTCTATTGCCTATACAATGATGAATGAGCAGGAATTTAATTTGTGGGATCAAGGTAGTCCTGTTTTGGCATTCATTGGCTTATTGA
>comp107001_c0
TGCATATCTCTACACTGCCTCCGACGACCTGCATGCCTCTACACTACTTTCCGACGACTTAAGCAGGGAGGACGGCCCACCTGTTGAGGGCGTGGTAGAAGAGGGCAAAAGTACTTCCGACTCCGCTGAGGTAAAGACCGCTCCTGAGCCAAGAGTAGGTCTCGGACTCAGTCAGGACGTAAGCGAAGTTGTATGCGACTCGGGAGAGGAGGTAACCAGCGGCCAGACCGTGGATGGTCGAGACGGGGACGTGGGCGGCGTTGGCGGCGACCAATCCAGCAGCGAAGAGGGGGAGGTTGACGTGGTTGTTGTTGTCAGCGGCGACGGCTCGAGTGAGCTGGGCAGCGAGGCTCTTGGAGATCCCCTTCTTCTCTAGGTTGTCCCATGACTCCCTAGGGT…
>comp107006_c0
GGTGTGGCGAGTTGGTAGTGGTGATCGAATCAACATATGGAATGACCCTTGGTTGCCTCATTTCTGTAATTTGGCGCGGAGGTCTTTATCTACTGATGTTGTCTGTCCTTTGTGTAAGGTAGATCTGGAGGATTCCGGTCATTTGTTGTGGAATTGTGAATTACTAAAATCTGTATGGGCCTCACTTCAAATCCAGTTGTAAGATTTCAGAGAGTTGTCAAGTTATAAGCATCGTTTTATTCGAAATTCTTCTAATGCGAGTGACCAACAGAAGCAAATACTGGTAATCTCTATTTGGAGTCTCTGGTTTAGAAGAAAT
>comp1070_c0
CTGGTCTGTATCTTCACAATTTCTTTAACTAGATACGTGCCCAATAATTGCTCCACCATTTGTCACATACCTTGTTTGTCTCAAAAATATGGCTACCAAAGTGCATGTGGGAATGGAAACGGAAATGAACGGAAATGGTGTACCTGAAACGTTTAAGAACAACTGGAAGAAACGCCTTATTGAATTTTCCGGGAAAATGAAAAGATCTCCAGGTTGGTTGTGGCGAACCATTTGGAAAGTCGGTCGAGAAGATCCTAGAAGGATGATTCATGCTTTCAAGGTTGGTTTGTCTTTGACGCTAGTCTCCCTCTTGTATCTGATGGAGCCATTGTTCAAAGGGATTGGAACAAATGCCATTTGGGCCGTCATGACTGTGGTTGTCGTGCTGGAATTCACTGC…
>comp10713_c0
GTTCATAGTGTACAGCACTCTACCAATAGGCTATATGGTTATTGGCAGTATGCATTCTTGTTTAATTGCATTTCTTTCTTCCTTTGGAACAAAAACAATAATAACAAATCATTTTCCCTCTACATAGCATCCATGTTATTAACAAGGCTTCGCTGTTGTGCTTTAATTATTTAGGACCATATCTTGAGTAAGATCATTAAAGGCTAGTGCTTCAATTTCCA
>comp107141_c0
GTAAACCCTGCCATTTCACCACCGCATCGGCACAGTCACCTCCGGTCCCCACAGTTCCTCCACTTGTCAAATCCTCAGACTCTTTCCAGCTAGACCCCACTTCCCTGCCAAGCGGCATAACCCTAACCGGTACACCAATCACAGTCCGACACCTGTCATTAGAATGGACTTCCAACTTCACCGCAACGTTGACAACTCCATGAGTCCTCGTCCCATCTGCCTCCCTCAGCCGGTAACTCAGTTGCCTAACGGATCCCACGGGCGGCAACCCTATATCGGCGGCCGGAATCTGGCACCAACCCAGTTGAGCCTTGCCGGAAATGAGCCTTTTGGTGAATAACTGGAGATATATACACGAGTATCGATTAGCAAAGAAGGTATGATGAATGGGAACATGGA…
>comp107222_c0
CCCAATTCGATACCCATTTTTCGGAAAAAGCTAAGAAATTGGCTAGTATTAATTCATCTTCTCATGCCACTATCATCAAAACCAAAGCCAGCTTTAAATTCAAAAATAAAAATTGCAGCACATTTGGAGCAATTTCCCCTGACAACGAGTTATTTGAGTCGAGTTGATGAAAGTCGATGTAAATGGCGGCAGATAAGCAAAAAACATGGAAGCTCGCCGGATGGCGGCGGTCTAAATGGTGGCAAATAGGAACTCAAGGGTTTTCCGGCTTTGAGCTTCGAGGAATCGTAAGAGGGTGCTATTCACCGGAGAAGACGCCGAAATCCGACGCGATGGTAAAGGCAGCGACGGCATCAATCAGTGGTTTAGCCACTGGAACTGTAAAACCTTACCCTTCAT…
>comp107263_c0
GGAAGACAGGTTTGATATTCCAGATGTGCCTATGGAGGAGGATCGACTCTTTCTGGTTTTTCTGATCCCATTGATGGCATGGTATGAGCTGAAAACTGCTCATGCAATATAGAACTTTGCAGATAGATTTGCCTTTTTTTTCTTGCTGTTTAATGGATAAGTTAGGTGCTGATGCTGGTTTTTGAGAGCGTTGCTGGAGGGAGCTCCCTGATCAGTACTGATGGTCACCTACAACGGTAAACCTGGAATTGGAGATGTAAAGTACACATGGAGTGCTTTGTTAGAGGCCAAATTTTGCTGTGAAGATTTTTGCAGGATGAGTTTTT
>comp107268_c0
TTGGGATACCTAAAAGTACATACAGAGTATCAGTTGAAGCACCCAAAGGAGCATATGTGATTGTAAGGCCTAAAGTATTGAGTTTTAAGAAGTTGAATCAGAAACTGAGTTACAAAGTGAGTTTCATTGGACTGAGTCGAAAGAAACCGGTTGTTAACTCAGCATTTGGTTCCTTAATGTGGGTTTCTGGTAATTACAGAG
>comp1072_c0
TGGAAGCTTACAAGCAGAACTTAAGAAGCTAAAAGAATCAAACGATATGATGGAGGATCAGGTTGAAAATCAGAAATCAATAAATGAAGATCTCGAAACCCAAATCACAGTTTCCAAAGCTAAACTGAACGAAACCTTCCAGAAATGTTCATCTTTGGAAGTCGAGTTGGAGTACAAAAATAACTGTTGTGAGGAGCTAGAAGAGGCATGTTTTGAGCTTCAACTCCAGTTAGAGA
>comp107309_c0
TTTAAGGTCCACTGCTGCATCGAAATTGATTTTGTAGATACCTTGAATCGGAGGCCTCCATTCTGCACTTATCGGGCTAAAGCCGACTAGATAACCCAAATGGTGCATAGAAATGATCGACAGATATCAGTACTGCTGCTTAGCATGATCCAAGTAAACCATTCCATAAATTTCAGATTTGCTATTCTTTCAGGCCAGTCATATTTTAAGCTATTCCATGTTTCCCTTGAAGTAGCGCATTCTCGAAAGACGTGATCCATATTCTCCACACCTTGCTGACATCTCGGGCAGACGGCGTCATTAGCTAGTCTTTTAATGCGTAGATTTGATAGTGTAGGAAGG
>comp107349_c0
CAAAGATGGCCCAGACTCGACTGTACTGCAAAGGCCGGATCATCGGACACAAGAGGGGAAAGAGGAACTCTCGACCTAACCAGTCTCTGGTCCAGATTGAGGGTGTCGACTCAGCGGAGAACGCCAGGTCTTACCTCGGAAAGCGAATCGCCTACGTCTACAAGGCTAAGCGTGAAATCAACGGCAGCCGAGTCCGAGTCATCTGGGGCCGAGTCACCCGACCACACGGAAAGTCCGGAGCTGTCAAGGGAAAGTTCACCTCGAACCTCCCCGCAAAGACCTTCGGTGCTTCGTGCCGAATCATGCTCTTCCCCTCCAACATCTAAAACATTCCGACCACCCGCATTCCACATGGATCATTCATACAACCCGATTTGATACGACTGTGATG
>comp107446_c0
TGCATGTTCAATTTGACTTACTTTCACAGCAAATCTGAAAACCATGTGTCATACAACCAAAGTCATTAAAAGAAGCGTTAAACACTTTTTTTCTAAAAGGGGCAGAAATTAAACAACATCAGAGTGCCTAAACGAAAAGGAAAACGTAAAATACGAAATGCAGAAGTTGAACCATGGCGAAAACTAGGCCAGGGTACAATGCGACAGCGGAAGAAGAGTGTCCCCGAGCACGATTGCCTTTTATAATATGGCCTCCTCCTCTGCCTCTGGCGCCGCCGCCTCTTCCAGCTCCTTTTCCTAGCACCGGTGATACCATCAGAGCGAGAGCAATGCCAATGACCATGAGTATTAGAATCATGTTGGCAGACTTCTTGGCTGATGGAAGCTTGGTCATCTTCG…
>comp1074_c0
CTTTTGTGCTTTAACATGTCCATGACCAAATACTCATCTACTCTACATATAAATACAAGTAGAGAACTCCAACTTTTGGGCTGTCATTGCAGGTATATTATTGCAGTACAGTCACTAAGGGCTGTATTAAGGGTAATTGTTATATTAATATGACAACTTGCCATATCTTCCTACTTTGCATCTTCCTTTGTGTCTCTTTGAATGTTTCACATTTGTCTCTGTCTCTGTCTTTTCTAACTGGGTGGTAGATGTGGGATCTGTCATGGCCCCAATGTTGATTTATTTGTTTGAATTCTTCATACAAACACTTTTAAGAG
>comp107550_c0
TTAGTGCAAGAAGTTGAACTTTAGAATTTTTACTTCCGAGCTTCTTTTTTATGCCTTTAATGACATCCTTCGCTTGCCCAGGGTCCTGATTAAGCATGTCGCAGATCTCAATATTCCTCGCCCAATCAGGCCCTTCCAGCAAGTCGTTCGTTGCTCTCTCCACCATAGAGTTCACCATCTTTGTTCTCGGCTTGTCGCGCACACACGAAAAAAAAGCCAAAGAAAAAAGAAAAGAAAGATGAATCCGATTCCAATCACCGTCTTGCGAGATTGCAACGAACTGCAGAATACTACGGAGAGTCCTTCGAAACACTTCTTTATG
>comp107564_c0
TGTAAGGGTAGTTTGCTTCAGGATGTAAAAATGGCTGCTGGTATCGCGCCCATGATTGCAATAGTAGTATGCAACCACTAATTTTAATTTTTCGTGGTTGTGTCACTCGAAACATCTTTTGATACAAGGTCGCCAACACGACGGACCCCAACTGAGTTCACTCGCTTTTCTAAAGTTGACGAGTTTCAGCAGCCACCTTAAATGGACGAGATTTCATGACTTATCCGGTAGTAGGATACCCCCGATTATCATAAGGATGTAGGACCGAGTGTGTTGCTCTCTTTTGACTTCAGTTAAATCCTGATCGAGCGCATCGAAATTTCTTCTTAACAAATCCATTTCTATCTGGCCTCCAAAAATTGTCTCCGGAACTAGCCCCAAAAGTTTGTCGCATACCGC…
>comp107577_c0
GCATCACCTTGGATGGTGGTTTTGTCGTCTTGTGCGATGGAGTGTTGGCTTCTTGAATACGTTTTGGTTTTCATTCTTTGACAGTGGCTTCGAGCGGTGATCTTGTCGTATTCGTTGTTGCACTTTTTTACGTCTTTTCTTATGTTTTGTTTTGTTCTCTTCTTGCTTTCTTTTCTGGTGTCGAGCTGATCGGGGGGTGGTTCGCTCTCGGTGTGTTGGGGTGAATGTTTTCCTGGTTCTCCGTGGTGGTTTTTGGGCCGTTCTTTCTTCGACGACTGGTGCACCTGGATCAGTGTTGATTCGGAGTGATGGTGGCGGTCCTTATGTCCGGGCTTCCTCTCGGTTTTTCTTTATCTTGTTTAGTTCTTTTTCTGTCTTGTAATTTTGCTCCAGTTTATG…
>comp1075_c0
CATGATTGTAGTAGGACTAAGAGAAAACAAGAACATGATAAGACACCAAATTACTTATAATTTGCTCACTTTTGGAATAATCAAATCGCTTGATTTTACACCTCCTTCACTTCTACAGCTGGTTTTACTTCAGCATGTTCTTGAACTTCCTTGGCAGCTTCATCGACCTCCTTCGGCTCCTCCTCGATCTCGAATGCTGCCACCGGAAAACACCGGGACAGCCCAGTGGGAGTCTTGAAGGTGATTTTTCCGGTAGGTGGATCGTCGACATATATGTCACAGAGGTTGATCCACATGAAGAGCTCCTTAGTCTTGACCCCAGTAAGTTTCTTGATCTTGTTTGGCTCAACATAGGCTGTGACCTCAGTTGCATACTTAACAAGCCTATCAATCTTGTCA…
>comp107626_c0
TTCTTTTCCTCTTTCATCTTCTCCATTCTCTTCTTTCTTCATACCTTAACCACTGCCATCCATGGCCTTCTCCGGCCGATCCTACCACCAAAATATTTCTCTCTTCAACCTCGTCTCAAATCCTGCCTTGTATTTCCAAGGAAATCTCTTCAAAGCCGAAAAAATCAAAGATTGATCCTTGGGTTTTCAAAACTTCGATCTCCGCCACAGGCTAGGGAATCTGCTTGTGGGACTGGGAGTGGGCTGAAGGGCCAAAGGATGCATATCACAGAAACAATATACTCTCTTGGTCTTGTGCTTGCAATTTTCTGGGCATCCCATATACTGAGGTATATCAAAGTCGAATTTTAATTCTCAAATTTGATTTTTGCGATTGTCTTGATGGTTCCGTGGAATTTT…
>comp107633_c0
ACTATTAGGAAACTGAAACACCTTGACTATTAGGCGACTACAACTCCATATCCTTGATACTGCAATAATAATATAATGTAGCTTTTGCTATAATTGCTCTTGCTTTGGTTGCTAGACATAAACCTTCATTAAATCTGACAAAGCTGAAGATGAACACAAACAAGCCCTCAATAAACCGAGCGCTTCAATCCCTCCTATGGTAATAACTTGTTCTTCAACATCATCGACTGCGACCCCTATTTCCTTTAGTAAAGAAATACTAGAAACCGAGGATAATGGTTTAACAACTAGATCATCTGTGATAACAAACAGTGAGTTTTTCTCGACATAGCCCGAACTGTTCGTTGTGTTCGGTTCTGGAGACTTTGGATCCAACAGTTTTAGGGGCCCTTCTCTTTT…
>comp107665_c0
GTTTGCAGCATCTTCTTTACCAGTAATAAGTTGTTCGGGGTGGAATAATTGACGGTAAGTGCCAGTACGAACCTCATCGACTACAGTTGGCTCCAAGTCAACGAACACAGCACGGGGTACGTGTTTTCCTGCACCAGTTTCGCTGAAGAAAGTATTGAAACTGTCATCTCCTCCTCCAATAGTTTTATCAGAGGGCATTTGACCATCAGGTTGGATTCCATGTTCCAAACAATACAATTCCCAACAAGCGTTACCAATTTGTACACCAGCTTGTCCAACATGTATGGAGATACACTCACGCATTTTGATTGATTTTTTTATAAAATGTAATACTTAAAAAAGAATTAAAATGTAAGTTTGATAGACGTTGAAAAGACGTGGCAA
>comp107719_c0
ATCTGATTCTTTCCCAAGCCATTTTCAATCAAGGTATAGCTTATGTAGCTATCAGGATGCTAAATAAAAAATATTCCAATGAATATATAAAAATTGATGAACCTGGAATAATTGAGATACCTGGAACAAATTTAGCTGCTTGATTGCTATTTTGGGTATTTGCAGTAGTAGACTGCTATAGCATATAATGAGAACTAAGCTAAAGAACTTAAAAGTATGGAAATGAAACATTTGGACAAAGAACATAGGCAAACCACTCATGGTTTTTAATTTTTACTGCACCA
>comp107762_c0
GAGGATATATGCCGTCAATTTTCAGTAGCCCAGATCAAAGCCGCGACCAACAATTTCCATCCAGACTCCATTATTGGTACAAGTTACTTCGGGAGTATTGTTTATAAAGGGACAATGGATGATGGAACCATTGTTGCTGTGAGACGCTGCGGAGGCAGTTCAGGAGGAGGAGCAAGTGAGTTACAATTAAATGAGGTACAGTTGCTTTGCCAGTTGCGCCACCCGCATCTCGTCTCTCTTATCGGGTTCTGCCTTTCGGAAAAGGAGATGTTCGTTGTGTTAGAGTACATGAGCAGAGGGTCACTCGC
>comp107808_c0
ACTTACACACGCATAGAGAAAAAAAACACCAGAGAGATATACCAAAAATACTGTACACAGAATATTTTTGCAATAATACACCAGAGATTTTTACAGGAAACGAAGGTGATATATATATTTTTTATTTCTGTTTCATTCTCTTTATCACAAGTTCATGCATATAATACATTGAAAAATAGAGGAGAAAGATGTACCTTTAGATTCGTCGCAAAAAGCG
>comp107809_c0
AGGCAGCCATGTTTGGGTGGACCACTGCTCGTTGTCAAATTGCACCGATGGGCTGGTCGATGCCATCCAAGGATCCACAGCCATCACCATTTCTAACAATTATATGACCCATCATAATAAGGTCATGCTCCTGGGCCATAGCGATTCTTACAAGCAGGACAAGAACACGCAAGTCACCATTGCCTTCAACCACTTTGGAGAAGGGCTTGTGCAAAGAATGCCTAGATGCAGGCATGGGTACTTTCATGTGGTGAACAATGATTACACGCA
>comp107862_c0
ACCATTACCTTTTATTACCTTAAGAAAGGACATAAACATATAACCCTCAAAATTAAACCTTTCACAAATCTTTTCATCCTGCACACTTCACCATGGCAAAAAAAAAGAGAAAGATATAAGGAAAAACATAACAATGATAAGTTCACACTAACAAATTAACTCTAAACAACATTAATTTTACTTCCCTACACCCTCAACTCTAAACCCTCCAAAACTATAATATTCCCCAAAACACAATATGAATATATACCACTTGGCCCAAAACCACCTCCTAGGGTTTTTTAGTGGCTTCTCATTCTATGGTGTTTTAGGGGTTACGTACCTTACCTTCCTGAAATATTCACGAGGGTTTTTTTTATTAGGGGTTTCTCTTTCTAGGGTTTTTAGGGTAATCGGGGA…
>comp10787_c0
TCCAGAAGTTATAAAGACAGCAAGAAGCAAAGCCAAAGTTGCCCATTTCCCATTAAACTTGAATGTTTCAGAGACGGTAACACTCAATTGTTGACGAGGAGTTATTGTTTGCCTCCATTTATTTTTCAAGTCTCTAATGAAATGAAAATGGAAATGGCTAGAGGGTAAGCTCTAATGGATTTTGTAATTTTTGAACTGGCTATGAGAAAATGGCAATGGCAGGG
>comp107900_c0
ATTGAATTGGCAAATGATACCCAGTAAGTTAAGATATACAATCCAATGAGTTGATCCTTCCATATCGACAATGAGAATGGAGTGTGATTTAGTAATTTATTTTGTCCTTCCTCTATCCTTTTAACCAATTCTGACCTCCACTCCCCAGACTAGAAAAGCCGCTTACTGTTTTGATCACAGAATTCAACTAATTCCTTTCTAATATTTACTTAGTTATGGTTTGGGAGGTGCTGTGGT
>comp107902_c0
GAAGTATACACCCCTCATCAGACATTGTTCTTGGTTTTGAAGATGCTTCCTCCTGTGTCGCTTTCTGCGTTTGATTGGTTGCCCTGGAAAAGGTTGACTATGATGCTCTTTTGATGAACCAGAGCCAGAAACATTTGGTGATGCAAAGTCAACCTTAGCAATGCTTTTCCCATGCACGTGATTGATGAAATCTGAGGGCAAG
>comp107977_c0
TGGCCAAGTCAAAGAACCACACCAACCACAACCAGAACAAGAAGGCTCACCGAAATGGTATCACCAAGACCAAGACGCAGAAGTACAAGTCCATGAACGGTGTCGACCCCAAGTTCCGACGTAACGCTCGATGGGCCTCGCAGGGAACTCAGAAGGCTGTCGCCGAGGCCAGGAAGGCCGCCAAGGCTTCCGCATAGATAGGGAGACTGGCGGATGTAGGGAGGCAGGATGGGTTGGATAGCATGCGCATGGAGCATTGACGACCCGAAAAA
>comp107999_c0
GATCTGGAAGAAAATCCTGGGGTTCCCAACTTTTCTCAACTGGTTTCAGGTGAATTAGAATGTTGTTCTCAACCCAGTTGTCTAATGACTTAAAAATCTCAATCTTTTGCGGTTGCATCGAATGTGTGATCTGATCTTGCACCTTCAGATGAGGCATGAATGTTTTTCTTAGATTCTCAACTTTCATGTTGGCAGAAGGCACAGTGGATGTCATGAAAAACCTGGGAGATCCGAAGCTCGCCATTGCTGGAAGACCACCAGAACATGGGACTTCCTGCGACTGAAAACTCATACTAACGAATTTCAATGCCATTTTCTTTTCTTCCTTCTGATTTATATTTAGA
>comp107_c0
TGTGAGCAGCTGCTGCATGTGCCATGCTGCCAAGAGGCTGTTCTGTGGAATGGGGGTGAACCCAACCGTGTACGAGCTGGACCAAGACCCTAGAGGGAAAGAGATGGAGATGGCACTCACCACACTTCTTGGCAACTCACAGACTGTTCCTATTGTTTTTATTGGTGGGAAGCTGATAGGTGCTATGGACCGGGTCATGGCTTCCCATATTAATGGAACCTTG
>comp108004_c0
ATTAATTTTTCCTATTACCTCTTCCAAACGGTCATTCATCTCCATTTTATTTCAATCCGATTCTCTAGGCCTCCATTCTTCCGATGCTTGGCGAGCAAATTTTGGAAGTCCTCCTACCAGCATCTCCATTAGACTGAACAATAAGTCGCTTCTCTTTGATCCCGTGCAACTCATAAATATAACTACTAGCCAAAGTCCGCAGCAAAAATAGTGAATCTGTTCAGTCGTTCCCTAATTAAAAACTCAGGACACTACTGAAAAATATGATAATTGTTTTCCTCATTTTGTTGGCATCGAGG
>comp108018_c0
TGTTAATGTACAATTGGGTTTCATTTACTGTCATCTCTGTCATTTGTATCTCTTCAAACATATTGGCCTTCTTAGTAATGAGCAACGAGCGAACTTATTGATCCAGTTAAGTCGATCTTGGATATCCCAAAACAGAGATAAGCTCGAACCGGGATATCCTAAACAGGAATACCATTGAACCGGGATATCCGCAGAACGGGATATCCCCATGCGGGATAAGTATGACAAGTATCCCGGTCCAAACATCAAAATAAACCCGAACCGGGCACTAAAACAGCCGAACCGAA
>comp10802_c0
GGCCATCCATGCAATTTTAGTGTGGGGTCATCCTAATGGTTCATTGGAATGGAGGAAGCTGTTAGGAGACTTCAAGTATGTTGTTGGTGGGTTCACATACTCGCTTTCATCTATTCATAACGGCATTTTAAGGTGCAATCAAAGGCCACCATTCAATCTTTTGAAACCATTTGGTGTCAGAGATAAACGGTTACAGGTGGCTCTACCATATCCTGAGCCTCTAATTCACTTTGCCCTTGTTTGTGGTACCCGATCTGGGCCTGCTCTTCAATGCTAC
>comp10806_c0
ATGAGAGACAAAAGACGGTTATTGCAAATGACTCTGAATGGCGACTGTGCATCAAGAGAAACCCTGAAATGAGCCGGATACGAGGACGAGCTATTGATAATTTCAACGAGTTACATGTTATTGTTGGCAATGAGCAGGCGGACAGACACTTGTCCAAAGCAGGTGATAGAGTTGTAAATAATATTCAAAACGGCAAAGAGGCTGTAGAAGTACCAGTGCAGGTCATGGTTGATGACGACATCTGCGACAATAATACTGATGATGACATACAAGTTTCATCTCAGCGGACAATATCTAGATCTTCACCATCACGTTCAGAAGAGGCATTAAAGAGGAGGCGTAGCAGTGATATACTGTTAGACGTGATGGGTGCTATGGCAGAAAACATCGGGAGGATTG…
>comp108097_c0
CATAGTCATAGTTTCATTTGATCATATATTGGGAGAAGTCCCTAACCACTCTTTAAAGCCGAGGGAAAGAGGTAGCAATTTGATTTTTTTTTCAATACTAAGGCTCCTTTTGTTTGGTGGAAAATGTTTTCCAACAAACATTTTCCAGATTTTCCAGCGTTTGTTTGGTGAAAAATGAATTCCTAAAAGGAAAACATTTTACAAACACGGG
>comp108119_c0
GAAACTTGAGAAGAGAAACAACCAGATAGTGGTTTAATGTGAGGCTTCAACTGTACCTGAGAAGGAGGCCGAAGAGACCTTCAGGGAGAATTTTGAGTACCAAGCAGAGGTGGGTTCTTTTGCTTTTCCTGGGTTTTGCTCTTCTGTTTCTGCTTTTGGTGGAATATTTAGGGATTTACATGGTGGTGTTGGATTGGGCGATTTAGTGTTGAATCCTATTCTGTTTTTCTTGGTGCTGAGAAGAGTCCAAAATCAGACAAGCAATACG
>comp10811_c0
GCATTCAACAACCCCTATCCATGGTTATTATGTATAGTTGTCGAAAACAAACAATTTGTTTTGTTAAGATCGCTGTCTGCAATCAATTCGAGAAACCTAAACAATTGGCAATTGGCAACACAATCAATAGGTAAGACTCAAAATCATACGTTAACCTTACAATCACCTAAAACTCAATCAAGATAATCTAATTTAGAACCCCAAAATCCTATTCGAATTTAATAGAACACCTTAAAACCAACTATAGCATAAATCAAAGTTCA
>comp108176_c0
AGCATCAGCTATAGCTTCAGATGAACAGATCCTCCGGAGGAGGCTGCCTCGTGCAGTTACTGGTGATAGTTTGCTTCGGCCGTATGATGAGTACAAAGCACGAGGACAGGTCATATTGCAATTGGCGCAATCAGGTTCTTTCTTTGTTGATATATTCAAAGTACGTGGAAAGTTTGCACTATCAGATGCATATGAAGATCATT
>comp108225_c0
AAGGGTCCGGTCTGAAGGAAATGCTGGAAGGAGAGGTGGGTCTCCAGGCGATCTCTTTGTTGTTATTCAAGTTATCCTAGACCCTGTCCTAAAACGAGATGATACCAACATACTATATACCTGCAAAGTGTCATATATGGATGCCATATTGGGAATGACAATCAAGGTTCCAACTGTTGATGGTATGGTTGATCTGAAGATACCAGCTGGGACACAGCCAAACACCACCCTTGTAATGGCAAAGAGAGGTGTTCCGGTTCTAAATAAAAGCAACATGAGGGGTGATCAGCTGGTTTGCGTACAGGTTGAAATACCAAAACAGTTGAGCAGTGAAGAGAGAAAGCTTATTGAGGAGCTATCTGACTTAAGCAAGGGCAAGACAGCAAGCAG
>comp10825_c0
CTTCTTTTGCCTTGATCAATTAGTCGAAGAGAATCTTCATTTGCATCTATTCTCCTTCTCTTTCTTCTTGATGCTCCTGAGACATATTACATCATTGATTTGCTATCCAATGCCGGAAAGCCTCTGTTTAGCTGGCTGCAGAAGAGTGTATACCAAACAAGACTTGACAAATCCCTTTAGTGTCAAAGACTTGAGAGGCTAGTGGCAAGTGGGCGATCAAGTTCACATTCTCTTCCATGGAAAAAAAAGTTAGGAACCTTATCATTTACACCACAAA
>comp108316_c0
GCCAAAGATCGTGCAGAAGATGGCTAGGATTCCTCTTCTCTTAGCTTCCAAATTCATCTTCTTATCCATTTTATCCTCCTCAGGCGTCATCCGATGCACCCGAGGCGAAAACAATGACGATCATGGCTTCATCCAGAGCCTTGACCGAGAGTCGATGGGCTTAAAAAAAGAAAAGCTAAGTCACTTTCGCATCTACTGGCACGACATTGTTAGTGGCCGCAATGCTACGTCGATACGAGTGGTTCGACCTTCTAACGCATCGGTAACAGGGTTCGGAATAATCAACATGATCGACAATCCATTAACCTTAGGGCCGAACCTAAGCTCGAAACTAGTGGGAAGAGCACAAGGGTTCTACGCACTCTCGTCACAAGAAGAAGTGGGATTGTTGATGTCGAT…
>comp108324_c0
ACCTCTCTTCATTCTACGTTTCCTCTACAACTCCACGTTACCACTGCTCACAAAATGCACGAAGGACAGTGTCTCTGCGGTCAGGTCAAGATCCACATCGCGTCCAGCCACGAGGGACAGATTGCGTGTCACTGCAAGGACTGCCAGCACAGCTCGGGTAGTGCTCACTCTACCAACATCCTCGCCAAGGTTAACGACGTCAAGTTCGAAGGACCGGTCAAGGAGTACAACTCGAAAGCCGCTTCTGGCAACACCGTGACCCGAGTGTTCTGCGGCAACTGCGGATCGGCTCTTGCTCACAAGTCCGTCGCATTCGGTGACGCCATGGCGGTCCAGACCGGCAACCTGCCCGACTTTGCCAAGATCCCGTTCGAGGCCGAGCTGTTCGTCAAGGACCGA…
>comp108354_c0
AAAAAATGAAGATTTTCAAGCCCTCTCCTTCCTTTAACTTCCTTCTGGCTCTCCTCATTTTCACTTCAGTGAAAAATATGGTTTCAAAGGTGGAAGGAGGCTGTGAACTAGCTGTAAAAGGTGGCGGTTGTCCTGAGGTGAAACAATGCGTTGAAACATGCCGCCCTTGTTATCGAGGGATAGGGCAGATCACCGCCTTCTGCCGCTCAGCTGGCGGCGGGATTCCGTTCGATGAATGCATGTGTTACTTCTCCCATGGTGCACCTTGTAAACTACCAGCTCCACCACAGTGTCCGGGTCATCCTGTTGTTAATAATACCACTCTTGACTAAATTTGCATGAAAATCAATATTAATCAACCTTTTTCTTCTTTAATAATGGCTTCATTTTAGTCCTCTT…
>comp10839_c0
CAACTACAAGAGACAATCCTATAGGATTGTAGTAACATATCATAATCCCAACTATTGCATCAATCGAACAAATCTAACTACATTGATTTAGTAACTATACCAAGAAGAAAAACCCTAAATTGATAGGCACCAAATCAACCGATAAGATGAAACAAGACGACTGTAGAAATTTGGAAGATGTATAACAGTGTATGGGATCTAAACGCAAGAGGAAACATAACTCTTTCGAACAAGATATGGAGAAGTAGGTGTTGATATCAGGAATCAACCAAGGGAAAAGTTGGCAGAAGTGAATGGTGATTCATCCTTGGAGGGTAGAAAATTGTCGTGATGAGGTGGTGAGGAAGAATAAAAGGAAGAAGAGAGGGGGGAAGAATGGTTGAAAG
>comp108474_c0
GTTCAGTTTTGATTTTGTTGATAAACGAAAAAGGCGGTCATAGAGTTCTCTATTATTAGAAATAACGTCCACGTGAAAGAAAAATAGTTTGAAAATAGAAAACTGACATAAGTAAACGTAGGAGCCAACTAAAGAGTTTTAGAGAGCTTCTACCACCAGTCTAACTTTAGGCAACTGGAAACTGACATTAGTGATTAGATGATGATGATGACGATGCCCCGGCTTCTCCCTCTCCATTATCTTCGTTCTCGCCTGACATCTCTTCTAAAGATTTCCCTTTCGATTCAGGCACCAAGAAAGTGAAGAGGAAG
>comp108483_c0
ATTTCACACCAAACTTGCACAAGCTGCAGTCGTGTTGAAAATAGACAGAAAATAACATCATAGGCTGGAAAGTGGGCAAAAAATTTTCAATTTTCTTCAAGATAAAGAAAATTTCTTCAATTTCCAAATTACCCCAAAAAAGTAATAAAGGGACCAATCAAATCAAATTTCAATAACATACTAACAATAATCATCCTAAAA
>comp10849_c0
ACCTATGGTGGTCCTTAAGGGTGGCATAAGCGCTGGTTACAGAAAGAGTATAGAAGAGAAAGGCTTGACTGATGAAACCTACACAGCAGATTCTGTTGCTCTATTTCAGATATCAGGAAACTCCATGCACAATATTAAAGCACAACAAGTTGATGCAGTGGCAACATCGTTGAACTCGACTGAGTGTTTCCTTCTGCAATCTGGATCTTCGGCAATTTTCACTTGGTATGGAACTCAAAGCACTCACGAACAGCAGCACTTGGCTCCCAAAGTTGCTGAATTTTTGAAGCCTGG
>comp1084_c0
GCATTTATTTGATTTCTATTTCACTTCACAATTTATGCTGTTCAAATTTCAAAATTGCACTTTTACCTCAAAATTTACAGTTTTCACAATGTAGTCCCTGCTCAATTCACCCATCAATTGAACTAATTTTTCTCAATTAACACTTTATTTTATCATTATAAACTATTTCAAAATCTTTTATATTCTGAATTTCAACAGAAACCTTCAATTCACAACTTTTTCACAATTAGGTCCTAAATATCAT
>comp108527_c0
AATCATCCTTTCCACCCTCAACAAAAATATTAGCTCTTTTCTTGAAGTTGTAAATAGTAGACTGTGGTGAACACTAAGCATTTTAACTGCAATGCTTACGCTTGTTAACAATTTAGTATTTTAATCATCTTTAACACCCTTGTTTTAGCCCCATTTGCTTTCTTCCTCCCAGCAATTTGGTAAGCAGGAGTCTTAATCGGAACCAAGTTTTCATCTAAGGGATCTCACTGTGTCAAAGAATAAGAAAAGGGGATGAAACTTTAACATTTCACCCATCACCATCCTTTGTTCTTCATTCAACATCACAGTGTTTGACGTCAAGAAGAAGACAATTGCTTTGGGTGTTGGAAACTTATAGATGCTCCAAGCTATGGCTGCAATGACTG
>comp108533_c0
TTTTTTGGACAAGCTTGTGCCTCCGTGGGCTGCAATTCTGATATCAGTGACTCTGATCCTCTTGTTTGGAGAGATATTGCCCCAAGCCATTTGCACTCGTTATGGCTTGAAAGTCGGAGCGATAATGGCACCTCTTGTCCGTGTTCTTCTTTTTCTTTTCTTTCCAATTTCTTATCCAATTAGCAAGATTTTGGACTGGATGTTGGGTAAGG
>comp108543_c0
TGACATTCCTTTTTTTAGTATATCTTCTTGCATCTATATAATGGTATGTGCCTTAAAAAAGTAGCACTCCATCTATTGTTCTATTTTTTATAGTTTACTCAACTATTGTTTACTATATGGGCCACTAGCAATTTTATATTTGAAATGGTGATGATTATTTGATCCAAAATGAAAGTAGTGGGTAGTCCTTTATCTCAAATAATCTTCTAGTGGTTGAGCCTGATAACATGCTTTTATTTTGGGTTGTTTTATATATGATAGTGCTTATACAATAAGAGTCTAAAGGCTTGTACATTAGGTCTTCGATTTGTTATGGGAAATTAGTTTCAGCACCGCATTCCTATTTTAAGTTTCAATTACTGCTTCTCATCGTTTCTAAAGGGTGTATATGGCTATCCC…
>comp108585_c0
TCGACGGAGATGAGGCTCCGACGGCGCGACTCCGGTGCGGTCTAGGTAAGTGTTTCCCTCCCTTTTTGTTTAGAGAATAAATATCTAATGAAAAATGTGATACAAAATATAAAAAAACGAAAAGAACACGAAAATAGAAATTGAAATCAACCTTTTTTGTTTTGCCTTTTTTGATTCCTTAATATGCTTTCGTAAAAAAAACTACAAAGGGA
>comp10862_c0
GGATTATTTCACAATCATGACCTCTTCGTTGGACTAGCTTAGGTATTTAAAAAAAGCCTCAAAGTTTAACTTCGAAAATCGAGCACTTTTCAATATATCGATTAAAACCAAAGAGCCACTGTCCATTCCCATCTCTCGCAACCCCCCAAGCAGCTGCAGTTTTAGTATCCAGTCGCATTGCCTCATCTATATTGAGGAAGATCTTAAACCCATAAGCTTCCTCTTCCAAAGAAGGACCAAAACCACCACAGGTAGTAACTCTTGAGGGTGAATAACA
>comp108665_c0
TTTCAGTCGGATATCAACCATACATGTCCCTCTCGCGTGAAAAGATTGAGGAAAGCCTCCTAAACGACGGTGCCGGCGTTTGAGGCGATACGTGGCCACAAGTCGGCGCACTCTTTTGCGACAGGTCCGTTAATAGCGGAACCCTTCATCTCTCCCTTGGCGTTGACGATGACACCGGCGTTGTCCTCGAAGTAGAGGAAGACACCGTCCCTCCTTCGCCAGGGCTTTCGTTGTCGGCAAATAACGGCGGGCATGACCTTCTTCCTCAACTCGGGCTTTCCCTTCTTGACGGAAGCCATGACCATGTCACCGGCGGCGGCAGCGGGCAGTCGGTTAAGTCGGGCACCGAAACCAACGACGGCGATAACGTAGAGGTTCTTGGCTCCAGAGTTGTCGGCG…
>comp1086_c0
ACGCAGTCCTCGCATCTTTGTCAAAGCAGATCCCGTCGCTGTTCACTCCGCTCTTATTCAACAGATTCGCCAACATGTGACCGAACTCATCGTCTCCTACTTTGCCAATGAAGGCAGCGTTGCCTCCGAGCTTAGCGATGGCACATGCAACGTTAGCAGGTGCGCCGCCGGGAGCTTTGATGAAAGCGTAGGATTCAGCCAAGGAAACGCCGGCAACATCAGGAACGAAGTCTATTAGCATCTCGCCGAACGAGACGATCATAGGGCTCTTTGCTGAATTGTTGTTCATTTTTCTTAATTCTCA
>comp108768_c0
TGGGTAAGCTGCCTAAGTTTCGATCGAGGCTTCTCGTTCGCATATTCGGATAGAATTGCAGCCTAATCTCCCAAGTTTCCACGGTTGCACTTTCACACATTGCATTGTCACTCCTAAGACACCACCAAAGCAAGACAACATCAACTAAGTACATCAAAGCGGTGTTTACCTTAACGGAATCCTACTCGATCCCAGCACAAAAGTATTGCTCGACACTCCAAAAGAAGTTGTCCACCCCTTTGGCATCCCTCGTGCCTTTGACCTCCTTTGACCTCGGAACATCTACTCGATAGCTTGATACCATCAGCATGCCACCACTCTTGAGCCTCTTGATCTCGCCATCCATTACTTCCACCTACACCTCGAGGGCCTTGTACTTTCGGCAATATCACCTAAGGC…
>comp108793_c0
TAGCTGGAACGTTACAAAACCCCAGACCCAAAGCTTTGATAAAATGGAAGCCCCCTCCTACGAATTGGGTCAAAGTGAATGTTGACATAGGTTTCTCTGAGACAAAACAACATGTAGCATAAAGTTTCTTAATTAGAAATGACGAAGACTTATAATGGGGTCGGGAATCAGAACTCATAACCTAGTTAGATCAGTGGCGTTGGTTGAAGTGATGGTTGTTATTCACGAACTCTAGTTTGCGTTGGAGATGGGTTTCACGAAAATTATTCTAGAAAGTGACTCTAGAACAATTATTAAAAACCTCCAAGCAACAGAGGAAGACTATTCGGAGATAAGACTGATTACTTGGGATGTAAAGGCTCTAGCAAGGAATTTTTCTTCATGTTGTTTTGAGTTCGT…
>comp1087_c0
AGAATCTGGATAATTAATAAGACGCCAAGCCTGTTTGGCTAATAATGCGATATTAAATTTGTCAAGTTTTCTAAATCCAAGTCCGCCTGCTTCTTTTAAGTCGCATACCTCCTTCCACGTACACCAATGAATCCCCTTCTTGCCCTTCCCCCACCAGAATCTGGCAATTATACCTTCTAATTCATTGCAAAGAGACTTAGGAAGTAAAAAGCACGCCATAGATTAAGTTGGAATTGACTGTAAAACTGCCTTAATAAAAACCTCTTTACCCACTTGAGAGAGAAATTTGACACTCCAATTATCAATTCTTTGTTTTAAACTGTCCTTCAACCTCTGAAATGTTGCCTTCTTTCCTCTGCCCACTAAATTTGGAAGTCCTAAGTACCTTTCTGGATTGAT…
>comp108923_c0
CTCAGACTGATAGTTAGGAAATAAGATACATCAGGAGCCAAGCATTACAGTAGTGATGTTCTCACTGTGATTTGGCTGCTTAAAAAAGTGGTCTTAACATGTGTGGCACACATGTTAAGACCACTTCTTATAGACCCAGCTTGCTTCTTATAGACCCAGCTTGGTTCTTCTCCAATGTCTTCTCTTGGAGTTGTACCTGATTTTATTGCCAGTTTTCATTCGAATCCATTGAGGAATGGGACGATTCTGCTTTTGTTTCTTGGCCAGGAATCGCTTGATCCTGAAAGTCTTGTGAGAAGACATGGTGAGGAGAGAACTCAACCACACATAGGATGGCGG
>comp108938_c0
GTCACTGTGATATAAATAAAGATTGCGCACATGATTTTGGGGCCCATTGGACAGTGGGCTTTAAAAGCTTCCATCCTCGCCTTGGGTCAACCAAATCTGCAGTTGCTATCTACGCTAAACCAAAAGCGTGGAAACCGAGGTCCTGTATCGCTGTCCAATGCTAAGTCTGAAGATCACCATATGAATAACAGCAGCGAGCAGCCCAAACTGACTAGAAGACTTAATTCGCTGGAGGTTCGTCTAACACCATACGTTCCTCTCCCAAAATCGTTCGAAAGACTAACGGCATGACAAAATGCAGAACAACAGCGATGATAGAACGCAAAAATAAAATCACAAGAACAAGAGACAAGAAAAGAAAATGAAAACGACACAAGAAGGAGAACGAAGAAGAAAAT
>comp108943_c0
ATACATTTACACAAATTGAGCTGTTAAATTGATATATGGATATGGATTTTATTCATTTTTCCTTTATGTACTACTTCATTGAGGTGAACATTCCCCTCAACTGATATTATCAATCATGCATTTCATTTTTATTCATAGTCAGTGATCGAGTTTTAGGTCATCATTTGCGTTATGCTTATCATGTGACTATTTTGCTTTTAAATAAATTGCTACCAGAATGAAGAACACAGTAGTTTCCATGGTTACTTGATTGCATCTGGAAGAGTTTTTATGCCGTTTAATTCTGTGACACAATTTTTTGTCTGCTTGGTGCTGATAGCAATTAGTACTTAGCTTTGTGTCATATGGATTTCTGCTGGTGTTCCTAGAATTTAATTATTTTCCTTTTTCTCTGTGCTT…
>comp1089_c0
AATAAGGTAATTACCAAATGGAAGGTGGCTAAGATCAGCCAGGCTGAAGAAATCTCCGGCCAGATATTTGCTCGTCGACAGCCTTTCCTCGTAGATATCGAGAACTTTCCCCAGTTTCGCCTCGTTTTCTTGAATGACTTTTTGATCTGGTGTGATTCCAAGTTTGGAGCTGAATACTGTATGAACCACTAAGGTGTAAATTGGAGGGTGGAAATTGTGTGCTTCCACTTCTAACCATTGTTCTACTTTGCCCTTATCCTCCATTGTATTTCCAAACAGTTCTGTTCCTTGAGACTTGTACTTTTCTGCATAGTACCTGATTATGGCCCTGGATTCATATAAAGTGTAATCTCCATCTCGGATTACAGGAAGAAGCCCGAAAGGCTGTAACTTGAGATA…
>comp109055_c0
TGTTTTATTGGTTGGGGTGGCAGCTAGCCTGGCTGGGGGCAGGGCCAGCCCTCAGAGGTTGTTGAGCTCCAGCAGTGTCTGGTCGAGGGTCTGGTGGATCTCCACGTTCTCCTCCTTGGCACTGGCCAAGGTCTCTTCCAGGTCATCGATGGTTTTCTCCAACTTTGCCACCGACCTTTCAGCAAACTCTGCTCGGGTCTCAGCCTCCTTTAGCTTCTCCTCCAGCAGTTTGATCTCCTCTTCATATTTATCTTCTTTGGTGGAATACTCCTCCTCTGAGGCCATCAGGGACTTGAGGGCCTGATCCATGGTTCGAAGCTCCTCCTCCAGCTGCCTGGCTCGGCTCTCAGCCACCTCAGCTCTCTCTTCTGAGCGCTCCAGCTCTCCTTCCAGGATCAC…
>comp109143_c0
TGGAGAATGTGGATTGGGAAGATGTTATCACTATCTTGGATGATAATGAATGGCCATCCAAAACACCTAGCTTCCAGGAAACCATGAAGGAATACAGGTTTGAGTTGAAGAAATTCGCAGAAAAGGTGATGCAAGTTATGGATGAAAACTTGGGATTACCGAAGGGATACATAAGGAAGGCCCTCAATGATGGAGATGGTGATAATGCCTTCTTTGGCACCAAGGTTAGCCACTACCCACCATGTCCTCACCCTGAGAGGGTGAAGGGTCTTCGAGCCCACACAGACGCTGGTGGCGTCATTTTACTCTTCCAAGACGACAAGGTGGGGGGACTTCAAGTCCTGAAAGATGGAGAATGGATTGATGTCCAGCCCTTGCCTAACACCATTGTCATCAACA…
>comp109154_c0
CAGCAACTAGGGTACATTTATTTCCTCCCAGGCCTGGCAGCCTGGGAGCAGAATACAGACAAAGGCACTGGGGCATGTGGCCCTGTTTTGGCCTGGAGTTCAGGTGCCTGGGTGGTAACTGAATGGGTGTGCCTGGGTGTGGAGGGACTGGAGTGATCCTCCCAGAACTAAGAGAAGGGCCCTTGGGGTGTGGAAGCCACACAAATGTTGGGCTTGGCACAGGTGCAAGAGAAGGGTTATGGAGTAGAC
>comp109214_c0
ACCAGAGCCTGTGAAAAGAAAGGAGCGGAAAGCTTCATTCTGTTTCTGTTCGCTGAGCCTGAAAACCACGAGTCCATGGTAACACCAGTCAGTGAGCTGATACTGGTAAAAGCTTGTTAGCCTTGGAGGAGTGGGTGGCTACTGTTGTTGTTGCTGTTGAGGTTCAACGGCTGGAGTAATTTCCATATGTCCGGTTCCACCTGAGCTTGATGATGGTTCGGGCTGGGGTCGCTTAGAACCAGCATGTGCACATCCTTCGATGATAGCTTGTGGTACAAGCCATTGTCAGTGAGCGATAGTGTGATACTCAGCAGCGCCGTAAAAGCGGCGGGGAGTGGCCCTTTTGTAATTTGCTACATTGAGTTGGGCAGGGAGGGCATTGCCTGCAAAGAATTGCCA…
>comp109240_c0
TGAAGACTGTGATCAACTCTTCCATCCGACCCATTTCTACCAGGACATTCCATTTGGCTACCAGACCTTCGATCGTTTCCACCGCCCCTAAAACAGCTCCCATCAAAATGGCATCCCTCTTGCAAGCTACCGCCCAGACCGCGCACAAGGCTTTCGCCTCGCTGGCTGCTGCCGCCCCTCTCAAAGTCGGAGATGCCATCCCCGACGTCGAGGTCAAGATCAACAACATGGAGGAGAAGATCAACCTCTCCAAGTTGACCGGCAAGAACGTCATCGTTATTGTTCCCGGAGCCTTCTCGTCTGCCTGCTCGGACCAGGTTCCCGGTTACATCAAGCGATACGACGAGTACAAGTCCAAGGGCGTCAAGGACATCTACGTCGTCGCTATCAATGACATGT…
>comp109257_c0
TTTTTTTTTTTTTTTTTTTTTTTCGAGCTTTAGAGAAAAAGTCTTTGTAATATGACTCAGACGCTGCTTCTCTCTGGCTTTGCTTCACTCTTCCTCCTCCTCCTCTCCCCCTTCCCCTTCTCCTTCCTCCATGGTTTCCACGATGAGCTCTGCTGTGCAGGTGGCTTCTCCGAGACTGTTGACAGCCTTGCAGGTGTACTTGGCATCATCATCCCCGCAAACATCACTAATGATTAAAGAGCAGTTCCCATCCTCGTCGTAGTCTATCTGGAAGTGGCGGGACTCCCGGATTGATTGGTCATCTTTGAACCAGACGACTTCAGGGTCCGGGTATCCTTCAATCTTGCAGTCAAATCTAGCAGCACTTCCCTCCACAACTTCTAAATCACGAATGGTCTT…
>comp1092_c0
TATCAAAGAGCAAATTGATCTTTCTGTTAAAAAATTTATCTTTTTCTACTGTTAAAAATTGATCCATTTATATCAGCATGAGATACACGTGGTATGCCATGTGCCATTGTCTGGTTATTTCATCAGCCATGCTAGTTTTTAATAGTACAAATGGATAAAACTTTTAACAAAAAAATCAATCTATTCTTTGATCTAATATACAAGGACTAA
>comp109318_c0
GAGGGACTACTCAAATCAACCATCATCAGCAAATCACCGCCGTATATCTTCATCATAGACTTATCAACATCCATTCTTTCAGATACATCAAGCTTCCACGTGTAGTTCATCCCTTGCTTTGCTGCTGCTGCAGCATCATGAACTCCCACCTGCTGAGGAAAAGGAGGGGGTGAGTTATAGTAAGAAAGATGTTGAAAAGGAGGGGAGGGGAGAGAATCAAAGTAGTGATGAAAAAGTTGTTGTTGTTGTAATTGGAGTTGCTTGGAAAGTTTCCTTCTAAGCTTCTGTCTTTCCCTTGCCTTATGGTTTTGGAACCAATAAAACACATTCTTGCCTTCAATTTTGCCATAGAAAGAGAGGTGTGAAGTGATTTGTTGGATTTGTGTAGCATTTGGGGTC…
>comp109440_c0
GGGAAAAGAGTGCAAAAACAAATTCGAAAAAAAAAATCAAAACTGAGTAAATTTCAAGCAGGAGAAATGAGGAATGAAATAATAATAAGCACTGTGATCAAATCTGTAATGAAGAAAAATGGGTTCATCAGAAAAGACAAACCAAAGTTAAACATCAGAAAACATAGCACCCTTTCCCCATATCAATTTTTTTCGTTCTTACCTTCGAGAAAGGAAGATGAACGCTAGTATAGATTTTGACAATTAAAGACAAAGATGGGTAAAAGCTTTGATGAA
>comp109474_c0
TTTTATTTAAGGGCACTGATCCATGATGGATTTTAGATCTTGTTGAATGCAGCCACATCCATAGACTGTACATACTCATCGAAAGCAGTGATCTGCTCCTCCAGCATGTCTGTCCCAACTTTGTCGTCTTCAACTACACACTGTATTTGAAGTTTCTTAATGCCATACCCAACTGGAACTAGTTTAGAAGAGCCCCAGACCAAGCCGTCTGCTTGAATGCTTCTGACGCACTCCTCTAGTTTTGCCATGTCGGTCTCATCATCCCAAGGTTTCACGTCTAGTAAGATGGAAGACTTGGCGACAAGTGCCGGTTTTTTGGCTTTCTTTGACTCATACTGGGCAAGGCGTTCTTCTCTTAGCCTCTTGGCTTCTTCACTTTCCTCCTCATCATCAGATCCA…
>comp109493_c0
TTTAGAAGCTCATCATGCGTTTCGTCCCTTTCACATCCGTCTCCACTCTTCCCTCGAAGGCAGGTAGGTAGCTTAGTCGGCGTAGAGGGTCGACTTTCTGACGCCAAAGCCGCTTCGAGCGATGAAGGCGATGGTCATAAGGAAGAGAAGAGCGATGAAGATCAGAATCGTATCGATCCAGCTGATTACGACTAGTCCCTTGACGATGTTGCATCGCTCGAACGCATCGCCCGAGTTTCCACAGCTGATGGGTCGGGTCAGGGCCGTCAAAGAGGCGGAACCGATCAGGAAGAGGATGAATGCGATGATGACGGGGACGAGGTGGGCGAGGAGACCGAATGCGACGTGGTGGCCCAAGAAGAAGAAGCCGGGGAGGAGAATCAGGGTGATGGCGGTCGT…
>comp109498_c0
AAACATGAAAGTCGCATTTGTCCATGGTATCTAATGTTAGAGAGTCTGCTTCTCCTCATATAACTTCAAAAAATAAGGATCCTCAAAAGGGGTCACAAATCTCTGGAGGAACACTTTTTCAGTACACACCATTATAGAATTAACATTGAACTTCTCGATCAAACCTTCGGATAACAGAGCCTTAAGAACTGAACACCTAGGGATAATTCTCTTCTCCAAGCTATACGAAAGAAGAACCGGATGGTTTGAAATATACGAAGATTTGCACCCCATTGTATTGACAAAGAAATCCATATTCTCAGAGATCTTGTGCTCGGAAAAGAGCATACACCTAGGATACTTCTCAAAAGCAGAAACAATATCTTCATCGGACCAACCCCATTGCTTAAAAACATTGAA…
>comp109499_c0
AGGCGTACTAGAAAATTAAATGAGTTTTTAGACAATGAGGTTTCAAAGTAAAGAACCAAGCTTATAAGTTGAGAATATAGTGGATGATGATGGTGATGTAGTGGAGGATTTTAATTAGAAAGAGTCTGAATCTGGGACTAACAGAGCCATCGAAGAACGTTGTATGTAATCGGGAAGGCGTCATCGAGAAATTGAGAAGGGAATGGAAG
>comp109509_c0
AGTACAGAGGCAAGGTTCCCATGATCACCTTTTCCTCCAACGCACCTATGCACAAACCTCTTGCAAAGCCCTAGAGCATTCACTGTGGTAATCGCAAACCACTAGGAAACGCATCAAACGACAGGAATCCCGTAGATGGGGCTTGTCATGGGAAGACAAGTGCTGCAGATTCTCCAGCATCAGATGAGTCCTTAGCTGTGACAAAGAAGGTTTCAGCTTCTCGGCCAAGAAAAGTTAGCAGTGGACGCACAAGTCAAAAGCCTGAAGCTCGAACAAAAGGAAGAA
>comp109584_c0
AATCCTAACAGCCCAAGCCCACAACATAAACAATTAGTTTCAGCAAAACAAACCCTAACCCCTATGTGCGCCACTCCTCACGTGGCATCAGTGCGTTTTGCACCTGAACAGACACCCCGTCCCATCGCCCGTGCCACCAGTTCCGACTCTACCTTTTTGCACGGTGGCCGGCAACGGCCGCAGACGGAGCCGGAGCTTGGCCGGAGGGAGAGGGAGAGAGTTTTTTTTGAGAGAATTTTTGGAAAA
>comp109610_c0
CGGCGGCGGCGCGGAGAAGCGCAGCGGAGGTTTTGCTGGTTTCGGACCCCAGCGGCCGGATGGTGAAATCCTCCCTGCAGCGGATCCTCAACAGCCACTGCTTCGCCAGAGAGAAGGAAGGGGATAAACCCAGCGCCACCGTCCACGCCACCCGCACCATGCCGCTCCTTAGCCTGCACAGCCGCGGAGGCCGCAGCAGCGAGAGTTCCAGGGTCTCCATCAACTGCTGTAGTAACCTGGGTCCAGGGCCTCGGTGGTGCTCCTGATGTCCCTCACCCACCCCTGAAGATCCCAGGTGGGCGAGGGAATAGTCAGAGGGATCACAATCTTTCAGCTAATTTATTTTACTCTGATAATCGGCTGAATGTAACAGAGGAACTAACGTCTAATAACAAGACG…
>comp109646_c0
ATTTTAACCAACTAATACCCCCTAAGTACATGCCAAAAACACCAAAAGAGGACATCACCGACGTTGAGTACGGGATTCTTATAGGATGCTGAGTCCGATTCTACTATTTATCTAACCTGTAAACCAAAATACGACAGGTGCTACGAATTGCAGACGTCTACTCAGTGATCTTTTCCTTCCCACGATTGATACCCGATCTATTCTTCTCTATGTTGCACAAGCTTCTTTGAAAATTACTTGCTTTCAGT
>comp109655_c0
ACACATTAAACACCCAAAACCCAATCGCCTAACCTAACCCTAACCCAAATCAAAAAAAAAAAAGAGACAAGAAAAATCTGAAATTTCAAACTGCCTCCAACCACTCTCTGCCATCCCATGTAAAACAGGGGGATTTTTAGTTTTTTTTTTCTTTGGTTGTTGTTATGGATCTTGGTGACCCTGACCAACGTTGACGGTGAAAGCTCCGGCGGCTTCAAAGAGCCATGATTACGGCGGCGA
>comp109662_c0
AAAGAAAAAAAAAAAAAGAAAGAAGGGGGGTCGATTTAGGCTCCTTCCCTTCCACTGCATAGCTACGCTACCTGATACTACGAGCCCTCTGTCCCACACATCTATCCAGCTCGCGCGGTTCACCGGTTCCACCGAAAACTCTCATTTGTTGAAGCGGAGCATAGTGCGCTTTAGGCGCCGAGCGAGAAACGTCTCTTCTTTCGTTTCGGTTTATTCACTGATCTGAAACGAAGCACTTGTTTTCTTATTGATTTCAGGGGCGGCGGCGTTCTTGAATGAAGTCTATCCGACGAACCGAATTAGCACTTCTCAGATCAGGCTAGGCCTCTCCAGCTGAGCTAGGTGCCGGGGCCCTGGATGCGCTAGCGATCGGCGCATAGGGGGAGGGTGGTTGCCCGG…
>comp1096_c0
CGAACTGCAGGTGTCTCTGTAGCCTGCAAAAGCATACAGAAGTTAAACAAACCAGAATCGATGAGAGAAAACACCCGGGTCTGTACTCTGTAGCTTAATTTATGAAATACAGAAGCTAGCCTAGCACAAAGGCACAACATTCAGCCAACCTGAATTTAATCTGAATTCAACAACCTGAACCCAAAGCTGACTTACAACCAAAATAGGTTGCTATTTGTAGGCAAAGCAAATGTGTCTAGTGTTAACCAGAAGCTGTGCAGTACCAAACTCAAGTTCGAACAAAAGTCAACAACACAAAG
>comp109709_c0
GAAACTACCCTGAATGGAAACTGTACATCCAAACCATGGACCCTGCCAACGAGAACAGTTATGATTTTGATCCGCTTGATACGTCCAAGACTTGGCCGGAAGATATCTTCCCACTGCAGCCTGTGGGCCGGATGGTCTTGAACAAGAACATCGACAACTTCTTTGCTGAGAACGAGATGCTGGCATTCAACCCTGCCCTGGTCGTTCCCGGCATCCACTACAGTGATGACAAGATGTTCCAGGCTCGCCTCTTTGCCTACTCCGACACCCAACGCCATCGGCTGGGCCCTAACTATTTGATGCTACCCGTCAATGCTCCCAAGTGTGCGCACTTCAACAACCATTATGACGGATTTATGAACTTCATGCATCGGGATGAAGAGGTGAATTATTTTCCTT…
>comp109721_c0
GGAACTTGAATTTGGTGTTATTGATGTAATACCCAATTATTGCCTGGGGCCCAAAATCCTAAGGCCCAATAAAGCCAAACCAATAACACTATGCGGCCCAAAATTTTCAAGGTCACAGAAACCCTAAGAGGCTGATGGTTTCGATGCCGCAACTACCTATGTTCAGCAAACCGTTCATTGAGCCACGTCTTTGCTCGCATGTTCGGCAGTTTCCTCAAGGCCCGTTTCCACGTTCGTTCCACCTGCAAATAAACCACGAATCACAACACAACAGGCAAGGGATAGGAGTTAATTAATGGTTATTAGTTTTGGGTATAAGAGGCTGATTCTAAACTGATTTTG
>comp109745_c0
CATTGCTAAGTCACATGGTTTAGCAATGTTTTCATCATTTGTTTCCATTGATAAACAAGTTGAACTAAAATTATCAGGGTTATTTATTTCTCTCATGTTCTCCTGCAATTCAGCTTCTATAACAGCTTCCACTAGTTCAAACTTATCTATACCTTCACCAATACTGATTGATTTTGGTCCATTATGTGCACCATGCTTGAAAGATTCCGTGTATCGATCTAATGACTCGTTTATCAACTTCGTTCTGCTCATCCTATTGAGTCCACCATTGTTGATATCAAGATCAGTACCATCTTCATTTATAGAAGCTTGAATGGTGTGGTTAGTACCCTTTTTGCTTTCCTTGATGGCCTGCTTAATTTTCTGCTTAAAATCCTTGAGTCGATTCATAACGAAACG…
>comp109747_c0
TCTTTATCCATCAACATCGCCGACAAAATGGCTCGATCCAAGGACATCGCACCGAACGTCGGTCGTCTCTCTCGATCCCAGGTGTTCGAGAAGCGAGGTCTCTACAAGGGCAAGAAGACCGGTACCGCCCCGGCCAAGACCGAGACCCCGGCTACGACTGAAAAGACTGTTGGAGGAAAGGCCAACGGTGGAAAGCGACAGGTCCCCACGTCCAAGGCTTCCAAATACTACCCTTCCGAGGATGTCCCCCGACAAAAAGTCTCGCGAAAGACCAACGGCAAGACTCAGCTCAGGTCGTCCATCACCCCGGGTACCGTCTTGATCCTCCTCAGCGGAAAGTACAGCGGAAAGCGGGTTGTCTTTTTGAAGCAGCTCGACAGTGGTCTGTTGTTGGTCACC…
>comp109754_c0
AAAAAAAAAAGGAAAAAGAAAAAAAAACAGTAAATGCAACACCAGACTCGAGTTCATTTACTGAGTTATTTATCAAACATGTCACAGATATTATCAAGCTTTGGCATCTTGAAACGAAATGGAAAACTTAATCCATTATATTAACATCAAGAGAGGCGGCAGATGATGTCAAAATCAAACAAAAATAAACATACCGATGGACCTTGACATTGCAA
>comp109856_c0
TAAAATAAAAATAAGACTTAATTAGAACAAATTTAGCACAAGAAGAACCATTTACAAATAAAATAATTGAAAAATCGGATCAATATGCCATGCGCACAAATGTGCGAGGACTAAAATTGAAAATATACCGAACTCATAATACTTCGCTGAATCGTGGACCAAAATAAAAAAAAGGCGCAAATCATAGGGCCAAAATTAAAAAGACAAAGATGACAAATAGGACTCAATTGGAGACGTCACGCGAAAGGAGGGATCTAGCGCGCAATTTACCCATTCAAACAAAAAGG
>comp109869_c0
CAAACTTCTAGCTTTCGTTCTAATATACTTAACAAAGACAACTAGCAATTCTCCTTCACTTATTTACATTCCAATCATTTTCCCTGTGTTCCCCACCACTTAAAGCTCTCTCAATTTCAATAAAGATATCACGAAGCAATATCTTCTTCTATTTTGTGGCTGCCAGAACGGTTTGCCCTTCCACCATGAATTTTGCTCCCCATATCTCTTCCTCGGTAGCAGGAACAGCGGTGATCTTATTTTTGGGATTTTCGTAGCTTCTAAGTTCTCCAACTGCAGTGGAAAAGAAGCAACCTTGAGGGAAGGAAGCAAGTGACTTGCCGCAAGCACCCTTTAGCAAATCAGCATCATTGGCAAATGCCACATATCCATCAGCAGTGATTCCCCAATAGAGAGGAA…
>comp109993_c0
TATTTACAACATAAAATACAAAAGGTACACAAAATAATATTAAATTACAAATAAGAACACAACATTTTTTCTTTCTTATAGAATTTACCAAACAGAACTGCTAGAGCCTAAATTTGACCAACCGCTATTTCCTAAATTTGACCATCCACTTCCTCCATGTGTTGAGTAAGTTAAACCGCTTGTTGATAATCCGCTTAAATCTAAGCTGCTGCTACCTAAACTGCCAACAGTTGACAAACTGCTGCCACCAAGATTTGAATAACTTAATCCACTTAAACCAGATGACAATCCGGTGGAGCTCAATGAAGATAATCCACCAAGGTTGCTATATGAGAGACTAGATGAAGCAACATTAGATACAGATCCAACTGATCCAGTAGAAGCTTTGTTAACGTAATA…
>comp110011_c0
ATATGAAGATTCATGGGCTGCACTTCAGTGGATTGCTTCTCACAAGGATGAAGATGGCAACCAAGAAGCTTGGATCAAGGACTATGTTGAGTTCGAACAGGTGTTTTTGGCTGGTGATAGTGCTGGGGGCAATATTGCACATCACTTGGCTTTACGAATCAAGGAATCGAATTTGGGTCAAAAGCTGAAGATTCTTGGTATCGGTATGATCCATCCTTACTTTTGG
>comp110017_c0
CTTGTCTCAGGGCCCTTGCCTGACAACTCTCGTAGTCTTTGAAAATACCATCAACAAAGAGTTGATCAGAAGCTTGCATGTATACCGATTGGAGAATGGAGAGGAAAATGAGGTTGAGAGAGAGTTTGTGTTCAGAAAAGATGGCCCCTACGTGGAAACTGCAGCAGCCCCTCTTCTTCTATTGCAGGGGGTACCAGCCCACGAGCTTTTCGAAGGCAGAGTTATCGGTTTGTGGCTCTGCTCTTTTGCTTTTCATGCCCACCGTCTTCCTCGTTTCTTCTTCATTCCCTCTTTACTCTCCATTTCCAGAAACCCGAAGCTGAAGTCTATCCCGACACTTGCAAATGATCTTCAATTGATTTTCCAGAGGGGATGTGGCACCGAAGATAGACGACCATC…
>comp110028_c0
AGAAAATAGAACTTCAAGCAGTTGTGTTTTTGTTTTGCACTTATCGCCTTACAGAAAAGTGTATCTAGATGCACCAGGTGTGCATGTGTGATCGAATGTACTTTTCCCTAATGGCTCTAGGGTGCTTTTATCATTTGGCGCCGAGGTGGAATTGCTAGGCATAAACCTTTGACATTGAAGGTTGCAATACCTTGGTTGATACTCAATACTATGTTCCAAATT
>comp110033_c0
CACTTCCTCTCAACATCCCCCATCACTATTGAGTACTGCTCCTTTTGGACCAAAATTGGAGAAGCCAAAGAGTTTGCCAGTATTGAAGAAAATGATGACATGAACCTCAGCATCATAGAGAATGGCAAAATCTTTGGCGAGTTCCATCCACGCTCACCAAATCATTGTCGATACTTTAGATCAACGGATGTGTCAGGAGAGAGAACTTGAGTCTAACAGTTAAG
>comp110053_c0
ACCCATTCTTCTCCACCACCTCCACCTTCTTCCTCCCCTCGGTTGGAGACAAGGTCGACCAGGCTGTCGCTCAGTCCAAGGACCTTGCCCGAGATGCCCAGAACAAGGGACAGGACCTGTTGGGTAAAGCCGACAACAAGGTCCAGGACGCCAAGGAGGCCGTCAAGACCGCTGCTGCTCAGCCCCCTACCGGTGTCGACCTCTACGCCAGGTTCGCCGTTGCCGGTGCTCTTGGATGTGCCATCACCCACGGTGCCTTGACCCCCGTTGATGTCGTCAAGACCCGAATCCAACTCGAGCCCGAGGTCTACAACAAGGGTATGATTGGCGGTTTCCGACAGACCATCGCCAAGGAGGGTGCTGGTGCTCTCCTCACTGGTCTCGGTCCCACCGTCGTCG…
>comp110126_c0
CGCGTCAAAGTTGATCTTGACCCAATCCCCAGAAGGGGGTTCCCGTCTTGCTATGTCGACCACCCTGTCCATAGATCCCAAAAGGTACAACAAAAAATCCGGCATTGCGATGTTGAACTAATATTAAAAACCCAGGGCAACCCCAAAAGACATGTGCTAAGGATTCAACTCCATCCCCGCGTCTAGGGCATATTGCAGTACCTGAAAGTCTTTTGAAATATAAATTTGACATAGATGGGATAAATTTGTTTGAAATATGCCAAACTGTAATTTTGAGTTTAG
>comp110169_c0
ACCCTCTAGGACCCGAATCAGGCTCCTTATGAGTGTATATTCTCCTCTACAAATTGCCTCCTCAGAATTGGGCAGATTGTTAGTGATATTTGAACCAGAGTTGAAAACTCTCCCAATTGAATTGGTTCTTGGAATGCCTGAAGCTCCGATTCTGTTGAGATAAACTAAAGTTGCAATAACCATGCCAGTAGTGGTTCTTCCTCGTCCCATTTGACAA
>comp110171_c0
TGGTTTCCAAAGATGCATCGAAGAAGGTGCAGAACCTACTCCCCAATGCTTCCTTCGAGGATCAATGCGCATCCTTGGAGAAGGAAGCGGTGAACCAGTCGTTGCGCAACTGTCTCTCTTTTCCATTTGTCAAGGAGAAGATTGGGTCAGGAGAACTCACGCTGCACGGAGGCTACTATGACTTTGTGAACGGTGCATTCGAGAGCTGGACTTTGGATGCAGAGTAAGTGTGAAAGCTAGCTAACAGCTAACAACTAAAAAGCACTTTTAAAAGTGGGAGGCTTACGACTGTAACTTTACTGTTAATGTATATTCTTCCGGACAAAGTATAGTCTCAAAGGGG
>comp110192_c0
GGCACTAATTTCTAGTGCATGTTGCTGTTTCGCTTCCATGACATGTCTATTATGAGCATACCACAAAGCCCAAATTGTAATGGCGATCGTAAAACAGGCTTGGGTATCAAGCGATCTCATTAGGGCCACACAGCATGCTTATATGTAGTGGAGTCTCAGCTTCAATATTATAGCGGGGACACATATGGGAAATAGCAAGTCTTCTATTGT
>comp110199_c0
TGATGGTCGTATGGAGAAATTCTATTGGGCTCCCACCCGTGAGGACCGTATTGGTGTTTGCAAGGGTATTTTCTGTACTGATAACATCCCTGACGAGGATGTTGTCAAGATTGTTGACTCCTTCCCTGGCCAATCCATTGATTTCTTTGGTGCTTTGAGGGCAAGAGTGTACGACGACGAAGTAAGGAAGTGGATCGGCGGAGTTGGAGTCGACAACATTGGGAAGAAGCTTGTGAACTCAAGGGAAGGACTCCCAACATTTGAGCAGCCCAAGATGAGTGTTGAGAAATTGCTTGAGTATGGTAACATGCTTGTCCAGGAGCAAGAGAATGTGAAGAGGGTGCAATTGGCTGACCAATACTTGAGCTCTGCTGCACTTGGAGACGCTAACAAGGATTC…
>comp110200_c0
GCAAGATATAAGACAAAACAACATATTACTTTGCCTGTCTGCTTAGGATTCACTGTTTATCACATAATTGCTATTCATTCTAAAATTCTGGTTGATCCTCCTGAACAACAGCGTTGGAACCAGAACAATTAGGCAACTTTTTGGCATCTGAGTCGCTTGCAACCTTATAAATTTTAAATATAGGCGTAATTCCATTTCCAATGAGCTCAAGTTTGACATAATCCTTTAAACCGAGGCTATTTCCAATGCAAATGTTTCTCCAACCGCGTCCAATATAGACTTGACCGTCTGAATCTTTGAGCCGTATACTTGCCATCCATGACCGACCTTGTTCATCAACAAGAACCGTCTCACAAGATCTGTCCAGATCATTGGACCTTGCAAATTTTCTTGGAATAT…
>comp110233_c0
GCCCTCCGACGAAGCGGTCACGGGGCGGTTTCGGTGAGTTTTTACTCCCTTTTTATTTTTTTGTTTAAAAGATTTATAAAAAAAATGAAAGCAAAAATAAAATATGAAGAACGAAAAGAAAACGAGATTGGAATCGACCTTTGCTCGTATTTTGCTCTTTGATTCCTTAATAGTCTGTGTCTATTACATTTTTGTGCTTGTGGCTATATAGCCGAATACAA
>comp1102_c0
ATACAGGTATCAATTTCGAACCCAAGGTTTTATCAACATTGGTTTGTACAATGAAACAGTGGGTAATGGTATGAATTTTACAGGCTGTATTTGAAGCTAATATTATTACTTCTCTAGTTCAGTTGCTTCAAAATGCTGAATTTTATATTAAGAAACATGCTACATGCGCCATCTCAAATGCTACATTTCGTGGGACTCATGATCAGATTGGGTATGAAAATGGTTTCTTATATCATTTTCAAGGGAATCATGACTTGGCAAAGTATGAATGATAAACTATCTCATCTGGGCATGTTACATATTTCGGGTTCCTTGTAAGTCAAGGTTGCATCAAGCCA
>comp11033_c0
GCAATTTTGCATTGCTTATATCATCACTGTGGTGGGTCTAAGAATAATGAACCTGCAAACTACGTAAAGCTACAATGAAGACATAAGCATTCCTTTAAGAATCTTCCGCGCCTGAAGGAAACTACTAAACTTTAATATAGGCAGAGAGGTATAAACATTTTTTGCTATAAAGCAAGGACCTTACCACACTGTCAATAGAAACACCTAA
>comp110373_c0
AGTCGAAAAAGTTTAATATTGTGAAACAAGTCCAGCGGAAGCAGATCCATATCACCAAATATTACTACCTGCAGTTCCTCTAAATTGGGAAAGACCTCCTCAACCAGCAAAACTGGCTGCCCATTTCCATTTGTCTCTTGGATTAATCTAAGATGTTCTGAAGCCACTATCTTTCGCAAAGTAGAAGAATCTGTTCTCATTTTTTTCAACATGGGCCAGACTATTGTATGTTGCCCTTTATAGAAA
>comp110386_c0
CTTGGTGGATGGAGTAATCCAACGGGTTGAATACGAGGCACTCCTGACGATTTGTTTCAGTTGCGAGAAGTATGGACATGTTAAGGAAATATGCCTGTCGGTGAGGGTTAAGGTGGCTTTGAAAAGGCCGAGGACTGAGGAAGTGGTGGCTTCCAGTGATGGCGTGGGAGAAGACAATGATGGAAAGGGAGTCGATTACGAACCTTGGATGTTGGTCAAGAGAAAGTCACGGCGGGGTAAAAGGGATTCTCAGGCTAGTGGAGGTGCAAAATCTGGAAAGGACTTTTTGGGTTCTAGGTTTACACCGCTAATGGTGGATGATGGCTTAGGG
>comp110410_c0
GGAATTGTTGTAGCTACTGTTAGTAAAATCACTCCCAGTGAAGTTATTGCTGCAGAGATTGCAACTGTTACGTATCGACTAAGCTTGGCATCAGCTAAGAAACCTCCAAGGAGACCAAGCAGGTTGAGAGTTCCCATGAAGTTGGTCACCATGGTTGCAGATTTTGCTGCTGAAATATGCAAATCTCCAACCAAGTATGGCACTAAGTTCATGGATATGCCCATCACACATATCCT
>comp110498_c0
CTTTACCTAATTCTTCACTTTCGTTAATCACTATTTTCTTTTTACTCTTCTGTTCTTTGATCGTTGCCAATGCCACTGTTCCACCCTCAAGGACTTTCAAGTACATAAACGAGGGTGAAACAGGAGAATTGAGTGTTGAGTATTTTGCAGACTATCGTGCCCTACCCATTTTCTTATTACCATTCCAATTATGCTTTTATAACACCACTCCTAATGCTTTCACTTTAGGACTAAGAATGGGCAGTCGCCGGTCCGAGTCCTTAATGCGGTGGGTCTGGGATGCCAACCGAGGAAGGCCTGTTCGTGAAAACGCCACTTTAACTTTTGGGTCTAATGGAAATCTAGTGCTAGCTGATGCTGATGGTACTGTGGCATGGCAAACGGGCACAGCCAACAAGG…
>comp110539_c0
TCTTGATCAATGGCAGGGTGCAACGAGTGGAGTTTGAAGCCCTACCCATAGTATGTTTTTCTTCTAGAAAATATGCCCATCCAAAAAGTTCCTGTTCTTCTTCTTTGGCAGATCAAATCATACACGGTAGCAATGAGGACTTACTTTAAGTGATGAACAATGAAACTGATCTGACGGTGACGAGAGACGCCTTCAATCCATGGATGGTTGTCTAGCGCAAATCAAGGTACAACTAGGCTGAAAAACGGAATCATCAGCCGAAAGTTTCGAAAGAAAACCTGGTAGGGCTCCAGAGTTGCGGCGTTAAATTCACTGGACAAATAATCAATGGATTTGGG
>comp110543_c0
GCGTTTTCCACCAACTCGAGGAGCAGAAACCTTCACAGGCTTCACAATCTTTTGCTTAGGTGCTGCCTTTGTGGGAGCCTTTGCAGCAGCCATTGCTGTCTTTTTAGATGCTTGCTTAGCCTTTTTTGCTTCCTTGGCAGCCCTGATAGCTTGTTCTCGTTGAGCCTTCCTAACTTCAGGTTTCTGATTCCTCTTGGCCATTATATCAGCAAGAGAAGCACCAGTTATGGCCCTTTGGAATTTGACTGCGCGGCGAGTTCTTTTCTTTTGAATTTCTTCCGACTGTCCCTTTTTGTGTTTTCTTCTGTAGAGGACAGTCCAGTTGATCTGACGAGGATTCCTCTTGGAAAGGAATGCCGACTCACATTTTGCATTAAGAAACTGGAAAACCTTCCCGTC…
>comp110574_c0
TAACCCTCTTCAAGCTTTCCCTAGCAACACTATGGTTTCGATCAGATTACCGGGTCTTCCAGGGTTTCTTTATAAACGACAAATCTTGGAGGAAATCCGGGGTTTGATTGGGAAGGTCACTAAGCTCAATTTTCAGACCGATAAGGGGCCGAGGGGAAAATTTGATAGAATGGTCATGTGCATCGATTTGAGGAAGCCCTTAGTTTCTTAGGTTCTGGTTAATGGGGCGGTGCAAAGGGTGGAGTTTGAAGCGCTACCATCCGTGTGTTTCTCCTGTGGAAGGTCCGGTCATTCGAAGGACATGTGTGTGGATGTGGGGTTTTCGCAGGACGTAGCCGAGGGTAGGAATATAACGACGGAACGCTTACCGAAGGAAGTCAAAGCAGTGGAGCCGTCGGA…
>comp110613_c0
GTTGACATCACCTCCTCCCCCACCCTCTGCACACTGTTCCTCGCGCTTCGCTCCTCCGCATCATTGAGATTTATAAAGAAAAATAGGTAAAGTCGAGTTTCATCGGTTTCGTTGGGAGCATCAGACATCACTCGTCATCGTCGCGATACCAAAGACTGGGGTTGGGAAGAGGCGATTAGAGGGTCTTCTCGTGCTCAAAGCTCGAGGGAGCAGTGGTACCGGCGGTGCTGAAGCCTTCGGTCTGCTTGGGCTGGAACGAGCTCTGGCCCTGAGCCTTGGCCTTGATGTTGCCGGCGAGCGGGCGGAGGACGTTGGCGTAAAGGACCTCGGCACCTCGGGTAGCGGGGAGCATCAGCCAAATGGTGAAGACGGTCTTGAAAACAAAGTAAAGGGGAACCC…
>comp110639_c0
TGTTGATATAAATTTGCTTGAGTACGTTTAGAAACTTCTTGAATTGGACTTCCTATTTCTGCTTTTGAAGTATTTAAGGGTAAGGTCGTGGAGGCATCTTTACTTTAACCGGTTGATTCATCTTCTGTGGCAATTCTGCATCTAACGAAGTTGTTAGTTTATCCGAATTAACTGGTTCAAAAGTTACCTTATCAAATTTTGCAGATTCTGGTTCTGGTGAAACTAGAATTTCAACACTCGGTTGAACTTCCACTAAGCCTTGAGCATCAACTGGCTTCTCTTCAACTTTGACAGTGTTGGGCTCTAATATCTTTGCGCTCATCAATGTCAATGCTTTACAATGCTATTTCCCCAGATTTCTCAGATTCTCTATATCACTAGGCAAAGCACCTTGTGGAT…
>comp110648_c0
ATACATACATACATACATACATCAGATTACGGGGTGACGGATGAGGCTTGAGGAGGAAATGAAACTATAGTTAGCTAAGGACAGAGTCCGGTTTAGGTCCCTTAGATTCTGTGTTGAAGTGGAAGTAGGAATAGTTCCTTTCCAAGTGTGTATGCTATACTATAAGGGCAATAAGCGTATTCCATCTAGCTGACTTATTTTCCTCTTAGGTCCAGGCCTAACCTAACCCCTAAGGGGGCTTTGCCATGGTAGGTGCCCTGCTTTAGGGTGATCGACAAAGGCTAGGCTAGGCTAGATCTGG
>comp110677_c0
AATCGTTGAAAAAAGTTCTTCATTTCTGATATTTTCATAGCCTTTCCCCTGCAAAAACCCTTCTTCTTCCTAAAAACAACATAGTCCCCAGATCTCTTCAGAAAATCAAACCTCTCCTATCCCTCTCCATTGCTCCTCTTGCAAACTCAGGGACATCATCTCGTAAGCTCCATTGTTCTCCTGTCTTCAAGCCTTCAACAAATAGTAAGTGTGCAACTCCATTCACTGTTCAAGGACAATATTTGAAAATACAGATAGTGCATTTCCTTCAACCTCCGTGTCCATTAAACCTTGCCTCAATCCCTTCTGGATACTTTGAATGCATGCAAGCACTTCGGCCGCAAAGACAGAAGGCCGCGTCAAAATTGATATTCACGAACGGGGATTTCGACGATTGCC…
>comp11068_c0
TCTTCCCGAACTCAGTTGGGATGTCACCCGTCAAATAATTCTCTGAGAAATCAATTTCGGTTGCAAGAGATAAATTCCCTATCTCTCTCGGAATGCTTCCATTTAACTCGTTCCTATAGAGGTACAACTTTTTCAGAAACTTGAGGTTCCCGATCTCCGCAGGTATCTGCCCCACAAGACCATTTGAATACAATGCAAGTGTCTCGAGGCTTGTACAGTTTCCGAGCTCCTTTGGAATAAACCCCGACAAGTCATTCTCCCATAAAACCAGATCAGTCATACTTCCGAGCATTCCAAGTTCTTTAGGCAGTTCACCTCCGATATGGTTTTGGGCAAGACCAAGCA
>comp11069_c0
CGGAGCTGGTCTCCTTTTTTCGAATAGGAATTTCTTGGATCTTGTCTCTGTTTTCGTTGAAGCCTTTGTTCTCATGGTGGTTCGATTTCGGTGCCTCCCAGGACCTTGCCGGTCTCGCATCTCGACCAGCATTAGTGTCACTGAATCAGACGTTCTTCTGGTGGGCTATATTGCCAATGTTTGGTTTCCTTGTCGGCATTGTGGCGATTTGGACGTCTTTTTCGGGCTTCACAATGGCATGCATGCCGTTTGGCCAATTGCGGTAACCTCTCACTTTTTACCGA
>comp110708_c0
TATGAAGGTGCAAAAATAGTAAAAGCCCCATCAAATATTAACAGAAACTAGAGGAATCAAGAAGACATACCGAGAATAAAGATCCAGTTTGACGCAGCATTCGATAATACAAACTTTTAGTCAACGTCTGGCCTGGTGTTTTGGAGTTTGAGGGGAGAATTACTGGTATCAAAATCGACTCTTCACAACAATGTTCCGACCCCATTTGCAATAGAGGCATTCGCATGTGTCGAAGCTTTAAAATTAAGCATCTCGTTGGGCATGCAATCGGTCAATATCATGGGGGATTCCAAAACAACAATAAAA
>comp1107_c0
TACATTTAATCCATGTACTTGGCAACTTTCCCCATTTTATTCCCCGAACTTCTTTTTCATTCATATTAGTATCAAAACTTGGTAGCTTTTTTCAATTTAGTCCCTAAACTTGGATACACTATGAGATCGTGTCATGTCATCATGCCTTTATGGAAACAAGTTCAGGGCCCAAATTGAGAAAAGTTGTCAAGCTCCAAGACTTGAGTAGGCCAAAAAAATGTTAAGGACCAAGTTGGGAAAAACTGCCAAGTTCAAAGGACTAAATGTTTCTTTATCCCGACGTAATAAGGAACTGACCTGCCGCAAGACTTGCAAG
>comp110859_c0
ATCCGTCTCACGCTTGGATTCCAAATAAGCCACCTCTCCTTTCTCCGATCTGATCCTACCATCCACCTTCGTTATTTTCTTTTAATTTTCTTATTCATTTTACTTTTTGGAATTCTTTTTGGTTTTAATAATTTCAAAATTTTCAAATTCATCTTAACGTTACCAATTCTTTTTTTCTCTTTCGCCTTTTTATTGAATCTCGTGTCTATCGATCTGCTTCGAATCTCTATTCTTGGGGTAGGAGGATTTTGTTCGTGGAATCTTTGTGGGTGAACTAGGGAATTCAATATTATCAGTGTTCATTGTTTGTCGGTTGGCATTTCTTTCGTGACTTAATGGGTGAGAATTGAGAGTTAGAATTTGATTGACGAAATTTTGACGGGGTTTTTGCCGATATGG…
>comp11085_c0
AACCTGATTAGTAGACGCCTCAACTTGATTCACCACAAACTTTGATGTTAATAATAAGCAAACCCAGAAAAAGAAAAAGAGAGGAAGTGGAAAGAACCACTTCAGAAATCACATTCATTCACCAACAAAGAAATTTTAACTTTAACAAGAAAGAAAATAAGAGAAAATAGGGGATAAAAAAGAAACATGTTCTATGTGACCTTGAGGAAA
>comp1108_c0
AATTTACCCAATCCCGAAATTACCAGTACTGTAACATTCCCATGCATGCAATCATTGGACTAGTAATTTCTTTGGCCCTTCTGCTTCTATTCCATTCCCATTGTGGCTAAGTGATGAAAATACTAATGGAAACTAGTGACCCTAGGAGAAAGCATGCATAAAACAATGGATTATATAATTAGTTTCCAAATGAAGCGAACTTCTATGGACAGCCAAAGCTGCTAGTGTCCATATGAACTACCATTAGTAGAGAGAACCAAGAATACCCAGTAGACAGAATCCTTTACATGTCAGCATATAGTTACAATTTAACCAATACCATACCTCCAATCTAAATGTTACCAACATGCAGAGTCCAAATAATTATCATAACCATGCATAT
>comp11096_c0
CAAAGTTCTGTTGTTAGCTAAATGAAATTGGATCTCAGTATGAAATAGCGGTTATATAAGTTCAGTGGTGAAGTGAGCCTTTATCCCAAATAGCTATGGTTTTCTTTTAGTTCTTTATGAGGCTTGGGATTAGCTGCTTAAAGAATATGCTTTCTAGAAAATCCGCTTAAAGCTATATTTTAGGAGGACGATTCAAGAGAAGTTTGTATATGCGGTAAATTATATCATAGTTCTGGTAGATTTGTGTCTATTTTTGCTACTTTAGGTATTTGCTTCTTGCTTAGATGACTTAAAAACAGAGAATAGAAAAGCATGAAGACAAAACCTGATATTCAGCTTTATGCTATAAGGTTAGTGTTAAGTACCTCAATTTTCATATGCTCTGTGTTTGGAAGACCA…
>comp1109_c0
ATCTTTTTCTTTCCTCTTCCCTCCCTATTCCATCTCATCCACCCCTCATGTTCTTACTGCCTCCTTCACTGGCTAGTGACCATTTCTCAGCATGAAGTGGCCTTTTTAGAGTAATTTTTTTTTGGCCTCCATGTAGGCCTTTGGCTCTCCTTGATGTGAGGCTTATGCTATTTGCCTCTCCACTATATGTAAATTTTTTTTCTTTTCTTTTGTGTTTTAAGGTGTGAGATTTGTTGTGTTTGCTTTATCTGTTGCGAGACTCAACACTTCATGTGGGGACTAATTTTTTAATCTAGAG
>comp110_c0
GCAAGTACAATAAGCCCCTAGCTGATCCCAATGCTATTCTTTTCTAGTTCCCCAATCCAATGCTGGTTTGGCTTTGAGTCTAGTAGCAACACTACCATTGGATATATGGGGATAAACTAGAAGTCTCTCACTTGCTGTCATACAAAATCCATAAAGCCAAAGGAGATTCGATGACCTGAAAGGCTAATCATCTCAACTTCTTTCTGAAATTGGATTTCACCTCCAATTTCATTCCTATCTTTAAGCCTTTTTACAG
>comp111014_c0
TATTATTCGTCCGAGCTACCTTCACAGTATATAGCATCAATGGGGACCAAAGCAGATCAGTACTTCCATGGAGCCAAGCCTGTCATATCCTTTATTTGCAACTAAATATGAATGTGCTGGACCGTAAGCATTTAACCTATTATTTATGGTTGCTTGGTACTAGTACATCATGTTACACATGCAACAATTTGGGAACTATATATAAATCTATGTATTATGGTTTTTCGTACGCCTTACAATTAAGATGCACAAATTGAGTCAGCTGTTTTTCGTACGCCTTATACTGCAAATTTTTACTCCTGCAGACATTAATGGATACTAGATAGCCATTGAAAACGAAAATATGTCATCATACCTCTTTGAAATGAGCTACAAACATAGGGCTTTGGGAGATAATTA…
>comp111043_c0
AGCTAATCGAAGAAGAAGAAGAAGCAGCATTGACGAACTTGGAATATTTCATGTTAATCCCTCTAATTTCTAAAACCCCAAAGAATTGCCAGCGATAATAGAGTTAAAACAGATGCTCCAGTGAGGAGCAAAGTGGGTGGAAACAGAATATCAAGCACCATAGGAATAGTCATTGCCAAAGCTTTAACTGAAAAGTTCAGGCTGCGTGGGAGGTAGATAAGTAAGTTATGCCTAACTATGCACAGATGGGGCGGTGTTTGAAAG
>comp111095_c0
AAAAAGGAAAGTTAAAAGACATCATACTAAAAATAAATTAACCTTTGCTAGAACAATGATAAAATTGTATTTAAAGTTTTATAAAATAACTTGGCAAATGAATAATAAATCAACTAAACTAATATTTCGGGGGGCAATATAATAGGAACTGGAGAGTAGAAAGAACGCGCGACGAAGCGAGTTGGTCTAAACAATAAGCTGCTGCTTTAATGTAAACCAGATCTCTGAACACGCGAGCTATAATAGGAATGCAAAATCCACACGCTTTGGTTCGCATTTTGTACCACGTCTAAATACACCCCCCAACTTTACACAGTGTTAGCTGCCATCGCCAACTGTCCAAGCCCCACTCGCACCTAACCTGCGCGTGCATGTGCTTTTTCTTTTTTTCTTCAACAA…
>comp111101_c0
CGAGTACTCCTCACACTTCAGTCTCGTCTGCGTTGACCAACTCTTGACGGTTCTTGTTATTGTGTCCGTGTCTGTCCGCACACGATACCACCACACCCCCATATTTGTCGCATCTTCATCATACGTCTGACAAAATGGTCTTGTTGAAATCCACCGTGGTCGTCCTGCTGGCCGTCGCGTGCGTCTCTGCCGCCAGCACGATCGTCGCCAAGCAGTCGCAAGATCACGTCGAGCCAAATGTCGACCTTTCCGCCGAATCAACTAAATCATTACCATCTGTAAGCAGTACCACACTTTCAACACCCATTGCTGTCACTAATAACACTACATTGGCACCACCAACTACTACTACAACAATTTCAACTACAACTGGTTCAACTACCACAACTTCAACCACAC…
>comp111207_c0
GTGGATGTACTTTGTGAAAAAAAAACAAATTATTTCTCTTGTAATTTATATGAAAATTTAAACCATTTAAACACGAAATGCAAAGTACAAACACAGTTCCTGCTCAGAGCCCCCCGGGTAAACAATCAACAGGTTTCTAATTTCAAATTAACATTTGCCCTTCCTCTTTTGGTTTAAAACTCAAAGTTTTTATGATTTTTTTATATTTTTCTTTTCAGATTTACTGTTAATATAATATTATATTTGAAGTTTGTATATGTCTCTTTCAATAA
>comp11121_c0
GGCTTCTTTGAAATTGTCCCTTTCTTGGGACTCTGTCGATTCAAAGAAACTCAGCTTCTACGTTAACCCATCTCATTTACCTGATCAATGTTCCAGTTTTTCATTCACCAGTTGTTTTCATGTCGCAAGAGCTGCTTCCATGCTCACTTCTTTGACTAGGCTCAAACATATTAGAGTCGAACCCGCCAACGTTCCTGACCCTAACCCAGTCGATAGAGATACCCCTTTTTCTTCCGAAAATGAATTAGTGAATGAAAACCCAAAACTTGTTGAGGGCCGAAAAGGTCAAAACCGCGAGAAAGGGATAACAAGAAATGTGGGTTTCAGGTTTGGTTCCAGAA
>comp111223_c0
GGATCTCAGTTCTTCATTTGCACCGCTAAGACCGATTGGCTCGATGGTAAGCACGTTGTGTTCGGTCAAGTCGTTGAGGGTATGAATGTGGTAAAAGACGTTGAGAAAGTGGGTTCGAGCTCTGGAAGGACCTCGAAACCGGTTGTCATTGCCGATTGTGGCCAGCTCTCTTAGATTAACAGATGCTAGCTCCATCGCCGTTGTCTGCACCGGCGCAATCGTATCTAAGATCAATTTCCTATTTGCGTGTGTTGTTTTTAACTTCTGCGAATATGGGTCTGTGTGAGTCTCCTTTTTTAGGCTATTATGGGTCATGGTTTATGCTACTTCATGAGTTTATATGCATCTGCCATGTTAAATGGCGGTTTCGC
>comp11126_c0
TTGGAGTGTACTGGGAAAAACAAAGAGCTAAATTTTTTTACTAAACGACCCAAAGTATAATAGCAAGAATTGGCGATGGAAGAATAATTACATGGCGACTTCTTTTCTCTACATCAAATCGGAGGTAGTGTAAGTCATGGGTATTGATTTCAACCTTCCAAGAACCACTCAAGCCTAAATTCCTTCAGATTTTTCCTACTCCTTGCATTTGCCTTGGTTGTTCTCAAACCATGAAAATTCTATTTTCTTTACGATTAATATATTATTCACTGTTATGGCCCAATTCAGCCCGG
>comp11128_c0
GTTTGGAGTGCCTATGTTGGGTTTTATTTCAAATTTTGTCTTTCAACTTTGTTGAGAACATGAGGAGGTGACTGGCTCACAAGGTCATTTTCTTAATGGGCGAAGACACGCCTTCTCTGTGCGCTCGTAAGCTTCTCGAGCTCTCAACAGAGTCAAATGCCAAATGTGTTGAGAGCTCCACTTGACTAATTCCGAATTTGAAGACTTCTTTCCGAGAAATAAA
>comp1112_c0
AATATGTAAAACATTATTGTTAAAGTAAATGGACGAGTTTACTAATATGTAAAACATTGCTATTCTTATTTTCATTGTAAACGTTTTTTCACAAATTTTTTTAATTCACATTGTTGGTATACATTTTATCTGTTACCATTTTATTTTTGTGGGCTACTTTCGTTACATGGGCGATCCGGTTCATGGTGATGTCGATAGGATATTACACTCTGGGAAACTGATTCTAGGGTTGGGTTTCAAGCAGTGGGTTCAAAAATTCGCTCTATCCCTTACTTTTTATTGTTGTTTCCTTGACTTCTCCATGTCATCAGTGTAAACTTACCGAAAGTTGCGGGCCTGTGGGCTACTTTTAGATTTTAA
>comp111324_c0
GATTTTCAAGTCTGGCGAGGAGAATATTTTAGCGAATTTTCAGTCAAAAGTGCCTACAAGCTATTACAATAGGCTAATATGGATCTTAATGCTTATTTAATATAGGCAGAAACAAAAAATTTCTACAAAAAGCTATGAAATTTAAATCTCCCTTCAAAAATTGCTATCGCTATATGGCGTATTTCCTGGAACTTTATTCCTAC
>comp111371_c0
ATCAATATTTATGTAATGACCTAATATTGCCCGGTCCAATATAAAATAATAAAACAACCCAATTTATTTTTACAAACCCAAATTTAAAGCCCAAACTCACTACCTAATATAGACTCTAACCCAAAACACTAAACCTAAAACTCAAATTAACCCCGAGCCCAATAAAGTAAACCTAGTTAAACCTAGCCCTGTAAACAAACTAAGCCTGCAGAAACCCTAGCCTACAAGCCTCCAGCGCGCCGCTCCTTCCCCACGTGAGCCTCTGCCTCCAGATTGGCTCTACTAGTCCGCCGTCGGCCTTTGTCTGCTCTGTTAATATCAGAGTTGAAGGGGCTGTTGTTTCGGCTGGGAACGGCGGAGAGAGGATAGCCTAGGGTTTGGTTTTA
>comp111402_c0
TGCAGGTCTCGATTCAAGTGGGCTCTTTAAACTTACTAATACTAACATCCGACTAAGAGGTCACATCTTCTACAAGAATCCAATCCAGTTTAAGAACTCCACAAATGCTACTGTTTCCTCCTTTTCCACCACCTTCATTTTGCAATTGTACCTCAATACAAGAGCCTTGGTAGCCATGGATTGGCTTTTGTAATCTCCCCTAACAATGAAATTTCTGGAGCTCTTTCCGGCCAGTATCTCGGTCTTTTCAATGCAACAAACACGGGCATCGACTCCAACCATGTTGTGGCGATTGAACTGGAACAGTCCAGGACTTGGAGTTCTGTGACAGACGAAAACCACGTCGGCATCGACATCAATAGACCAAAGTCAGTGACATCTGCGTCTGCAGGGTATTTC…
>comp111413_c0
GCAATGACTGCTTATGGTTTAGGTATGAGAAAACTCTTGTCTGCAGAGCCAACCTGTTCATAGGTGGGCTGTATGAGGGAACTTAGACAAGCTTGAATTTTACTTTGTTTGTTGAGGCTCAAGCCCTTTACTGCTAAGTTGTAGTAATAATTATTTTGATCCTGACTTGCAGAGGTTATCTTCCCTAAATTTGATAATCCCCCGAATTGAAAGGGGAAGAAAATGATATTGTACGGATTTTACCTGTCCCAAAATAATGTGATAGGACTATATTTCTCAGCAGTTTTATTTTCCTTGTCTCCTGCCTTGCAACATAAGGACCATCCACTCATTAATTCTATATCTGTTTAAAATAATTCAACAGGTCTTCTAGTCACGTATGTGGC
>comp111429_c0
AACAATTTCAGTGGACAACACATCCGGAGCTCAGTTGTACTTGAGCAAAGATTCTTTAGAAGCAGCTATAACGACAGCAAAGTCAATTGACATCAATGTATTAGTACCTGGTGCTACCTCTGATGCTGACTGGGCGGAGCATCCATTGCCACAACAGTATATCCATGTATATAAGAATGGCCAATTTGAAACTAGTCCAGTCTCTCACTCAGGAGCTTAAGTAAGACTTAACTTTAAAATCCACAATTTTTAGCCTTTTTTTTCTTCTAATTTTTACTTCAATTCTTTTATTTCTTTGGACAATGATTATGATCTCTTTTTCTACCCTTTGATCAATTTATG
>comp111441_c0
ATAATATATAAAAATAACATAATATAAAGTATTATAAACTTAAAACAGGTCGGGCGGAACTGAGCTCGGGTCTTGAATGTTTAAGCCCAAGCCTGACTCATATTTTAAATGGGCCTAATATTTTTATTCAAACCCTCTTAAATTTCGAACAAATCTTTAAACTTGGACGAGTAATAAATAGATGAACATAGAGGTAGCTACTCTTGTACTTGTGTCGATGTACCTGGTGGTACATTATTGTAAGAAAAGCGAACGGCTCAGATAGATATAATCAGGAGCCGGGTTAGAGGTAAGCAAAGGCTAAACAAACTAAAACCGGTAAATTGCGTAAGTCCAAAAATTATAATTTAGTCTAAAAAATAATAATTTAATTCTGATTTTCCTTGAAAAAATTTGGAT…
>comp111464_c0
AAGAAGTTACCTCCCTATTACGAGACAAAATATGCAAAACTCAAAAAAAGGACGGCAACAAACAAAAACCCACTTCGACATTTCAGAGAAATACTCCATCCTCATCACCGTTTGATTTCTACAACATTACATCATTTTTTTTCCTTTGAAAAGAGATAGGAAAAAAAATAAAGAAACCCTCTTCATACTTCCCTCATCACCTTGAAAGAAAGAAAACTAGAGCGGCTGGCAAGCAAAGGGAATGCACTTGGCTGAAGAGAAAGAGTGAGCATGATAAAACGTGGGAAG
>comp111475_c0
ACCTAGCACCTGATCACATCACTCATCACCATGTCATACGACGCCCAGTTCAAGAAGGCCGAGGAGATCGTCAAGTCTCTCCCACCTACGGGCAAGGTCCAGCCGTCCCAGGAGCAGAAGCTTGATTTCTACTCGCACTTCAAGCAGGCCAACGAAGGCGATGTCAACACCTCCCGACCAGGCATGATGGACTTTGTCGGCAAGGCCAAGTGGGACGCTTGGAAGAAGCTTGAGGGTATGAGCAAGGAGGACGCCAAGAGGGCCTACATCGAGCACCTCAGGCTGATGCTGAAGAAGGCTACTGACGAAGGCGATGTCACTGCGCAGACCAACCTTGCTGCTCTTGAGGGTGAGTCACCTCTCACGCGTGTTGCGCTGTTGTCACTGATGGTCCAGCTG…
>comp111503_c0
CATCAACACCCTCAGTTTCAGAATTCCCCGGCAAAACCCCAGCCCCCATTGAAACCGCCTTGAGAAGCTCCATAACGTGCAAATCCTCCGCCGTCGCCTCTCGTTTAACCCCGTGGCCTGTCTTTTTCCCGTTGCAAAACATCGTCCACAAAGGCTCATCGAATAGCTTAACTTGCTCTTTCCCACATCGTTTTTCGCATTCTAAAGCGATTCTCACCATGCCCGCGCTGAGTTCCTTTTGTAACGCGTTGGTTTGCAAGGAAAACTCAATGACTAAAGAAGGGAGACACTTGGGGCTCTCTTGAATCGAAAGGCTAACTTTGCCTTTACGATACCCGAACAAAGTTCCGGTGACTCGAATCCCCGAGATGCTGATGTGAGAGTCGGTTTGTAAACCAG…
>comp111533_c0
ATGGTATACAAAGTGTTCACGCATGTGAGTGAAACTCAGGGAATAGTTAAGATAATTTATATGACTTCTGTTGTTTGGACGAAAATGACTTCATTTGGCGTTAGTAGTTTCTTTATCTATGACATTCTCAAATGCACCAACTAGTTCTCTCACCTTGTTCCTCCTCTTTTCAGCTACTAGCTTACTGGCTGTCTCCTCGATCACATCATTGTACGGTGTTGCAGGTTCCTTCTTCCCTTGCACTTGGCTTTTGGCGGCAACATTTGCTACCTCCGTCCCCGCCTTTTGCTTTGCCTCTGCCTTTGGCTCTGTCTTTTTCTCTGCCTCTGTCTCTGTCTTTTGCTCTGCCTCTGTATCTGTCTTTTGTTCTACCTCTGTCTCTGTCTTTTGCTGTGCCTC…
>comp111583_c0
TCGGACAAAAACGAGTGTCTACAATAAAGATGCTAAAGTTACCTTTATATTGCTATTGATAAACCACTGATGAACGACGTTGAAATCTTAACCGATGATCGGGTTGGCGATGGTGAGAGCACTAACGTAGATCGCAACACCAAAAAAGTCAAGTTTAAGGATAGAGGTGATTTCTCAATGGAGAAATGATGGTAGACTCAGCTCCGGTGAATGGAGTTGCATGGAAAGATAAACTTTTTGGAGGGCCTGGTTCTGGTTCTCTCGATTGTGTCACTAACCTAGACTTAGAGTTTGAGGATGGTGATATCCTCAGATCCACCATCAATGGAATTCCTGCCATCGAGTTCTTGGATCGCCTTAAAAAAATTTGATAAAGGATATGGAGTCTATTGTGGTTAT…
>comp111584_c0
GTGAAATCTAAATACAGTTAAAATGTATATTGTTTGCTACCTCATTGTTTGTTGTGAATATTTTACTAGCTTTGGTTTTACCTGGACCACAGTTAGTGTTAATTGGGATTTTTTTGGACCTCACTCAAATCTACTTTTATGATCATCTGGTATCAAATACTTGTCTTGGTTGGTATCTTTGTGGTACCTCTTCTAATGATTAGTAGAATGATGGCCTTTTTATTTGAAAATTAGTTTTGGAAATAATAACCATTGGACTACAAAACAGGAAGCATTGGAGACTCGTGATGGTGCAAGCAAAGGAAAATA
>comp111639_c0
TGGTCGTCTTCTTCTCCTTATAACACTCCCCCAAAACGCTCTCTTTCTGTTTCCAAGTTAAAAATAATAATCAAAGATAGTTTCTCCACCATCATAATGGAATCTCAATCGAGATCTATCCACAATAAACGCTCGACGGCAATGATTCCGGCGCTTCTCTTCCTGTCTCTGATCCACGGCGTTCACTGCTTCTACCTTCCCGGCGTCGCCCCCGAGGACTTCCAAAA
>comp111646_c0
GGGCAATAAGAAGCATTGCATAGCATAAATTGGGGCAACCTGAAGAACCGATTTAATGAACACCTCTTTCCCTCCCATAGACAAATAGCGTAACCTTCAACCTTTCACACGTTTTCTGAGTCGATCCTCAAAACTAGCAAAAGCCCACCTTTTCTTCTGGCCTACCATCATAGGTAATCCCAAATACTTTTCCGGATTCTCAGCCTCCCGAACTCCTAACTGGCTAACAATATCCATCCTTACCTCGGAATTTACATTTGCCCCAAAATAAATAAGAGACTTATCAAGATTCAATCGCTGTCCTGAAACCACTTCATACTCCTTTATTATATCCCGAACCACTCTTGCCCCATTATACGAGGCATCTCCAAATAGGATGCAGTCATCTGCAAAAACAGA…
>comp111650_c0
GGAAAACAGCAATGGCAAGAATGAAACTTATGGCACTTGCTTTAGTAATTTTGATGACGGGGAATTGCTGCTTGGCAACAAATAGAAAAGTTATAAAAGTAGAAGTTGATGGGCTCAAGCATGAACAAATCAGTGTCCATGGCCGTCAGCTGCTTGATGATAGTGGGAGTGACAGAGCCAGCTATCCATCGAGCAGTACAAACAACCATCATTTTAGGCCTAGGCAGGATTTCCCCGGTGGTGGTACTGGAGATGGAAGCGGTTCAAATAATTAGATCAGTATTGCTACGCCTATATGGTCATGTTATATGGAATAATTATCGACAATGATACTACGACGCTGTTACATGCTTAATTAGGTTTTCTCTATATATGTGTGTGTGATCTAATTAGCTTCTC…
>comp111679_c0
TTGGGTTATAGGATTGGGCTAGTGATTAATGGGTTTGATTAGTGGGCTGGGCAAAGAAAATTGGTCCAACACAAAGCTCACAAGGCATCGTCTACAATGTCTGCAAAAAAGTGTAAAACTGGCCTTTTCCTGCAGAAAGACTTGCAATGGGATGGTAGCTATTATTAAAAGTAACTACAAATTGTAAGCAGATATTTGATTTCTATGTAATTTGATGTCCTAACATCTCTGAACTCAATTGGTATAATTACTATTACAATAAAAA
>comp111734_c0
ATACAGGAGCAAGGGTCTTAATAAGCTTTCTTCCTGAAAGAACAACCTTCAGTTAGTCTAGCTCGTCCTCCAGTGGGTTGACATAAAATTGTGGAACATCCGGTGCATATAACTACGCTCTGAGCGTGACTGAATACAGTTGTAATTTTATAACATCCAGGGCATTTGACATCCATAAAGAAAGAGTTTGGGTGTTGAACAAGGCGCTTCAACTTGTGTTTCCTGCGTTCTTCAATGGCAGTAGGATGAAGCAAATCTTTAGCTAAAGGCATTTTGTCTTATTTGACTTTATTTGAAAGATTAAAACAAAATCAAGTATTATCAGTCGCCAAAAAATGGGTCTTGAAGCACGTTTTCATGTGTG
>comp111751_c0
GCCTTAAATAATCGTGGAGATTGGATTTGTTCTGTTGTGGTCGGGAGATAGGTTTTGTCTGAATTGCTGGAGAACGAAGCAGTTACAGTCTCTTAACTGAGCTTTGAGATGACGACGACCGGTGATGGTGAGAACGGTCAAACGACGGGTGGCGGGTGGTCACAGATGGTCAATTGATTGGTGGGAGTGGGGTTGACGGAGATGATTTGCGTGGGAGAATTGAACGAGTG
>comp111808_c0
AAAGACTGTTATAGCTAGCTAAGAAAGCAAGTCAGCCATGGAAAGAACTCTCTTTCACCTATTCCTTGTTTTGTTAGGGTTTTCTCATATTATAAGCTTGAATGCAGTCTCGGTTACAAGAATCGAAAGCTTGGTGCATGGACCTCAAGTTCATCATGTTCCAGAGAATCCTCACCCGGTAATTGCAGAGAAAAGTTCAAAGGAAGGAAGGGTTTTTATGGAGTTGAATGATTATCCAGGTTCAGGAGCTAATAATCGTCACACTCCAAGGCCACAATTTGGCAGATGTGCCGATTGTTGAGTGTAGATGTATGTTTTCTCATAGTATAATCCTTTAAAAACAATGCTTTTGGTCCATAATCTCTCATTTTATTGCTTCTTAAATTTGTTTCTTTGTTT…
>comp111822_c0
AGCGAGACAGGAACGTGGACGTCGGGTCTCTCGTTTGCACCGCGAAGACACTTCTGCTGCAAAGATGGTCAATGTACCTAAAACCCGAAGGACTTTCTGTAAGAAGTGTGGAAAGCATCAGCCTCACAAAGTGACCCAGTATAAGAAGGGCAAAGATTCCCTGTATGCCCAGGGAAAGAGGCGCTATGATCGGAAGCAGAGTGGCTACGGTGGGCAAACCAAGCCAATTTTCCGGAAGAAGGCTAAAACCACAAAGAAGATCGTGCTGAGACTTGAATGCGTTGAGCCCAACTGCAGATCCAAGAGGATGCTGGCCATTAAGAGGTGCAAGCATTTTGAACTCGGAGGAGATAAGAAGAGAAAGGGCCAAGTG
>comp111824_c0
TTCTGAGCATTGACCAAAATAAATTCCTGGTCGGTTTATGAAAAGGTTAATTTGATTTATTCGTCCTGGAATTGCATCAATTTTAATTGCTAGTCTTGGGATAGTTCATGAATGGATTACATCATCTGATGAAATTAATAATCGAATATTAAATTTAAATGGTAGAATGGTTTTATTGTCTACTTCAATTAAACGAAAATTTTCTTTATTTAATTCATTTATTATATAAGATTCAAATTCAATATTAGAAAAATCTGAATATTCATAAGATCAAAATCATTGATG
>comp111848_c0
CAACCACTTACTTAGCTAGCTAGCAGCCATGGCCGCCCTCTCCTCTGCAGCGGTGTCCGTCCCTTCCTTCGCCGCCAAGGCTGCCACCCCCATGCGCAGCAGCAGGATGGTGGTGCGCGCCTCCCTGGGCAAGAAGGCGGCGAGCGCCGCGGTCGCCGTGGCGGCCAGCGCGATGCTGCTGGGCGGGTCGGCGATGGCGCAGGACGTGCTCCTGGGCGCCAACGGCGGCGTGCTGGTGTTCGAGCCCAACGAATTCAGCGTCAAGTCCGGCGAGACCATCACCTTCAAGAACAACGCCGGGTTCCCGCACAACGTGGTGTTCGACGAGGACGCCGTGCCGTCCGGCGTGGACGTCTCCAAGATCTCCCAGGAGGAGTACCTCAACGCCCCAGGCGAGAC…
>comp111878_c0
GAGAGAGAGAGAGAGAGAGAACATGAGTCATTCAAACAAAATCATGCCAGGGGATGAGAAGGAAAAAAAACGTAGTGATATTCATATTTTAGAAGTCATGGGATGCATTTAGAAGGGAACCGGAAAAAAAGAAGCTATAAAATTTAGAAAAAACTGCACCTGTCCTTTAAAGTTTGAAATGCATGACTCTAAAGATGTTATTCAGCTTGCGAAAGTTGCAGAATTCAGTCAGGGGAGTTAACGCTTGGTAAAAGTAATTTAATATGTCATAATTCCTTACGGTTAGCATGACAATGACACCATACTTCAGAAAACATATTCATAAATCAAACTCACCTGGTAAGTCCTTTTCCAGAATCT
>comp111881_c0
GTTCACATACTGTTGCGGCTCAGGTTTTTAGACTATATGGTGTTCATGATTATGAGTTATGCTGTTGCTATTATTCAGGGCATGCTTGTGTTACGGTGGCTTTAGATAAATGGGATTCATCATTCTTGATTTTATGGGCATATTGGTTCTACAGTTTAGTGGTTTCTGTACATGGTACTTGTCTCTTTGCTACTGTTCCCTTTCTTATCACAGATGTCTGTGTTGCACAATAACTGATGTTCTCCTTGTCCAA
>comp111883_c0
GTTTATTATGAATTTGTAGCATGAAACCTCCGATGTTTACAGATTTGAAATGGCATAAGAAAACCCAAAAGTGCTGAGACAGATCCCGGGGAATTAAGATGGAGCAATTTATCATAAAGCTTGTTTGGAAATCCATCGACTGAACATTGCAAAACATTCCTTCGGTTTGAACTCTGGAGCAGTGTGACCTCCTCCCTTTACAGTTGCAAATGTGAAGTTATTT
>comp111889_c0
GTAAGATTCTAATTTCCATTTCCATTTCAACATGTGCTTGAACCTCTTTGTTTGTTTTTGATAGAAATGTATAATTATTTATAAGATTGAATAAAATCAAGTATCATCAGCACCCCTTTGGTCTGCGATGCCAATACAACAACTTCGCTACTCTATGGCTTCAACTTCGCCACTTTGGTTGTTTTTTGGTAGAAATATATAGTAGTTTATATGATGGAGGAAAATCAACTTGGAGCATCATGGAAGTTTTTGTAGTTCCTTATCTTAGTAAATCTTATGGAGCTAATATTTTAGATAA
>comp111910_c0
TTCACCTTTGAGATCTATGGAGATGATAAAGCCTCAGGTGCAGACTGCTTTAAAATGTTCAATCCAATAGACCAGACCACCTTCAAGAGAGTTATGGACCAGTGGTGTGCTTCTTTTTTCACACTTTTTAAACTGGGACCTGTGTGCTTGATGTAAATTCCACTAATAAGAAGAAATAGGTTTTGATCAACTCAATGATTGGAAGGACATTTGTGGTCTGCTCAAGCTGATTCTTTTGCAATGACTAAAAGGCCTCATGGATGTTGTGTTTCAACG
>comp111935_c0
TATCAAGCAAAATCATAATTAACTCAGTAGATAAGAATCATGCATTGTGGGTTAAACAGTGGGCAAGTCGTGGTCAAATTCTTGGGCATGAAAAGAAGCAGAATATTCTTTAAAAAAAATTATATGGGCAGCAACAACGAAATCAGCATCTAAAACAAAAAAAATAATGAGGACATTCCCCCTACTTAAAACACATAGTCCTCGATGTGAAATAAATAAATAAATAGGTAGAAGAAAAGTTTAGAAAAACTCCCCGTGTAGTTATTGTCGTTCGTGTATTATGGTAATGAGTTCTTCCTATTATTGCTTCAATTTACCTAGACAAAAGAAGAGAATTTTATTAATATTTTAAAATAAG
>comp111944_c0
GGAGGATGAGGCGAATGCAATAGCGTCTACAATGCCAAGGCTAAAGCAACTTGAGTTTGCTTTCGTTGTATCAGCACTGAATGAGTTCTCAACCTCCTCTCTTGCTGTCCACAGCTTGTGCATTTGAAAATATATGAATTCTTGAGTGAGAAACTTGATCGTAAGTTCCTTAAAGAAAAGTACCCAAAGTTAGAGATTCTGCTGCTGTATCTGGTCATACTCTTCGAATCTGATGAATCCGATGATGATGAGCATTTAGATATGTAA
>comp111958_c0
TGATTTTCTTCTGAGTGATTTCTCAAAGTTCGACCACTTACCTCTCCTGCACCTAGCATTTCAAGCATTGGATAAGTTTATATCTGAATTTGACTGCTTACCTGTTGCTGGGTCAGAAAAGGATGCTGAGAAGCTCACATCTATTGCTGCTAACATCAATGAGTGCCTTGGAGAGGGAAAAGTGCAAGATATTAACCCAAAACTTCTCAGGTGCTTTGCCTTTGGTGCCAGAGCAGTA
>comp111_c0
TCCTTCTGTGCTCATTCTATCATCCACCAGAGCCATGGCTGGGCTGGACATGGCTGCAGCACAAGTGGCTGCAATCAAAGATGCACCCATGCCCAATTTTGAGTCACTCTCTTGAGGTTTTCCTTCCATGGAACATCTCACTTTTCCCATCTTTGCCATTGGTGGCAGCCCGAGAACATAAGGACGTGCCACGGATCCATTCTGTAGGAGCGTCGGGCGGATAACGGACGAGGTTGGAGTGAAAGCAGAAACGGCAGCCATTTTTATTCAATGGGATTGAGATGAAAATTTAGCACACCCACTTGAATGTTG
>comp111_c1
TAGAATGAGCACAGAAGGAACTGGGCTGCCCTTTGGTTTAAGCAACAATCTTCTTGGTTGGATCATTTTCGGTGTGTTTGGTTTGATTTGGACTTTGTATTTCGTCTACACTTCAAGTCTTGAAGAGGATGAAGAGTCTGGGTTATCTCTTTGAGCATAAAGACTCTTTGTGTATTCGTGTTCGGCTGTGTTCGGGCACGAATAGATAGAGATTCAGTGGGCTCAAATGCGTTTGGGGTCGTTAGGTGTGTTGATTCTTACTTTTGTCAATTGAACATTTGTGAAAAGAAG
>comp112004_c0
AATATTTGTCGTTAGTTGAATTTGCTTATAATAACAACTATCTGTCTAGTATTAAAATGGCACTGTTTGAACCTTTGTACGAAGGAAAATATAGAACACCACTTTATTGGTATGAGCTGAGTGAATCTAATCTAGTTGGCATTTAATTCGTGAAACTGAAGATAAGGTCTGAATTATTCGAGATTGTTTAAAAGTTGCATCTGATAGTCAGAATTTGTATGCAGATTTGAAAAGAAATGATATAGAATATGTTGTTGGTGATCGTGTGTTTTTAAAAGTTTCACCGTGGAGAAAAGTGCTTCGATTTAGTAAAAAAGGGAAATTGAGTCCCAGATTTATCGGACCGTATGAGATCATTGAAAGAATTGGTCTAGTAGCTTATATGTTAGCTTTACCTCC…
>comp112057_c0
AGAAGGAAGATCGGCCACCAGGTAAGCTCGTTCTCCTTTCCCTTTTCTTTTTCCTTCACTTTTCTCTTCTTCGTATAAAAAAACAAAAGAAAACAGTAAAGAAACGCAGAGAAAAAAAATGGTGAACCCTTTTCAAATCTGATTTCTTTTCCTTTTTGATTGATTTTTTTTTTGTATTTCAATATGCGTGGAAAAAAAGATCCTCGAAACAATACAGAAATGGGGTTTTATAACCCCAAAAATACATCCATTTTTCCTTCTA
>comp112067_c0
GATCACACCATCGTGATTATCTGGGTCATGAAGATCTTTTTTGTACAGTTCTTCTGTGTATTCTTGCCACCTCTTCTTAATATCTTCTGCTTCTGTTAGGTCCATACCATTTCTGTCCTTTATCGAGCCCATCTTTGCATGAAATGTTCCCTTGGTATCTCTAATTTTCTTGAAGAGATCTCTAGTCTTTCCCATTCTGTTGTTTTCCTCTATTTCTTTGCACT
>comp112070_c0
GTCCACCGTATCCACCTCCACCGCCACCTCCACGGTTGTAACCACCACCACCTCCTCCACCTCTTTGCTGCGCCTCGTTAACGGTAATATTACGTCCGTCGAGAATATGACCATTCATCGCTTCAATGGCACTTCTCATGGCCTCTTCCTCAAGAAACGTGACGAATCCAAATCCTCTGGACCTTCCGGTCTCACGATCGCTAACGATCTTGGCTTCAACGATTTCACCATATACGGAAAACGCCTTCTCTAAGGAATTACTATCAGTGGCCCAAGCAAGGCCACCCACAAAGCAACGGAACTCAACAGAGGAGGAAGCCATGGGAACGAGAAG
>comp112084_c0
TTTTCATGCTTCTTTTAAGTGTGTGTCTGGCGATCATGGGGTTTTTGCATGAATTACTTCCTTTAGTTTTAACATAGGAAACGCATTTTCATGTACCAGCAAAAATTATCACTGCTCTATCTTGGCAATACAATGATCAGAATTTGCTTTAGGAATATGGTTTCATCTAATCCATGATTAAAGCTTTTCCTTGGGTAAACCAAAAAATTACTAAATCTCATATTAGATGAGTGATTAGTATGCATCATTGATATTAAAAAATTACTAAAGCTTTTCACTTGGACCTTAGGAATAGTTAGGATACTTATGTCATGACATAGGATTCAGATATGTGATTACGTGTAAGACCACGTCTATGACGTTGGCATCGATTTGCGATTTACGTGTAAGACCATGTCT…
>comp112094_c0
AGATGGTGTTAGCCACACAGTCCCCATTTACGAGGGATATGCTCTTCCACATGCAATCTTACGTCTCGATCTTGCTGGTCGTGACCTCACTGATGCCCTGATGAAGATTTTAACTGAACGTGGTTACTCATTCACCACCACTGCTGAACGAGAAATCGTGAGGGATGTGAAGGAAAAGTTGTCTTACATTGCTCTCGACTTTGAACAAGAACTAGAAACTGCCAAGACCAGTTCCTCTGTTGAGAAAAG
>comp112137_c0
AGTCACCCTCAAAACAATGAAACAACGCGTAAATTGCTTCAGAACATCAATGCTTGTTAAAAACAAGAAGAGAAATGATAACAGAGAATGCAACCACCATCCCTGAAGCCGGCAAAGAGAAGGCGGCTCCAGTGTCCATGGAGGGGGCAGGTGCCATGGCACCGCCCTGGGCTGAAACTGATGCAGCTATCGATAGGACCAATGCAACGAAACTGGCGATGATGGGGTTGGAGATGCACGCTTGAGCCATAACTGTGAAGTACTACAATAACGTCGGGAAATAAAATGAACCTGTCCAAG
>comp112167_c0
TGAGGATGAAGTATCTCCAGTTACTCTCTCTACTCCCGCTGGCGATCGCCGCGCCTGCGCCCGCGTCGGTGCCGGTGCCGGAACTTTCGGTCTCGCAGTGGTCTTCGATCCAATCGACTTTCGTCGATGGTGTCCGATCGCTCGGATCTTGGTCCTGGTCCACTGCTCAGGATGCCGTCCAAGAGCTCGAAGAGAGCTTTGAGCATGAGCATGAGCATGGCGGAGAGACGGGCGAGGACAGGACGATCTGGCAGCAGTTGAAGGCCGATCCCCACTCTTTCTCCAAGATCACCAAGCTCATCGAGTTCGAGGGCACTGCCCAGAAGGTTCTCGATGATAAGGATCTGGACATCACCTTCTTTGCTCCGAACAACGACGCCCTGACCCCACCTGATCACC…
>comp112263_c0
ACAATCTCTCTGTATGTTGGAAAGGTTTGGCAAATTAGCAACTTCCTTCTTTTTTTTTTTTTAAATGTTTGTTTTGTTGTCTCTTTCTCAAACATTTTCTCTTTTTCTTTCCTTGGCACAGCAAAGTGAAATCACAATTTCATTAAAATCTCTCATTTTATATGAGGAAGCAATAATACTTTTCTCACACTGTGTAGTGCTGCTGAATGGTGTCAATGTCGAGTCCCTTCAACTTCACCACAGACTCGACGTGTCCCTTGAG
>comp112314_c0
AACCAAATGTGTTTGTTTGTGATGTTGATGAAAATAGAATAGGACCAAAACAGAAAATAATAATAAGGTGCAGGTGCAGGCGCAGCTGAATGCCATTTTGGCCTTTTTCTTTTGGACATAGCGTGTACTTATCCATTTCACATTAACCATGTTCCAGGTTTCGTTAAAATCCCGCGGCCATCGTTATAGTGTTGAAGCTTTGAAGACGTTTTGTTACTCATCACTAGGGCTTCTCAAGCAATGGCTAAAAGCTTGATTTCCTGGCAAGATACATACTGGATTTCCAAAGATCATAAATATCTGAAAGGGGGACTATTTTTCTTTTTGTTCAAACCTGAAAGGGAAATACTGAAATGTAGTGCATTGGGGGGGGGGATATATGG
>comp112337_c0
TATACACCTCTTCGTCTACTTTGAGCTAGTCGTCTCGAAGTAAACTAAACTTCAAGTATTCAACATGGCTCACTCCAACGTTTGGTTCTCCCACCCCCGAACTTACGGTAAGGGATCTCGACAATGTCGAGTCTGCGCCCACCAGGCCGGTCTCATCCGAAAGTGGGGCTTGGACATGTGCCGACAGTGCTTCCGTGAGAAGTCCAAGGCCATCGGTTTCGTCAAGAACAACTAGACGGACTGGATGCAGTAGACTGGAGAGGCCTTAGGGACGAGGGGCGAGTTGGGCGTAGGGCGTTGGACTTGTA
>comp112348_c0
CAGCCTTCCATTCACTGGCCACCACCACCGCCAATGGCAGCAGCAGCTACTATAAATCAGTCCATTTTGGCAGTTCAAATGTCGAATTCTACTTCTTCGTCGACTTCATCTGATTTAGAATTACAAGGTCGAAAGAAGAGGAAAAGAAAATGGAAGGATTTTTTCGAGAGGTTAATGAAAGAGGTGATTCAGAAGCAACAAGTGATGCAGAAGACATTCTTGGAAGCAATTGAGAAACATGAGCGTGAAAGAATTGTCCGTGATGAAGCTTGGAAGGTACAAGAAATGTCAAGATTAAATAGAGAAAGAGAGATATTAGCCCAAGAAAGATCAATAGCAGCAGCCAAAGATGCAGCTATAATGGCCTTTTTGCAGAAATTATCCGAGAAACAAAACCTG…
>comp112360_c0
GTCAAACTGTGGAGGCTATCATCAATTTTTTCCACATCTCTCATTGGCTCTATAATGGTGAAAAAGAATCCAAAAACAAGTTCCCAAAGAGCCTCACTAACCCATTTGTTTACAGCAATAAGCCCGAAAACAGGCTTAAAAACAGCTCCACTTGCTGTAATCTTGTAATGGTTGGCCTCAGATTGGACCACTTTGAAAAGGGTTTTCGATATTAAGTGCCAACCACAAATGCTCATAAGGTTTAAAGGTCCCCCTATTACTTCACAAAGCACAAAACCAGAATAAAACCCGTACTTAGGTTTCTCTTCTTTCTTTTTTTTTTTTTT
>comp112366_c0
ATGTAGAAACTCCACAAGCCGCACTCCTTTCCGATAACAATAGTAAGAATGAAATTCCAATTCAACAAGATTGTGAAATACAAGCTTTGGATCAAGACGCGTACGAAAAAACGTTTCATTAAAAGCTTCAATGGCTAAATGTAGAGACTGTACATTGCAGATTCCCTGAAGAAGCTGAGTAGCACTTCGTTCGCTATGCACTTCATGGAAATGAGAGATACTAATCTCAGCTTTTACTAGAGACTTCATGTTACTTAAAGTATAGCCTTTGCCTACTATGCCAGTATATTCGAAATAGACAAGACTTGGTGCATCAATCGCCATTACATAATCATAATCTCTTACACAAACGTGTTCAAAACATAAAATCAGTCTCCTAAGCAAATGATTATGAATATT…
>comp1123_c0
CAGCGCTGAAAGCGACAGATTCCTCCTGGAAACAACAGTCGAGAAGCGCAGCCTCGGACGGAGCTTCTAATCTAAGTTGAGAACAATCCACATCATACAGTCGAAGACAGGGGTCCCAAGAAGAAATGAGGAGATTGTTGGACTGCGGCGCGAATCGGACCCTGGAAATCGCGTCTTGGATCGGATTCTTGAATTCCAAACAAGATTCGTTCATTGCAAATGCGTCCAAGGAGAGTTCAATTCTTGAAGGAGTGTGTAGGCAAGTGAAATTTTCCCAAGTTTCACAATAGCTGATTGATGAG
>comp112413_c0
AAGAATTCATCAAGTTTGCTTTCAAATTTCATCATTCCAAGAAATTTCGAGGTGGCTAGGAGAACATTTGAAATGTGAAGAAAAGAAGGTGCTGAATTTTAACATTTAAAACCCCAATGCTGCAGCAAAGTTGTGGCATCAAGTCTAATTGGAGAATATTGGAGACCTCACATTTAAAGAACACCACATCAACTCTTAGGCTTAATCCATTTCTTAGTCAATAGTTGATTATGATTGAGAACCAGAAGGAATTAGGCTCTGCAAAAATTGAATGGCCCAAATACTCATAAAAGGAAAAAAATAGAATAGAAAGGGGAGTTGACCTAGCACCCACCATCTTTTGGGGATATAAATACCTCATTGTCAGAATAGGATAGTAGGCAGCCGCCTGATACAAGA…
>comp112418_c0
ATGATGGACCAGTTCAAAAATGCTTCAAGATTTGGGCAACTACTCTTAATCCATCTTGGGCTGAAGAAACATGTTGAAAAGATTAATTCTATATTCACTTATTTGCTGATTGTTTTTTTTTTTCTGATCGTTTATAAAAAACTACATGCAAGTTATTGGATTGTTCTCAATTTATGGAAAAATTTTAATAAATACATTATGA
>comp112481_c0
GAGACAGGAACGCTAGAGTGCATAGGAAGGTCAGCAGATCTGGAAAGAAAATAGTGAGTTTTATGAACAGCTACATTTTAGAATTAAAAGAGATTGAAAAGAGAAGCCCCAAAGTTTTCCAGTCATCAGTAAATGGCAGCACCCATCTGATTAGTTTGTAAAGATCAACTTTGACGCCGCATATAATTGGAGATCTTGCCATTCAGCACTGGAGATTGTGGTTAGAAATAGTGAAGGTAAGGATCTATTAGCATGTTCGGAGATCCATCAACAAGTTGCATCAGCTTTTGTTGCGGAGGCACTTGCGTGTCGAAGAGCAACACAAATCGGTATCGACATGCAATGGAAAAACATTATTATTGAAGGTGATTCAGTATCAATAATAATAAAAAATGCAAG…
>comp112570_c0
GATGACCACCACTTAGCCATGATACACTAAAAGTCTGTCTACTTCCTCTTGTAGCTTCAAGAAAATTTGCAGAATCAACATTGTCTGATGTAAAAAGCAAGACATACGTCTCCAAAAATTTCAGAGACAGCAACTTCGCCCCAAGAGGACCAGGCTCCATTGCAGTGGAAAACACACCGTCCTTGAACCTAACCATCCATATCCATAGTTCTTCGAGACATTGGTCAACTTTACCATTCTGCTGAAACTGTAATGCCATTTCTTCCAAGACGCAGCAGAAGAAATTCCTGCCACTAACGATAGATTGTTTCACAACATCAGAGTCAACATCCCTCAAAAACGGTACCAGCACAAGTACTGGTAAAGAAGAATGTTCTATTGCTTTCAATGCAATATCTT…
>comp112654_c0
ATTATTATTATTATTATTATTTTTTGGTGTGTTGGTGTTGCTTTGCATGTCAGCTGTGGGAGATCATCTCTATCTGGTGCTCTGTATTGTGTTGGTGAGATGTTGATGTAGATACAGTACTTTGCAGGATTAGGATTTCCATGCTGCTAAACCAAATTGTTCCATGTTAACCATTATGTTAAGGACATAATAAAACCATAATGATTTAATTTATTTAAA
>comp112663_c0
GGAAGATCATTCAAAATGGTTATGAAGCTCCCAAAATTAGGCATCATTGTCACAACATGAGAAGGAAGAAAAATCAACAAGTTCTCACCCTTATCCGTCAATGTTTGGATGAATCTATGTTTGTAAAAGCAACTAATGCTACCACGACAAAAGAAGCTCAAGAGATTTTACAAAGTTCTCTCCAAAGTGTCAACAAAGTGAAGAAGGGTTCAACTCTAAATATTACGAGGAATTTTGAAATTCTTTTTTACTATGAAAATTTTTTACTTGGAATTTAGTTACAACATAAAATATTGCTCAAGCCTTATCTAGA
>comp112673_c0
CGGATTTTCTCATCGATTTGTTGTGTCGTTCTTTCGATCCTTTCGTGACTTAACGCGTTCTCCAAGATGCCTATCCCAACACAAGCTAAAATTGTTAAAAAGGGCAGTGCTGGCCCTGATCAATTTGAATTGTCCATTGCCCAAGCTCTTTTGGAATTGGAAAACAATAGTGACTTGAAAGCTCAACTCCGTGAATTGTACATTACAAAAGCTAAGGAAATTGAACTTTTAGGCAAAAAGAGTATAATTATTTATGTGCCAATGCCACAAAGAGCACAGTTCCAAAAAATTCAAGCTCGTCTTGTTAGAGAATTGGAAAAGAAATTTAGTGGTAAGCATGTTGTCTTCATTGGTGACCGAAAAATTTTGCCCAAGCCAACAAGGAAAACTCGTACTCAA…
>comp1126_c0
ATGATATCATTTGGTATAGCAGAAGTGATTTTTTCTCAGATACCGAACTTTAGTCATATAGGGTGGCTCTCCATAGTTGCAGCTATTATGTCATTTACATATTCCTCGGTTGGCCTTGGACTTGGCATTGGCAAAGTTGCAGAACACGAGAGGTTTGACGGAAGCCTGTTAGGTATCAGCATAGGTACAGTAACACATGCTGGAACAGTTACCGGTATGCAAAAGATATGGAGG
>comp11274_c0
CCCAACTCTAAGCCAATCATTGCCTAAACCCTTTTCCTTCAAGCCCACCATTGCCATTTCTTCTTCCATGGTTAGCCCAACAAGTTCTTCTTCGTCCTCTTCCACTGGTTCCTACAGTCCCCGCTGGGACAACTCCATTCTTCGACAACCGACCACATCGTACGATTCTCCTCCTGAGATACTCCGCCATTGGATCGAACTCCAACAACCTCTAGCTTCTCACGATAGATTTACTGTGGCATCATATAACATATTGGGAGATAGA
>comp112855_c0
GCGCTACTGGCACTGGAGGAAGATGAGAGGACCCTGGTAACAACTGAAAGAGAAGAAAGGCGTGAAAGGCATGGAGAAGAAGAAATGGGACGCCAAGGAGCAATCGGAGAAAATATTTGCTGAAAGAATGGCTGCTGAAAAGGTATTATGAAAAACAGGGCATGTGAAAAGACAGAAGAGAGGAACTCGAAAGGGATACTAAAA
>comp112941_c0
CTAACGAAATTCTGGTCGGAAAGGTATCCTTTCGTCATCTCTTCAAGTTGAATCACATTGAAACTGAGAGCGATTCTTTCATGTTCTCAATTTCCAACACTCTTGTTTCTATTACATGTTCGAAGATATGCGTGAGAGATGGATTTTTTTAGTTTATCAAATCGATGTGATTTAATGTTTTCGTTCTTATTCTTGGCTCGTTAAAGGAATATGGGAAACCAACATCATTTCTTTTTTTGCAGGCATTGAAGCATCTGCCACGA
>comp112995_c0
TGATTCTTTTTGGTGTTAAAAGTTAAGTCAAACATAAACAGTATTCATATATAGGACCCATAAACTGCCTTTGAGACTTTGGTCGGTCGAATGGGATAACCACATTGAACAAACACTGTTGAATTTTTGTTCTCAATATCTTTGGCTATTCCACTTTCAGTTGATTATTAGTTATAAGCTCTTTAGGAATTACTGATGATTGAGATGCTTATACAGGGGAAGTTGTACACAATTATGGAG
>comp112_c0
TTTTCCAAGACCAAACGTGCTTTGCTAGTCTCCATATTTGCTGCAGTACTGTACTCAGGATGCAATCTCTTCTTTGATTGTAATGGTACACCAAAGAGCCTTGTTTTGCAACTATTGCTGCTTGGTTCTTCCACAATGGTTAAGGAGCTCTGGGATGTGGCTGTTGGAGAGTTCAAACCCTGAAATTGGGGGTTTGGGCTTTTTGGATAATACCCAAGAAACTGATTCAATGGCTTTTGCAATAATGAAGTATTGGTATTAACAGCAGGAGGAGGACCAG
>comp112_c1
AAAGAAGCAAAGAAGGAGAGTAAGAATTGCCAGGAGTGACAGGCTTAACATGGTTTTGAACGAAATAGATAATATCACTGTAAAGCTTTCTCATATGTGTTAGTTCAGACATCAGCAAACTGTTGCTTCTTCTTAGCCTCTCATTATCCTCGGATAAAGCTGTGACCGAGCTACCATATCCTCCGGTGGCTCCTCTAGGGGAAGAAAGTGGTGGTGAGTCATCCATGTCAGTTGGGGAGATGCTGACTTGAGATGGAAATGGAAAAAAACTCGGGGCATTTAAAGCAGAATGTGGGATGTGAGGGTGATAATGATGGTTTATGGATGGCTGCGCAGTTTTCCTTCTATGGATCTCACA
>comp113072_c0
AAAAAGTTGTGTTCTTATCCCCAAGTTGAAGCCAATTAGCCCTCGCTCGTTGCTCCCAGAACATTTCATCTTTATCAATCTCCATATTGAGATGAATTCTAGTATCAATTGCTCTTGTCAGAATTTCATCATCTCTGTCCTTCCCTATTAACTCGCCGAATTCCTTTGTAACCTTTCGTTTCAACCCATCTCGATTCTTTTTTATTAATGCTGCCCATTTTTCCAAGCTGAATTGTAGCCCTTTCAATTTCTCTACAATCGTTCCATTTGTAGGCTCCCATGATTTCTTGACCTCTTCCTCAATGGACTCCTCCATTGTCCACCATACCTCGAATTTAAAACGTGGAACTCCTTGGAAGCTGCTTTCAGATGTTGTGCTAATAAGAAGGGGGCAATGAT…
>comp113117_c0
AGGCCGGAGTATTGGCTACAATACCTTACACAATCGCATAACTAGCTTGTGGAAACCTATTTCTCCTTTTCACCTCATGGATATTGAAAATGGGTACTACCTGGTTCGATTTGTGAACAGATCTGACTATGATCGCATTTTGTCGTAGGGGCCCTAGATCATATTTGGACAATATCTCACTGTTCAACCCTTGACCAAGGACTTCAGCTACAACCTTACCCTAGTGTGGTTTTGGCATGGATCGGACTACCAGGTCTCCGGGGTTTATGTTTTGTCGACAAATTGTGGATGCTATTGGGGGACTTATTGGGAAGGTTGTGAAACTGGATTTTCAGACAGATAATAGAACTAGAGGACGTTTTGTTCGCCTTGCTATTTTCATAAATCTTGATAAGCCTC…
>comp11312_c0
AAAAGAAACCTGTAAAATCAACTACAAGAGATTTTGTCTCGGTTACAAAACTGTCAATTGATTCTTCGATTTTATACGGCATAACTGCTTTTACTCAACTACTCAACTATAGGAAGATTAACCAAGAACAAAACCACTCACCAACATTATTATACCAGACATTTAAGTACTACAATATTAATTAAACCAGCTTGACCTTTATCTCGAGACATCCAAACATCGAAGCTAAATTAATAAAACAGGGAGGGAAAGCATGTCTTGAGATCGATCTCGAGACATTAACCTTTTGTCTCGAGACATAATTA
>comp113201_c0
GCAAAGCTACAAACTTCATTTGGTACTGACAGGATTGCCGATGCGCATCTTCTTGAACAGGCTGAGCAATCTGCTAAGAACCAGAAACTAAAAATTTGGGAGAACTATGTGGAAGGAGAGGAAATTACCAACGGACCAGCCGTTGTTGATAACAAACAAAAGGAAGTGCTAAAGGTTGTTGTTACAGAAGTAGTAGATGGTGGAAAATTTTATGTCCAGACAGTG
>comp1132_c0
ATTTACTAGGGTTTAGGGTTTACATGGTTTTCCCTTTTTCTAGTGTAATTGGAAGAAGAAATGGGTTTCTGAAACAATGGGTTTTCAGAAAGAAAAAATAATAAACATTGGTACCTTGTATGTGTCCCTGAATTTTATTGAAGGAAATATTTTTGCTTTCTCAGTTTGATCTTTTGGTAAAAGTAAGACCTTCATTCTTTTGCA
>comp113398_c0
GGTACTCTATATAGGTTTTATTACGTGGTGCAAGTGCATAACATTGCTAAAAGCATGACCAATCAAAGTGACGGTTAGCAAGAACAGCAAGTCAAAGTCAAAGTCAAATAATAATTCCAAAAGCTCTTAGTCATGACACGGATTCATCCAGCCCTTTTTACACTGAATATCACCTTAATTCTTCAAATACGGGAAGCAATCAAGACCGACAAAGTTCAGAATTCAGATTATGGTGTTTTAAGAACTAAAGATTATTTCATTAGGTAAAAAAGGACAAAAAGAAAGAAAGTTTAGCACATCCCATATAGAGCGGCCATAACATGACTGATCTGGAACTTCATCCCGCCTCCAATTGGGACTTCCTAAACATCAGTATAACCTGATGAAGAGCATATCTGC…
>comp113413_c0
AAAGGAAAAAAGCCCTAGCCATTTCTAGTCTTTTCAGAAATGAAACTCTCAACCATTTGCTGATTTTTTATCTTCAATTTTTTTGTCTATTTCCCTTCAACAATTTTCCACTTCAAGCGAAATCAGTCGGTTCAAGTTCGATGTAAGATTAAAGATTGCTTGCACGGCAGAGGAAATGGGAGCTGCAGTGAGTGAATGAGCAGCTGCGCCAGA
>comp113430_c0
TAAACTCTATGCTAATGGATGACATGCCCGTTCTCTCTGAATCACTTCGTTCCTGAGCCGATAGACTCTACTCCTCCATGCTGACCTCGGTCCTCTTCTTGGCGTTGTTACCAGCCAAAGCCTTCTTGAAGGCATCAAGCGTGACGCCCTGGTCCTGGGGCTTGTCCGGGAGCTGCTGCTGCCTCTCTCCGGGAGAACCAGGTCGGGAAGGAACGGGGGAACCGACAACACTGTCGTTACCGGTCAACTCGTCGGAGCCCTTCATGTTGAGAGCCTGAAGTCGATTGGCAACGCCGCCGGAGAAGGAGTTCATTCGGCTGCCGGCCGGTGTGACAACGGGGGTGACATCGGGAGTCGCTCGGGGTTCGCGACGGTCGACGGGCTGCTCGATGATCAGAC…
>comp11344_c0
CTGAAACTAATAGAGAATGAACCTTTATATTCTATGCCTGTTTTAGAAAGGGTGCAGAAGTTTGAAGGAAATATTTTTCTTTTAGAGGGGTTCTCATCTGAAGATAGGTTTGATTCATCTAATAGTAATAGAAGGACAGATGATTTGCATCATGGAGAGCAAACTCCTGAAGACAGATCCAATCAACCTGACATTTCTAGAATGCGTTGGAATTTGGTATCACTATCAGAGAGATCTGTTCCTGAAATGTATAAG
>comp113453_c0
GGCGCTTTGCTGATTGCCAATTTTAAAGCTGAATATGGAAAATGACTCGAGTGCCTTATTGTTTAAGAACTTAAAATCCGCTCCCGAAAAAAAGGGGAAAAGAACTATTAATATAACGCAACAAAATATTAAAAGCGGGAAAGCAAAAACTATGAGGTATTTATATGGACTTCTATCTATCAGACTATGACCCTTTTTAAAAGAAGGAAAACAAAAATGGGAACGA
>comp113521_c0
CAAAGACCACCGAGAGAATTAAGAAGAAAAGGGATGGGGAAAAAAGGGAAAACATTCAGTCCGTCCTCCACGACTCTATGACCCCCGTCAACGCCCAACTGCCACTCTGGCGTCCCGTCCGTCCAAGGAGGACGCTTAGTTTAACAGCATCCACCAGCGGTCTTCTGCTCGACGTTCTGGCCCAGACCCTTGATTGTCGACTTGCCTCCTGGTCCAGAAGCCATCGAGGTGGAGCCCATTCGGTCCTTGATCTGCTTCGACATGGTCAAGAAGGCTTGCTCGACGTTGGTGGCGTTCTTGGCGGATGTCTCGAGGAAGGGAATGCCCAATTCGTCAGCGAAGGCCTTGGCAACGGCGTAGTCGACGGCCTTCTTGGTCACCAAGTCGGACTTGTTTCCG…
>comp113528_c0
CAAGCTTTCATTACTCGTTCTTTCACTTCAAACAACTGAAGCAAATTCAGGGATGTCAAGATCAAAATCAATAGCAACACAAAGTTGCAAAGCAGACCTAAAATTTGCAGCCCAAACTTGTAAGCTTTCAATCTGCAACATATAAATAGCCAGATAACCTCAGGATTTATAATCCTATAAGTAGCCATTCTACTTATTGAAATTGCAAATGCCTTAAGAACCAGGCAGTGAGCAACTCAATTCGAAAAGCTTTCTCCTAGTCATATCTAGAGGTACATGAACAATTTTTAGTTATCAACAGTGGTGAAAATTTTCCAGAAAATAGTCCTCGCCAATAATGTAGATAAGTCTCCATTAACATGGAACAAGAAGATGAATGAGGCCTAAGTTCAAAGACCA…
>comp113561_c0
AAAGAATTAACTGAGTATGACCTAAAAGCCTAAGAAAAAGAAAAACTAACTACAAAAACTATGAAGGAAATTATACAATATCAAAAGTTGTTCATAACATGTGTTAAATGAGCCTATTTATAGAATTAGAGTGGCCGTTGTCCTTAACCTTAAGTTAGCTATCGTTCTCGTGTTTAATGTTTGATTGTACAGACAAAAATGCCCTTAGCTCGTAATTATTCCCTGTACAGAGGCAATGTCGTTGTGACATCGAAGACTATATGCTCATTTTCAGGATATTTTCAGGGGTGTGTTGCGACATCTTCAGGCTATGTTGTGACACCGAAGGCAGTCTTAAAAATTTTCCATTTTGCTCCCTATGGTGCGACATCCAACTCTCCGTGTTGTAACACAGCGACC…
>comp11356_c0
GACCCACCTCCCCGTTCAAAATGACTGAATAAGAGACCGAAGTAATGAGGATAAGAGTCACCCAATGCTTGGAAATAACCATTTTCAACATTAAAATTTCCAAGAAAAACCACTACACCCGAGCATATGCCTTACTCATGTTCAGTTTCAAGGCAAAGTGCCCTTTCCTCCCCGTCCTCTTCCTGCAGTACACATTGAGCATCTTATAAGCTAGTATAATGTTATCCATAA
>comp11357_c0
TCTTAGCCCAAAGCTCCTGTCTGTTTCCTTCTCAGACATGGACCTCCTTGTTGAGTCCAGTAGAAGTGAAGCATCACATGACTCAACAGCACAATCATGGAAGATATTTCTAAGCCATGAGAATGCAGTGTTCTTGTGGCGCTTGTAGAGAAGCCTGACTTGCTCTCTGATGATTTCTTCAGCTTGAGGACATGTGTCCTTGTAAAAGTTCATAACTAGACCTGGGTCTTCTTCATTTTCTGCTAAAGAAGGCTTGAAAGCCAAAACTGAAAAGGAAAGCAGAGCAAAGAAGAAGA
>comp113585_c0
CTCGTGTCTCCATCTTGCCATTGGAGGATATCCAATAAAGGCTCTCGTAACTGGGGTAAGGAATGGTAGTTTATACCAAGCCCAGGATTGCAATAACGTTATATAACCCCCCATCTCACCTATCCCATCTAATACACCTCGACACATCTTCTAGTATAGGAAAACAAGGATAGTTGAACCCTAACTGTAGCCCTTACATTCCTCCACATTACCTATAAATGGGAGATATGCCACGTGAATCAAATTACAGGACTTTTCCGGCATCAACATTCCACCTATCAAGCAAAGAACATATGCTTTTCAAGCTACCTATTTCCTCTGGACTCGAATTTTGTTCACTATGAAATTATGTTCCAACCGTGTCATTTTTAAATAGAGATCTTTTATGTATTCACCCCC…
>comp11358_c0
ATAAACCCCACAAAAAACCCTAACAATTTATAAAAAAAAAGAGAGGAAAATTTGTAGGGAAGTCCATTTGACACCAAGGCAAAGAAATAGAATGCAATGGGCTGGTAAGCTTACCCCTTTTTTTCATTATCTGCATCTGTTGTTTATCTTCCTTTAGCAAAATCATTTGATATTTTTGCTGAGAAGAGAAGAGGATAAACAGATGCAACGCCATAAAGGGAAAAAAAACTATATTTGGCTGACGAAAATTCTATTGAATCAGGAATTGACAGAAGGGAAAGTAAAGAGCAGAGAAGAGGGAAAAT
>comp113592_c0
TTAAGCTAAGTTTTTTGTTTTGAACTTCCTCAAGCTATGTCTTCAATCTTCATAACTCAGCATTTTTATAACTCAAAAATAACTTCAATCAATCCCAAACACCTTTATGACTCAAAAATGGCTTCCACTGTCCATTTGTTGCCATCTAAATCCCCTTCGTCTTCCATGGAAGACCCATCTACGAAAGCCACCAAGGGTAAGCGAGCGTCGTACTAGGCCCATCTCAAACCGATCCTTGCTCGGAATCTAGAGAGCAATCATATTCCTTGTGCAATGCAGTCTTCATCGCCTCAAATCTTCCATAATCGCTGCTGAGCACTTAAAAGAACAACTGCTGCTCCAATTCTTTGCTCTGTAGGGATTTTGCTTTGATTTTGAAATATAGGGTTCTAAGATTTT…
>comp113598_c0
AAGAGGGAGAGGGGGGAGAGAAGAGGAAATCTGGCCAGGGGGGCGGTCACCGGTCCGTCACCGGACCGGCGCCGGCGCCGGCCACCGTGCACAGTGGCCTGAAAGGTGCTGTGGGTGGAGGACATGACCGGGAGCGGTGCTGCAGGGGCTGGTGTCAGAAGGCAGAGGCAAGTGGGAGCCAGGGTTTCGGGTTAGAGCTGATTAGGGTTAGGGGTAATTGGGCTGTTGGTTTTCTAGGGATCAGTGGGTTTAGTAATTGGGTTAATTTAA
>comp113606_c0
GGAAAATGTCGCGCCGGTCCGACAAGGAAATTGTTATAGATGGACGGGGCCACCTCCTCGGCCGCCTGGCCGCTGTTGTGGCCAAGGCCCTCCTTCAGGGCCGCAAGGTGGTTGTTCTTCGCTGTGAGCAGCTGAACATTTCAGGAAACTTCTTCCGGGCTAAGCTCAAGTACCTTTCATTCTTGAGAAAACGCTGCAATGTGAACCCTGCTAGGGGCCCCTTCCACCACCGTGCCCCCAGAGAAATCCTCTGGAGGACAGTCAGAGGTATGCTTCCCCACAAGACACCCCGCGGTCAAGCAGCTTCTCACAGACTGAAGTGCTATGAAGGTATTCCTCCACCATATGACAAGAGGAAGCGCCTTGTTGTCCCTGGTGCTCTTAGAGTCATGTGCTTGA…
>comp11362_c0
GAGCTGAGCTAGGCAGCAGTTGAGGACGATGGTGCAAGCAAATATGGGGAGGATTTTTAGCACGATCTTGACGTCTTCTACTTGGTTCACCGTGCATTGAAGTGCTGGGTGAGCTGGCTTGTACACCACAGCTCTGTTTAGGAATTTAAGGCTTTGGGTTGGGATTTCATCTGTTTGTTTAGCATTTTCTTCTGGTTCTTTGTTGGTTTCAGGTTCAAAAGAAGGGCTTGCAGAGAGGTTCGCAATTGCATTGCTTGAGTTTCTGCTCATGCAACCCTTCAGCATAGCTGCAACCAGTACCTTGCAAATGGTTGTAAGTGGGCTGCCAGAGGGTATTTTGTTCCTATAAAAGCCAGAGCCAAAGAAGAAGATTGGGATTGACACCAATATTGCAATGGT…
>comp11364_c0
GAAAATCTAGGCCCAAGCACTGCCCAAAGCAGGCCTGCCTGGAACTTGAACACCTTGGACCTTACTCATTAGGAAATGGGTTTCATGGGATAAAGTCTATTGACAAATTAGTACCTACATAAAAGAAAATTTTATCGGCAAATTAAATAAAACACAGAAAACACATAGTGGTGGCAGAAAAGAATCTTAGCAACCGCAAAAACTGGTCTCAAAAGAATGGGCAAGTAAATTCCAAAACAGTTACTAGCACAGCAGATAAATGAAAATATAAAGTAAATATTTGTAAAGCAAATACCATTAACGCG
>comp113677_c0
GAAATATTGGAATTTTTTTTTTGACATTTTAGACTATTATTGGGTAACCTAATTTTGGTATACCAAAATTCCTAATAATTTTTCTTACAAATTTTGGTATTACTTAGAAATTTTGGAATACTAAAGTATATAAAGATATGCTCTTAGAAATTTTTAAAATTTTGGTATTGACTTCTAACTTATTGAAAGGGAGCTCACCTTAGGCGACACAAGTAGTGTCTAAAAGTATCATAGAGGCCCTTATACTACATGTGGGATTGCATTTCTCCTTCTATTTAAAAAAGTGAACAAATTAATCTATGTATGTTAGATCAAAAAGCGAACTTGTTCTTTTGTTACAAATTTCGTCTATTTTTACTGTTGAAAACATTTCTTATACATTAGTATGAGATGGATGTA…
>comp113678_c0
AAAAAGAAAGATGTGGATTGAGAATATGAAGATGAAATTGATTGTATTCGGTATTGTTGCTGTGATTATTATTGTGATTATTATCTCAGTCTGCCGTAACCTCAACTGTTAATCTGTCTTGGATTTACCACCTACTGCTGTTTTGCTGCCCTTGCTAACCGGGGTTATCCGGATAGATTTGCTTCATTCTTTCATAGCTTATTTTATA
>comp11368_c0
TTTTTCCTCTCTTGGTACTCTCAGATGCTTTTGGACCATGGTGAGAGGATACTGCAATCGGCCAAGAGTATATTTGAGAATAAGGGTGTCAAGATATCCGTTAAGATTGCTGGAATCCACTGGCATTATGGAACTCGGTCACATGCCCCTGAACTCACAGCCGGGTATTACAACACCCGATTCCGAGATGGGTATCTTCCCATTGCCCAAATGTTAGCTCGACATGGTGCTATATTCAACTTCACTTGTATTGAGATGAGAGACCACGAGCAACCACAGGATGCTTTATGTGCCCCGGAAAAACTAGTAAAGCAAGTAGCTTTAGCCACTCGTGAAGCTAAGGTTCCACTTGCTGGGGAGAATGCACTGCCACGGTATGATGATTACGCACACGAACAG…
>comp11370_c0
AGCATCTCTTCAAACATTTCACTCGATATAATGTCACCAAGTGCACCACCGTCACCGCCGCTTTCTCCGCCTCCTCCGCCGCCATCGCCACCACCACCAGAGTCACCATCAGTGCAATTAAGTTGACAACCATTTTCCACGAGGCAGTAGCTGTCAGTGGTGCCACAGTAGCCCCATCTGCTACAACATATGCCACCAGGACATAAAG
>comp11372_c0
TTCAGGTCTGAGTTTTTTTTAACCAAATCCTTGTGGCATTTGAATGGCAACCTGTTGTTTGTATTTTACAGAACCTATAGATATAGACCTCATATTGTTGAATGAATTGCATGCTTCTGCCCTTGTTATTTGTTCTTTCTTTTCTTTTGCTCGTTCTTTTCCTCCCAGCACTTACTTCCTATGCTTTTAGCTTGAAGCTCTAATGTTCTTAGTATTATCCACTGCTTTCTGTATGCTCTCAGAGCATCGAGTTTTTGGTGTCCACTACCTTGATTAAATAAAGCTTGTATATGTTTTTTGTTCTTGGTGAAGTGTAGCTGAACTTGGCTAATATCAAGTGATAGATAATTCCGTACTGATGATCCCACCTTCTCTCTTGTGCAGAAGCACTGAAGTGAT…
>comp113733_c0
CTCGTCCCTAAGCATCCTCCGTTTCACCGAACCATCTTATTGATTTTGCGCCCCCAAACACCAGCGTACGTACGCCTCTTGGTGTCCGTGGTTCATTGCTTTGCTTTAGGCGTCCACGATGTCGCCGTTGTTGGTCGCCGCCAGGATCATCTCCGGGTGCAGCGCCGGGGTCACGTTCTTGAGCGTCCCGTCGATGCCGTTCGGCCGGCCGAGGGCCTTGAGCGCCAGGTGCGCCGCCTTCTGGCCGGAGATCATCATGGCGCCGAAGGTCGGGCCCATTCTCGGGGCGCCGTCGATCTCGGCGACCTCCATGCCGGTGACAATCATGCCGGGGACCACCTCGCGGGTGAGGCGCACGATGGCATCCTCAGCGGTGTTCATGTCGAGCGCCTTCATCCC…
>comp11373_c0
GTGATGATTTCCATCAAAAGAATACCAAAGCTATACACATCACCTTTTGTCGAAACAATTCCTTCGATTCCATATTCTGGTGCCATATATCCAAATGTTGCCATTGTCATGGTTTGTATCATTGAAACCTCCTCACATAAGAGTTTCGCGATGCCAAAATCACTCAAATGAGCAACCATATCTTCATCTATTAGAACATTGTTGGGTTTTAAATCACAATGAACCACGGGTGTTGCATTACCATGGTGGAGATATTCCAATGCAGATGCAACATCTATCATTATGTTCAACCTTTGTA
>comp11375_c0
ATCCCCAATATTAAACTTGAAGGAGCGAGGTTCAGATGAGTTGGAGAAGTTGTGGATGAGCCAAGTAACACGGTTTTTTTCAAGGTGGTCAAGGATGGAACAACATTCCCCTTTTTCCTTTTCTGGGTTTTGGCCAACCTCATGATTAAGGGATCCAGTTTTTACAACAAAAACCTCAACTCCAAATTTGCAGGTGTTTTCTTGGGGATTCAGCCAATCGATGAATTTAGAGAGAAGCATTAGTCGAGAAAACCCACTTTTTTCCTTTTCTGCACTGAATCGTTTCACTTTCCCATCTTGAATGGTGATGTATCGATTCATTCCATGATGATATACAAAAAAATTTATAAGAGCATCAATCTTCCTATTAGAGCCAAGATGTTGAATGTCCATATTTCG…
>comp11375_c1
ACTTCATGAAGTATGGGAACCCCCAACAACTCTGAGACCTGCTAAACCATGCATCACCTGTTCTGGGTTTTGTTGGATCGTATTCAGATTCACCTTTTCTGGGATTGCTTGGACCGTTTGACTTAATTTGCAGTCTCCATTGCACATGCAATTTGTCTCCACTTTCAAACTCCGAGTCTTGTAGGTGAAGGTAAATGGATAAATATTTTCTCTTCACCTCCGGAACACCTATGGGATAAAGTTGTAATTCCCATACATAATCCCCAATATTAAACTTGAA
>comp11376_c0
TGCTCCTTCACTTTTCCTAAAGAAATAAGCCCCAATTCATAAATAGCTCCATATGGCCACGCGAACTCCGCGGGCAAAACTGACACAGTGTCCACACCATTTTTGTCATCAACTAGCCTCCACCTATTAGGGCTTAGATCTATAAGGCAATGGTGAAACACATTTCTAGCAGTTAGCACCTCCTTAAGCTCCAATACGCGACCTCGATGAAGCTTGGAA
>comp113774_c0
ATTAACATGGTTCGCATGTGATCTAAAAATGATTTCGTGATTTAGTTTACTATGAACATTTATCTAGAGAAACTATAAAAAAATGATTACCTAGTCCCTTTAATTGTGCCTTTAAAGCAGAATGCTCAAGCCAATCTTCTCTAACCGAGCTTCAATCATCATCATCATCATCTCTTCTTTAAGCAGATGCATCCGCTTCTCCAACCATGGCCCTTCTCCACCACCCATTCTACCCATACATGCTACTGGATAACTCACATGACATGAAGCACAATAATGCTCACCTGCATCAAGAACATCACAGTAAAGGCGACACCTAAGACTACTGAAATATGACCATGGCTTTTCAAGTATCCGTAGGATTTCCTGACAACCTCTCTAAACAAATATGTGATTGAA…
>comp11378_c0
TCTTAAGCCACATTCGAATTACTGTGAACTCTGTACTCCAAGTTCGAAGCTTTTTGGCAATGTTCTGAAACCAGAGATGCTGAGATCCTTGATCTTCTCCGACATAGATGGCTCCAAATTGTTAATGGTGACGGGTTCGGCAATGCTAATAAAGGTGTTATCATCGTGAAAGATGACTCCTAGTGGTACGAATTTAATAGGTGCACTAGTAGAAAGCTTTGGCTCTTACTAGATTCCACAGATTTCATTAAATAATTG
>comp113811_c0
GCAAGTTCAGTGATGGGGAACTATAGTTTACCCAATCTCATTGTCCTGCTTCTGAACTTGGGAGCTTTGCTTGCTTCTTTTGCTTGTCCTCTATGTCCCCGTCCAACTCCTCCACCCAACTGTCCTCCAACTTTCCCACCCAAACATCCTCCCATTGTGAAGCCCCCATTTCACCCCAAACCACCAAAACATCCGCCTCATCATCCTCCCAACCCTCCCGTCGTAAAGCCTCCTCATGTACCCAAACCTCCTGTCGTTAATCCCCCACCACCTCACTATCCTAAACCCCCAGTCATTTCACCACCACCAAAGCCTCCCGTCTACCCCAGT
>comp113817_c0
TTTCTCTCTAAATCTTCCTTGCATTTGTCGAAAAACTTTAGAACTAAGACTTGCTTGAAGGATCGAGTTTGTTATATTCAGCAAACTCCATCGACATTGGTACCTGCTCAAGAGACTCTTGAAAACTCCCGAGATAAGGGCAAGGGTCCTGCTTTCTGAACTTTTCTACAATATCTGGCTTTATGCCGGTGATATTTGGGCTCTCTGCCTAGCAGGCTTCATGCCGGTGATATTCGGGCTTTGTACCTAGCAGGCTTTGTGTTGGTGATACTCGGGCTCTGTGCCTAGCAAGCTTTGTGCCGGTGTATTATATCAAACTTTGTGTTTAGTAGGCTTCATTCCGGTGTATTATATTAGGCTTTGTGCCTAGTAGGCTTCGTACCACTGTATTATATCAGG…
>comp113859_c0
GTTCTGCGGCGTTTCCTTCTCTGCTTGGTGGGGGTGTCCCTAGCGGTCCGGGCCGGAGAGCCTTTCCCCCGAGTCATGGCGACGAAGGCCGTCTGCGTGCTGAAGGGTGACGGCCCGGTGCAAGGCACCATCCACTTCGAGGCAAAGGGAGATAAAGTCGTCGTAACTGGATCCATTACAGGGTTGACTGAAGGTGATCATGGATTCCACGTCCATCAGTTTGGAGACAATACACAAGGCTGTACCAGTGCAGGCCCTCACTTTAATCCTCTGTCCAAAAAACACGGTGGGCCAAAGGATGAAGAGAGGCATGTTGGAGACCTGGGCAATGTGAAGGCTGACAAAAACGGTGTTGCCATTGTGGATATCGTAGATCCCTTGATCTCACTCTCAGGAGAA…
>comp11388_c0
CAAGCCTTCTGTACCGTCCATAGCAATGGTCCTTACGGTGCTCTCACCCAAATGCTGGGCCACCTCCAAAACCAGCCTGGTCTCCCTGCCTTGCACCTCCAGGGCATTTAGGATGGGAGGCAGTCCCTCATCAAACTGGACGTCCACCACTGCACCAATGACCGCCACGATGCGCCCAGTGGCGCCGCCGGCCTTAGGCGATGGAGATGCTTGAGCGGCATAGTCTCTGGCAGGCTGGAGCGCTGCAGGAGCGGCCCGCAGTAAGAGCTGGGCTTGCGGTAGCGGCGCTGAAGGGCTGACTCCCCGCAAGGCCCCGGAGGCCGAGG
>comp11389_c0
AGATTAACGTTCGATTTTGTGCAAAAGAAAAGAAAAATGGGGCGGCGGCTGCCGTTGAATGGCCATAAGGAGGTGGGTTTGAAGAGAGGGCCGTGGACGGCTGAGGAAGACCAAATACTAATGGCTTACATTCAACAGCATGGCCATGGTAACTGGCGTGCCTTGCCTGAGAAAGCTGGACTTAAACGATGTGGAAAGAGCTGTCGATTGAGGTGGATTAAT
>comp113906_c0
ATGATAAGATTGTTAGAGCTTCAATGCCATGAATTCTACATATGAAGAACTTCATATGAACTTGAAGAATGTCCTAGACAAGTATTTGCAGAATGCAACAGCTTTATAGGGATGCTGGAGAACAATGGTCATGCTCATATGTCCATTCAGAATACAGCTCAAAGAAACAAGCTAAACAGGGAAGCAAAGTGCTAGGTTTCCCAACATGTCCAACTAAGCTTACACTCCATTGAAGTTCTGAATATGCAATGAATCTCTTTAAGTGCGGTGAGGTGTTGAAGATGATACCGCACAGAGCTTAGATTTTCCTAGGCCATCCCAAAAATGTCTATGGAACCATTTAATTTGTATACAAGACTCAAGGGATGAG
>comp11390_c0
GATCTTGAAATGATTGAATTCACCTTGAATGATGTACTGATTGCTTCTATCAGTCAAGTGATGATGAAGAGCACTGGGAAAGGCATCCGAATACTGAATGAGACAGCAGAAGAAGTCATGGAGGAGACCTTGTATGGAGATGGCGTTAGACTTCAACAAGTCTTAGCTGATTTCTTGTTGGTATCAGTTAATTTTGCACCAAAGGGAGGCCAACTTAGAGTTGTAGCTAGCGTAACCAAAGATCAACTAGGACGGTCCGTTCATCTTGCACGTTTGCACCTCAGGATAACACATGTAG
>comp113910_c0
GGCTCCTTCACTCTCAGCTCCTTTCTTTTACTCTGGGAAATCACAATATCTTTGCCCTGCATGTTGGCCACTGATGGTTGTTGATTTCTTTTGGCATCTTTACCTGGAACTTTACCTGCACTGCTCCTCAGTGTAACTTTGTGCTGGAGATAGGTATTAACTGAGTTTTTCCGGTATCATTGATGATGAAACCAAAGAACGGCAGTCACCCGATTATGCCTCTTCGGTCTCGGAATCCAGCCGCTAACTTTTGCATGTTTCTGAAAGTAAAGTCCGCGGGCTGCAGTCCGTGTGAAGCTCCGGTTTACCTAAATGTGTATGACTTGACAAATGCTAATGGCTATGTTTATTGGGCAGGTTTTGGTATATTTCACTCTGGAGTGGAAGTTTATGGTGTAG…
>comp113914_c0
AAATGGTTGCTCAATCATGTAAGCTTCCGATCTCTGCTTTGTGGGTAAATTACTCAGCCAAAGGGTTATCAATTTTGCTACTATGGTGACAACTCGTCTCTCTTTATGGAAGCCACTACAAGGGGCGAGTATTAAGTCAATTGGAGATGCTGAGCTTTACTTGATTCATTTTTCTCACATGATTGATATGGAGGAGATTATCTTTGGAGGCACATGGCCTCCTTATTCGTCAGCTTTCAAAAGGGGAAAATATGAAGGATGTGGAATTCTTGCTCATAGATTTTTGGGTTCATGTACATGACTTGCCGCCGAGGATTGCTTCAGAAAGTCCAGCGAAGAATCTCGGGAATGTAATGGGAAAATTCTTAGATTCTGATGTCA
>comp113919_c0
TTAAAAAGAAGGTGCAAAGAAGTATTGATGATCAATCAGTGGTGATCGCAACATATGAAGGTGAACACAACCATCTTCCTCCTCCTCAAATGGAACCAACATCAGGTTCAAGCCACCGTGGTTCAGCCTCATTGAACCCATCTGGACCAACCATGACTCTAGACTTCGGCAAAACCAAGCCCAGTGGTAGTGATGTAGCTAGAATCTGCAGCTCCAGTCAGCCAAAAATGGATTCACCGCAAGTCAGACAATATTTGGTGGAACAGATGGCTACTTCTTTGACGAAAGACCCAAAATTCACAGCAGCATTGGCAGCTGCCATTTCAGGAAGAATGTTTCAGCAAAGTCCAGTTGAATAAAAAAAATGGGATGGAATTAATATCTCAAAACATAAGATCA…
>comp113922_c0
CCAATACACTCCTCTTGGTAGAAATATTCACGGACCTGTTGATAATATTAAGAAGATCACCAAAGACCATCTGCTCGACTATATTCAGACACACTACACTGCTCCTCGAATGGTCATTGCTGCATCTGGAGCTGTTAAGCATGAAGAAATTGTTGACCAAGCAAAGAAGTCGTTTACCAAATTATCATCAGATTCAACCACTGCTACTCAGCTAGTTGCGAAAGAACCGGCCAGTTTTACTGGTTCAGATGTTAGAATTGTTAACGACTATGTTCCTCTAGCGCAATTCGCGGTTGCTTTTGAGGCAACAGCATGGACAGATCCGGATTCCATTGCGCTAATGGTAATGCAGGTGATGCTGGGGTCATGGAGCAAATTTGCTGGGGGTGGAAAGCACAT…
>comp113931_c0
GATGATGTGGAGGACTACGTTTCGGTGAGTACTTTTTGTAGTTCTTATGATTGTTTGGATGCTGAGAAAATATAGGAAAAAGAGTATGAATACTGAATACCATTGCATTTTTTTTTTGTTTTCTCAATGATTTAATTTAATTTTGATCTAATCAGAAAAGTTTTTAGTTAGTTTCTTTATTAAGGACTGAATTTAGGGTTATAAAGCAAGTTAAAATTTACTTACTATTTTAATTTTGAATAACAGTGCGTAAAA
>comp113934_c0
ATGAATGAAATTCTGTCGAATGGATGATTCAGTGAACCAAACTAATGAATTGCTGCTTATCACCGAATCATCTGTCGAATGGACGCTCTGTAATTTGCTTTTCTGGTTTTACAATTTGCTTTGCTAGTTTATATCCAAATACGAAAGGGGAAAAGAAAAGTTGAAAGAAATGAAAGAACTTTAACTAAAAAAATCAGAGAAAAAAAAGGAATCAAAGGCACTTACTGTA
>comp11393_c0
TCTCATAAATGTGTCTCCAAGTTCAATGTGCTTTACCATTTTACCCTAGACTTATTGGTACTGGTAAACATGAAATTCGACGCATAGATAAAAATCATTAACATTAACAAATTCAGATATGTTAATTGTTAACCTTATGAACATATGAATATCAGTCTATCTTTCTGGCAATGCAAAGAATTCTCAGCTGGAACAAGCTTTAATGGAACCAAATTTGATTAAGG
>comp113951_c0
GGTACCTGCGTTTACTACAACAGCGAATATAAACCATCGATAATTGAGGAAGAACCATACAAGAACTATTTGTCAATTTGGGGCTCCATTGACATGCGAAGAAACGCCATATATGAGCTGATAAGAAGCTTCATTATGTTGACCAAGTATGGAGAAGCTTACAAGGAAGGGTGGCTGCTATTTTTTATCAGAATCTTTGGATTGATGATCCCTGGCGTACCAGCTCATTGTGCCCAAGATTATGTCAACTCCACTCGTCTTGGATCCCTCCGCCATCTTCATTTCTATCATTTCCACCATAAAAAGAACCGCTCCTAAACAAGAGTTTCATTTGCACTTTTAATATTTCAATAAAAATGTTAAACTTTAAATGTGTACTAAAGAGTTAGTGTGATAGGT…
>comp11395_c0
ATTTACTCCTTAAAAAGGGCAATTTAATGGAGTTTCTTCAGAAATCAATTCCCGGTACCTTGAAGGGATACTGGAGAAGGCGGCGATACCAAAGACTCCACGGCGGCGAAGTGATCAAGAAAAAGAACGTAAAACTCACGAGGATCGGAGCGAGGTCGCGAAGGTTTTGGAAGATCAAAGCGATACCGAAGCTGCGATGGAGGCCGATGAAGCTTTTGACGAAGCTCAAAAACGGTTACATGAATATGATGTTAAGGTTAGCTGGGACTGAGA
>comp113966_c0
TTCCCAAAACTGCTAATGCTTAAACTATCTCCATGGTCAGTCAAATTTCGTTTCTTTTTCTTATTTTCTATGATTGGGTGGGGTTGGATGGTTCTATTTGATGGTTTTTTGTCGATTGTTTTCCCATTTTTGCATTATTTGTTGATGGGTTCTTTGAATTTATATTACGGATTTTAAAGCTTGAAAATTTAGGGGTTCTGAGCAGGTTAAGTTTTGATTTTGTCAGGGGTTTGCTGCTAAATATTCACTAGAAATTTCATGCTTG
>comp11398_c0
GCCTGATGGCACTCCGGTCCAGGCAGGAGATAGGGTGACCTATTTTCCCTACGGAATGGGGAGGATGGAAGCATTGTGGGGGGAAGACTGGTATGAATTCAGACCAAGCCGATGGTTTGTCGAACCAGCAAGCTACCATGAAGGATCACTAAAGAAGGTTTGTCCATACAAGTTCCCAGTTTTTCAGGCCGGTCCAAGAGTTTGTCTTGGGAAGGAAATGGCTTTCATTCAGATGAACTATGTGG
>comp11399_c0
GCCCAACAACATTAAGCTCTATGTTCGACGTGTCTTTATCATGGATAACTGCGAGGATTTGATTCCTGAGTATTTGAGCTTTGTGAAGGGTATTGTGGACTCTGAGGACCTGCCTCTCAACATCTCCCGCGAGATGTTGCAACAAAACAAGATTTTGAAGGTCATCCGCAAGAACTTGGTCAAGAAGTGCATTGAACTCTTCTTTGAGATTGCAGAGAATAAAGAAGATTACAACAAGTTCTACGA
>comp1139_c0
ATTCCCTGATTCTAAGTCATTAATGCATCAATTACAGAACTAATATACAAGTTCAGCTCAGATATTTTGGCTATGAAACTAGAGTTTGATTTCGATGATGGAGCAAACAGCGAAATTTTGACCCCCTAAGTTGCATTACTTGTAAAGAAAGGAGTCATTGCCTTGCTTTTGAAGTTTGATGTTTGAGGTTAGAATATCAACGGGTGTG
>comp113_c0
GTTGACGTTACCTGTTCGGTCTTTGACGATGAAATTTTTGTCTTCTTCGCATTCCCCGAAGTGAACAACGAGTTAAGGAAGCTAGCAAGCCGACCACCTGGGGATATCGGTTGCTTGACCTTTTTTAGGTCACTGTAAATCTTTAAGGCCTTGGATTTCGTTTTTATGAAACTACCTTCATGCTTTGGCTTTTGAGTGGCGCCATGGAAATTGTTTTGGAACACTTCATGTTTAGGTGCTGAAATGGTACTGGTCCGAATAGGCTTGGGTAGCCTATGGCAATGGTATGAAGACGACGACCTTGATTTCGCACTGTAAAAAGAATCCGACTCCGAGGATGAAAACCCACCGCCGTAGCTGGAATCGGAGGAGGTGGAGCTCGAGTTCAACAACACCGGA…
>comp114000_c0
TTACAACGTTCTCGGACCCAAATGTTATTTCCCCTAAACAACCCTTAATTATGCCCTAAAATTTGCCCAAAAGCCTAGCCCGTATGATCCACATGGGCCATCCATATGTTCTATAAAGGTTCACATGGTCGTGTGTCCCACATGAGCTACATAATCTTACATGGTCTTGTGCTACACACGGCCACCAGACACGATTTGCATAAATCGCACACGACCATGTGCGAGGCCATGTGAAAACTAAGCATTTTTGCCACAACCTCTGTTTTGCGATTTGAATCGAATTTCTAAGGGACTTTTGGGCATTTTTCACACACCTAACAGTTGATATGAGAACCTACACAATCAACATGCTCCAAAACCTATAATAATGTTAAAACCAACTAATGAAATAAAAATTCA…
>comp114046_c0
GGAAACTCCAGTGCACCATTTAATCTTCTTCGATGAACTGAAGCATGGCCTCGAATGAAAAAATCAGGCCAGTCCAAACGAACCCAAGCCGAATCAGTCATTTGTTTGGGAAGTATCTCTCGTCTCCTCTGCAATCACCATGTCTCTCACCGCCATCGAGATGTCCTCCATCCAAAAGAATCCAAATATGCTCGATCAAAACCTTCATGGTTGATTTTCTCAATTACCGTCCTAGAGTCCCCTTCTACCTCCACTTTGGTAAACCCGGTCTCTTTAGCAAAAAGAAGCCCTTGAAAGTTGGCTATAGCTTCTGCCAAGAACGCATCAAAGATATTGCCATGGCTGCATCAAAATTCAGTTTAACCCACGAAACTTGAGGAGGTCTCCAACAGTCTGAAC…
>comp114055_c0
TGGCGCTCATCTTTGATCCCTACAAGACAAAATTTTACAATCTTATTCCAAAACTATGGGCAACCGCAAGTATTGCTCCCTTCTTCGATATCGAGTTGGAAGGATTGGAGAATCTGCCCCCGCAGAATGCTCCTGCGGTGTATGTTTCGAACCACCAGAGTATCATAGACTTCTATCCGCTGTTAACTCTGGGAAGAAGCTTCAAGTTCATCGGCAAGAATACGGTATTTCTTTATCCTGGAATCGGGTGGGCCATGTATATTCTGGGTATGATTCCGGTAAAGCGCATGGACATCAGAAGCCATTTGGAGGCTGTTAGGAGATGTATGGATCTGGTAAGGAATGGTGCCTCCGTGTTTTTCTTTCCAGAAGGCACCCGGAGTAAGGACGGCAAGTTAG…
>comp11406_c0
AATTGGAGTTCATGGAATCTGATCTGACTGCATTTTGAGGGACTATTTCGCATATGCACAAGGTGAAAAGGTCGAGATTTTGCTCAGAATCATCATGCCCATAAAGATATGAATAGCTAGCTACCTGATTCAATTTGAAACAGAGTCGTTCGCGAAATGGAAGACCTGCAATCAATGATCTTCAATGGTTGTGCATTGTGTTCTTGAGCTGATAAAGAAGCCTTGAAATCAGTACATCAACGGTTCCTCGGAGTTTCAAACACTATAAAAGGTCAATAACAACAAGAACTGCAGTTAGTTTCCAGGCATGCAACACACAGGAAAATG
>comp11407_c0
TATAGGCAATTGATGATACCCATAATTTGTAAAATTCTACATATGAAAGGTGGAGAAAAGATGAGATAGTTCAAGAGGTTTCACTAGCAATGTGTTTGACGAAATGGGCGACTGGAAATTGGAGGAAAAGTTATAAATATGGTTCTATTTGCTTGTTTCAGTTCAGATGTGGCTTTCTTCTTTTTGTGAAAGAAACTATTTGAGCTTTCTTCATACTCCAAGCATTGAGG
>comp114107_c0
GACACATCCCCCTAAGCTTTTAAATGTTCCCCCTGTTAACTCATCACTCTACACATAAACACCATATTCAAATTGAAAGCCTGGACTTGTACTCAATTTTCATACATGGATTCTTCATATTTCCAATACCCATATTCTCAATTCTCTCCTGAATCATCTTCTTCCCCTGTATCTCAAGAAAACTTGTCACTTGAATCACTCAATCAAGCCCTTCCTTTTAATGAAAACGACTCTCAAGAGATGCTTCTCCTAGGAGTTCTAAACCAAGCCCATGAAAACTCCTTTGAAACAAACCCTAGAGACGAGGAAGTGAGCTCAAAAGCTAATAATGAAGGGGAGGTTTCATACAGAGGGGTTAGGAAGAGGCCATGGGGGAAATTTGCAGCTGAAATAAGGGAT…
>comp11413_c0
GGTGAATTAACCCTTTAGCTTCTTATCTCGAACGGTTAAATGATTAAAATTGAACTTGGTTCTCAGGAAATGGTTCTAATGGCAGAGACTGTAGCATCAAAGCAAAGAAAAATGATTTCAAGATGCGGGGGGTGTTGCCATATTCTCTCTCTCAGAAACTGAGAAACCAGCTTTGACTGGGGCCTAAACCGACAGATCCACAAGCTGTGAGCCAATAAAACATTAAAGTCTCAAGGACAGAAATTTGTCTTCAAGGGGAAGAAGAAGCATATCGGGTTTTTAAATCTGTCTTTTGCCTTGAAGCGTGAAGTTCCTCTTGTTGAGTATAGTTAGGATTGAAGTTTTTATGTACCAACG
>comp11413_c1
AAGTTTTTATGTACCAACGGGCTTTAATGATTTCCGTTGGGGCTCAAATAATTTGTACAAGTTTGTTCATCAATCTTGTCAGCTCATGATAATACTCTATTGGCATTAACCTTTATCCCCCATTTCTATGTATAAATTTGTACACTAACAAGGCTATTGTATACATCTATTGTGACAGTACTAAGTCTCTCTCTCCAACATTAGATAAAAACACCATTTATGTGATACTTGCTCCCATCCTATT
>comp11417_c0
GTTGCGCCAAACCACTTGAGTATAGTGCCTGCACTCCCCTCCGACACACGAGTTGGAGTTGTAATCATAGTGAGGCCTCTCATTCACCCATAGATTGACGGCAGCCCTGGCTGTGAAGTCGCCGCTGCCGGCAGCTAAGTTCTCACCATACGGGCCACCAGAATGCACCAAGTTGCAGTCATTTATCCTCTGACTGGCGTAGTTTTGTGCATAGGCGGCCACCGTGTTGT
>comp114190_c0
AAATAATTGAATCTATTTCATGTGCATTAAATCAAAATTAATATACAATTTTAAGATTTATATCTGCTGAGGGTGGACCGGCTCATTTGGGAGAAATTTTCAAAGTGTCGTCACTTGAATAGCTGACCAAACCACCAACAATTGAAGGTTTTGTCTCCGGAAAGAGTTTTATCTCGCGTGTTCTTCTGAGAGCTAGCATACCTTGAGAGTCTGGTTCGCAGAGCAGGGAGCACCTCGTTTGTACATGAGCGCACAGCCACTCACTAAGTGAATGCTTTCAACTCTGTGAACCAGGCCCTCAAGACATATTAAGTCTCAATAGTACGAGAGACAAAAACCTTCTCTAAGAGACAATACCATTGAAAGTAGAATTAATTACATAACTTTCAAAATAATCGA…
>comp11420_c0
CGGGTTTGTATCTTTTACTTCCTTTGTCCTGAAATCTCACCTTGCTGTTGTCGAAAATAGCATTGGTCTGTCATCAACAAGACATGCATTGTTAGTGTTTTGAGTCTGTAAATGATTATGATTATGCATTGCTTCACATTGTTACCGGCGATTACGTTCGGCAATGATTAACTCGTGTGCGTTACTCAATTGCAGTTGCGGGAAG
>comp114212_c0
ACAGCCCAGGAACGTCTCTCAGCTCCCACCACCAGGACCGCCGATGAGCTCTCCGACCGCCATCTCCTCAAAGGAGATTTTATTTGGCCTGAGGAGGGAAGAAATCCGTAGAATAGAAAGAAAAACGAAAGAGGTGATAGGGGTCGGCAATCCACCGGGGGCGAAGCGGTCGGCCGCCCCTAGATCATGATCTGGAGTTCTTCCAAGGAAACTTTAGTAAAACAAAAGTTGAAAAAGGTCAGAATTTTGGTATTAAAAAAAGAAAAGAAAAAGAGAACACTCTTAGTCACATTCGATATTATGCTCAAATTCAATAAACAAAACAGCTAAAACCCAGGAGTGAGAACTAA
>comp114279_c0
AATAACTCCACGTATCGACCTTTTAGCCACGTCGCTATCAACATGTCTGGTCTACCCAAGTACACTCGAATGCCGAACCACGAGACTGGCGAGACCGACTCGCTCGTCAAGGGTGGCAAAGATTCATTCGACGAGTCTGTTCCTGCCTACCCTCCTCAGGCCGGTCCGTCCGTCAGCGGAGGCCACAACGTCACATACACGTTCTTCCCGCGATACCCAGTCAAGGGCAAGAAGAGGCATATCATGGGAGTCCTCGGTCGTACCAGGGAGGAAACCATTGATGTTGTTCG
>comp11427_c0
GAAGAAGAAGAAGAAGAAGAAATAGAGTTGTTTTTAATGGGGGTCTCATTTGAAAAACCTTCTTTTATGGTTTTTGAGTAAGGGTTAGTGTAACTGAAACCCCAAAAGGACCTTTTTGAAACTAATGAAAAAGATAGAAAGCTTGTAAGCAAAATCAATGGTATCACCACTGATAATAATACTACTCTCATGGATGATGATGATGATGATGAT
>comp114283_c0
AAAAAAACAAGAGTAAATTCTCTCTAATCCTCTCCTCTTCTCTCTCTCAGTCTCAGATTTCCAATCGCCGGGCCGGTCGTCGTCCCCCACGGTGGTCGAAAATCGTCAAAAAGAGCAGTTGGGGCGGTGGAGCAGGTGGTGGCTGACAGAGGTGATGGGATGGAGGCGGCGGCTAGGCTTAGATTTAGGGTTTTTTTGTTTGTTTCTGATTTTAGGTTTTAGTGTTTGGGCTACTGTTGGATTTTAATGTAAATGAATT
>comp114293_c0
GTCCCATTTGCTTCTCAAACAGACAACTGAGGTCAAGACCCTGAGACGTCGAGATAAGTTGAAATGCGTTCATCATAGCAGGTGCTGCAGGCCTTTCTTCTCGTCGTTCAACGACAAGGTTTGGAGATCCCCCTGATTCATTGAAAATGGAATCCACATCAACAAGAGTAACATCAGCTTCCTCAAACTTAGGTGGCTTATATCCTTTCTTAAACCACTCAT
>comp11429_c0
GACCCAATTAAAACACCAAATCCAAAAAAATGGTAGGCGTTTTCAGGCGCTCCCTCTCTTTTCCAAACAAAACCCTTACCCGTCCACCTAAACCACAAATTTCTCACCACATCAGGTCCATCTCTCTCCCCTGCAGATCACATCCCTTGATTACTCAAATCAAAGATGAAATCACCGACCTCAAAACCTGGTCCCGCAGTCCCGAG
>comp1142_c0
GAGGTCCATTTGGATGAAAATATGGCTGTGATGATTGTGTTGGTGCCACCTGTTGACTGAATATAACAGGCTGGTGGCCAGGAAAGGAGGGTCCTATCCCAAAACTAACAGGCATGTACATATGTGGTACAGGAGACATTTGTGGTTGATAGCAGAAAGAACCATCAGACACTGGGGTTGAAGGCCTAGCAGCTGTTTGAGATGGTGTAAAACTCTTTGCATTAGGGTTGAG
>comp114351_c0
TGATGAATGAATTCCGAGTAAATTTCGATAATATGTTAGTATTTGAAAAGCTCTGTATGTTTTTAAAGGAACGTTGTCATCGATCTTAAATATTGTGTAAAATCGTGTCTGGGACATCGATATCGTATCTGAATTCATGTAAGACCCTGTCTGGGACAGAGGCATCGATACTGAATTACATGTAATACCATGTCTGAGACGTTGGCATTGTACCCGTTTATGAGTATCTGTATCTTTTCTGAACCATCTGATGATAGAGTACGACATATGGGAATGAATATATGAAATGTATAATCTCTATAGATACATTCGTATAGTAGTAAATTTTTGAATATGAAAGATTGTTTCTGTGAAATAATGAATGCGTAGTATGTATGAAATCATGG
>comp114369_c0
TTTGTTTCTTCGACCTTTGGCTGGCATTTTGTGAGCTTTTCCGGCCGTCTTATGAAGGTTCCCTCTTTCCGTTCGTAGCTCGGGCCTAGGCCTTTGACTTCTCTTCGATATTCCCGATCTTTACTTGTTGTGCTCCGCTGTCACCATGGTCCCCTGCTGGTTAGAGCTTGTCGGTGCTCGGGTTTGCGTTGCACCAGTCTGTTCAACTGGTGGCTGAAACTGTTCGTGGTTGTAAATTCTTCCTTCGGCATCGATTACCATCTGGCTTCATGGTGATTGTCAAAGTTTTTCTCTGGGTTGTTGAAGCATGGTCTAACTTCGGAGGCGTTACATGCCGTCATTTGGTGCATTCGCCTTTGACCTTTCGACCTCCCTTGGAACTTTATTCCGGTGACGACG…
>comp11436_c0
AGATCATTTCAATTGTGGATCAGGTTTGAAACACAAAATGTAAGATGCATTCGAGAGTATTAGTGGAATGTGGATACAGAAACCACATTAACACTAACAAATGACGAAAGCACTACAGAAAGTATCTTGGCAGGTTATTTTGCATACAAACACTATAGTCAAACCAAATGCACACCCTAACAGGTCGCTTAAATATAGTGCACCTTGTCCACTT
>comp11437_c0
TGCTTATCCTCGAAATATACTTAGCCACCAGCCTAACATTCTCGGCGATCTCCGCACAAGCCAGCCCCAACAGGAAAGACTCGTCGTTCGACACGATCTTACGGACTCCTTCGAGAGATACCGATTCATCGCGAAGACGAATTACGTTCTTATCGGAAAGTGAATTCCAAAGGTGAAGAAGCTTCGACATAAGGCCGGCGATTTCAAAAGATAAAACTCCGACGGTGGATTTAACATGCTTTGAAGCTTTTGAGTTCTTTGGAATTGAAATCTTGGCAGTGTTAGAAATCGTTTTCTTCACTTTTAT
>comp11441_c0
GGCGTCTCCGTCTCCGGAATATCATCCATGTTGCCACCGTAAGGGCTGAACAGGATCTCCAATGATTCTGTTTCGTCTTCGTAAAACCTTTGCCAAAGGCCTTCTAATGCAGTTTCAGGAATCGTCTGTGTAACGTAATCCGATTTCCCTTTAAAGATGCCTGCAGAACCTGTCCTGTTGAGCAAAATTTCTAAGGGTGCATCTTCTGGGATATCACTCGGAAAGTACATGATGCTTTGGATCCAGCTCATTTCTATGCAGTCTTCTTTTACTAATCCAA
>comp114488_c0
TTTTGACTCCGTCGTCACTGTAGCATCTTTTTCACTGGAACCCCTGGCATTAGATCAGCTTATCGAAATTTTGCTCGAATGTGAAATGTGGCAACAATGATTTGTGACGGAGGTTCTTCCCCAAGCCAATCTGGTCCAGCAGTCTTCCTCATCTGGTTCTGCGTTAAGGGTTTCTGTTAGTACACCGTCTAGCTCAAGTGTCATCAATTCATTTGCTCTTAGAAATCATGGGTCGTTTCGTGGTCGTGGCCGACCTTAATTTCAGATTTACGGATGGATCAGGCATCTGGCTCAGCGATGCTACTATCACTTTGATCGATCTGTTGGTGGTCCCCCTGTCTCTACATTCGGTACTTCATCGTTGGGTTTTGGCTCTCCTTCGACATTTTCCCTTACATC…
>comp11448_c0
TGTATTAGTTCCCAAGGTTAAAAATAGTGTATGAGGGAGTTTCGGCCAATCTCATACTGCTCTGCTTTTTTGTGAGTGTATCAGTAGGATTTTGGTTAAATGACTTACAAAGCACTTACCTGATGTGATTCTAAATTTGTTTTTCTGGTTTAAAGCCTAACCCTGCAAAGACTGAAATTTTTTGCTTTTGGGATTCTTGAGAGGAAATGGAGGATATTCTTAGAATTACTGGGGTTAACATGGGAAGGCTGCCTATTAGGTACCTTGGTGTTCCTTTAGTGACCAGGAGGCTGACAGTTAACGATTG
>comp114490_c0
ATGCCACTTGGGAACTCAACAATTTAATTGTAATGTCTTGGCTAATCATTTCGATGGAAGGCCATATAAGTCGCACCTATCTTTTTTTCAAAATTGCAAAAGACGTGGGATGCAATCAAAGAAAACTCCTCAGATTTTGGAAACGCCTCCCAAGTAATTGAGATCAAGCTTAAGGTAAAGGATATCCGACAAGGAACACTCGAGGTA
>comp11451_c0
TTGTCTGCCATTTTTGCTGAACGCGGAAAATGGCTCTACCTAGGTGGTACTTTAATGTCGTTGCTGTCAGTCTTGATGTGTTTGTCTTTGGCTAATTTATTCCTTGGTTCAGACCTTATTTTCAAAAGTTATCTTTACCTCGGTCTTGCGCTTATGAGTGGTTTTGTTTTGTACGATACTCAGTTAATTATGGAAAAAAGAAGAGCAGGAGACAAAGATTTCATTGCTCACTCCGTTGATCTCTTTGTGGACTTTATTGGCATCTTCAGAAGGCTGCTCATCATTTTAGCACAGAA
>comp114594_c0
GGACCTTGCTGGATCTGAACGAGCAAAAAGAACAGGTTCTGACGGTCTTCGGTTGAAAGGTATTCATATTAATAGAGGGCTTCTTGCACTGGGCAATGTCATCAATGCCCTTGGGAATGAGAAAAAGCGTAAAGAAGGGATGCATGTTCCATACCGTGATAGCAAACTGACTCGACTTTTGCAGGATTCACTTGGTGGAAAC
>comp114639_c0
TAATCTGCTTAGGAGTGGCCACTGTCGAACACAATAAACCAATCAGGCATATTTAAAAACTATAGATTCCAAAAGAACTCAAATCAGAATATTTTCAGAAAAAAGATCTTGATTCATGTATTTTCTCAAAAAGAACCAGATTCCAATCCTTTGTTCATAAAAGACAACAAAAAGGGTTTTTCAATTCAACTTAAATACCACTACTACTTAAAAACAAAAACAAAAAAGTAAATGAA
>comp11465_c0
TCATGGCAACTTTATCTGCTGCAATGGCTCAGGATGAGTTCGGAATGGCTCCGGCTCCGTCGCCTGATCACGGTGCGGGATACTCCTTGCCGGTTTCCGCCGCGGTTGTGGGCTCTTCATTGGTTCTATCTCTCTTGGCCCTCATCAAGAACTAGATTATTTTATTCATGATTTTGAATTTTCTAGCTATTCACTGATTCATATATG
>comp114669_c0
GTCGAAGAGACCGAAGCCCATGTCATCATCTTCTTCCTCAGATTCCTCCTTCTTGGCTTCCTTCTTTTCTTCCTTCTTCTCAGCAGCGGCGGCAGGAGCAGCTCCACCAGCAGCGGCAGCTGGTGCAGCACCAGCAGCAGGCATAGTTGCAAGCTTCTCCTTACCCTCCTTGATGAGGTCTGCGATCTTCTTTCCCTTCAGCTGCTCGATGACCTTACTGAGGGCATCTTTGTCGGCTTCGATACCAACAGAGCTGAGGATCTT
>comp11468_c0
TTTTTCTATTTTGTAAAGGAAAATCTGCCATTTTTATTGCAGTGCCTACCTTGGAAGACCAAAGCTGTCACTACCAAATCCTATAAAATCCCAATTTTTCTTGAGCAGATTTTCCTTCTTTCCTTAAAAAAGGTTTGACAGAGTTGTCTGGTTTTTAGTGCTTTGCCAGAAAAACCCTTCACACTCCAAGAAAAAAATAACTCCTTTTTCTTGCTTCTCATGTCCAAAGTTCCCACCTTTTCTTTTTGCTAATCCCATATTCTGCTTCAATGCTCTGTGAGTTGCAGTGAA
>comp11470_c0
TTCAACTAATCATATCGAGATTGGATCCATTCTGCTTCGTCTAACTTCAACTTTGACAAAACTCGAAGAGAAGGAATCTCGACTTCAATGGAAAAACCGCCTCTGTTCCATAAACCAATAAGAAAGGCATTGCCCCAATGGAGGTTCTGACAGACGTTCGATAAGCATAAAGGCGGCCTCTACCCAATTGGTGAAATAATCGATGACCACAAATATGAATCGATGCCCATTGGAAGCTTTTGGTGAGATCGGCCCAATGACATCCATGCCCCACATAGAGAAAGGACATGGAGAAGTCATAACATGAA
>comp114734_c0
ATAAGATTTCTAGATAAGACTGGAGCACTATTTAAATAGAGTATGTTGTAGCTAAATTCCAAGCAAAAAAGAAGAAGAGTAAGAAATCCATTGTAAAAATGAGTTTCAAAATTCCTCTCTCTAAAATTTTTCTTTCTTCATTCACAAAAATCTGTCTTTAAAATTTTTTCCTCCTCTTCCTCCTTCCAACATAAACACTACTCGCACTAGCATCATGAGACAAAACCCCTCTATTAGACAATGGTAGTTGTAAAGCCTTATCTCTAACCCATTAGTCACCCCTAATGCTCACGCTTTCCATCCCCATTTTACTAAACGAAAGGAAAACTTTTACTTATGTCAAAGACATTGATTTGAATGGTTGGGAG
>comp114740_c0
AAATTTATACTTATATTTGAAAGACCATATCTCATAAAGCTTGAGTGCTCATGATAATACTACCATTCATAGGAAAAACAAACAATTTAACAGGGGGTTGGAAGAGATAAGGAAATTGTAGGGATCTACTGTAAAAAAAATGACATGAAGGCCATTACAGACATTTTCGTCAAGATGAAAACTAACAAAAGATACACAACACAAGAAAAATATGAATAACGATTAACCAAAATACAAAACTTACAGAAACATCGAGCACTGACCAGGCTCATAGACAACAGGTTGGTTTCTCATCTGAGCTAGCAGAAAAACTTGGATATAAATATATTGGCATTGATGTATTCGAAGAAAGAACTTCA
>comp11476_c0
GCAGGACATGATCAACGAGGTGGATGCAGATGGGAACGGGACCATTGACTTCCCCGAGTTCCTGACCATGATGGCCAGAAAGATGAAGGACACGGACAGCGAGGAGGAGATCCGAGAGGCCTTCCGTGTCTTTGACAAGGACGGCAATGGGTACATCAGTGCCGCAGAGCTGCGCCACGTCATGACGAACCTGGGCGAGAAGCTGACCGATGAGGAGGTGGACGAAATGATCAGGGAGGCCGACATCGACGGGGACGGCCAGGTCAATTACGAAGAGTTTGTACAGA
>comp11478_c0
TTTGAGAGAAATGAGAATTTCATCAGGAAAGCTTTTGTAGGTTCTTCACGATCAAACTCCCTAGAACACTTGGAGATGATGCAGAGTCATGGACTGGATTCAGAAGAATATCAATCCACCAAGCCCTTGCATTGTCAAAATCAGGATTTAGGGGTCAATAAACAACAGTTGGGTGGAGATATTCTTTTAGAGGACTTGAAAAGATCCCTCCATTTG
>comp114823_c0
GTAACGGAGGAGGAGGTGGTGGAGAAGAAAAAGGGACTAAGTTCAAAAATCAACTATGATGCACTGGAGAAGCTAAACAATGAACCTGAGGAGAAAGATTCCGAAAAGGCTAAGGAAGGTATAGACTCGAACAGAGACAAGCAGATTGAAAGAGAGCACTCCAAAGGATCATCAACTTTGGAAGATGGTGGCTTTGAGGAAGACAATTTTAGTGACGAGTCTGAGCACGAGAATGCTTATCTATGCTCATACGAGGAGGATGAGGAGTATGGTTATGGGGAAGATAATGAATATGAAGAGTATTGATATGGTTATAGGTAGGATTATGGTTATGAAGAGTTTGATGTGATTTTTGTTGAGTTTCGAGGCATGCTATTTG
>comp114857_c0
ATTTTCCCCAAATTAAGAACCCTAGAAATTCTTTTCCGCCAAATTTTCTGCCTCCTCGCTGTCATTCCCATCCGATTCTGACGACAACTAGCAGTCTCACGCTCGTGCTGTCGCTCTCAAGGCCAAAGCTTATCACCTCTTCACCAAGTTTTAGGCGCCAGAAAATGTACTCTTTCTATTATTGTTGTCTGTTTGTTTGCTAAGAAAAGTTGTAGGAAAGGGAAATCAAATGCTGTTATGATCTGATTTACCACATTTGTTCTTTCTCTTTCTGTTACTGTTGTCTGTTTGTTTGCTAG
>comp11486_c0
GATCCACTGGTTCTCAATTGTTAATTCTTTGATGATTGTTCTGTTCCTGTCTGCAATGGTGGCGATGATCATGTTGCGAACTCTTTATCGTGATATCTCCAAGTACAACCGACTCGAGACACAAGAAGAAGCTCAAGAGGAAACAGGGTGGAAGCTTGTCCATGGTGATGTTTTTCGGCCTCCAACAAACTTCGATTTACTCTGTGTGTATGTAGGAACAGG
>comp1148_c0
GTAATCTCTTGCATTGCATGGAAAGTGTTCTTGCTAGAGCTGCAGAAAACTCCATAGTAGTACAAGGTACTTGATTTCTCCCAACAATTCGTTCTGCTACTCTTTGCTGAGCTATTTGGCAACCCATCAATTGCTTTGTAAAATGATGGATAATAAGCAATCTTTTAGATACAAAATGGCATGGTAATGAGTTCAAGCATGGCATGGTCAAGAGATCGAAG
>comp114903_c0
GGTGGAAGTGTGGCCACGTGTTACATGGAAACCTATATGGAGGCTGACGTTTTCTGAGATCAAAAGCAAACTTAGGGGAAGTTGCTCCATTTCTCAAAGGTCTACCATGGCTCTTAAGGGTCGCAATATATTTCTAGAAGATCTATCCTTGGATGGAGCTCTTGCCATCAACTCCATTGATGGTGCCAAGGTAAAAGTGGGAGGATTGATACGGAACAAGGGCTGGAGTCTTGAGAGCATAGACCACAAAGATAGTGGTATCCCGGAGGAACTGAGGACCAGAGGGTTCAGAATAAACAAAATAGAGCAGTTGGAGAAAACTTATAGTGAAGCTGGC
>comp11493_c0
AAAGATCAAATGGATCCTTTGATTTAGGTTCGGTGGCAAGAGCTTCGTCAGCTAAATCCAATTCTTCGGGGGCTTCCTTTTCTTTCTTTTCATCTTTTTTGGGTGTCTTTTCTTTAGCTGGTTTTTCTTTCTTTTCAACTTTTTTGGCACTGGCAACACCAAGTTGTGCTTGAACTTCAGCAAACTTCTTGGGATCAAATTCAGCTTGTTTTTCACATATTTTGAAATCCTTAATTACAGCTTTAACTTGTGGTTGATTCAAAACGGTATTAAACCAACGATTGGTGTTTTGATACGGTTTACGGAAGTTTGCATCAAGCACATGTTGATACAAATTAAGTAATGTACACGCAACGACAATATCAGCTAAAGTAATACGTTCACCAACTAGATATGTTC…
>comp11494_c0
ATATGAGGGTATGCTATTTGAATCCATGCAAGCAGCAAAAGCTTTCTATGATGAATACGCTAAACGCATGGGTTTTTTAACACGAATTATCTCGTCCCGAAAGTGTGAGCTCGATGGATCGATCATCCATCGTCGACTTGCATGTAACAAAGAAGGTTTTAATCAGAACAAACAAAAGAGTATTCGTGTTCGGGTTCGAAAGCGAGAGAGCAAACGAGAAGGGTGCATGGCGAGGATGAACGTGAAGAGAGAGAAACCCGGGAAATACATAATCACGAAATTCGTTAAGGAGCATAATCATCCTCTTTTTGTTACCTCAGGAAAAGATCAACCATATACTGATGACAAAGATAAGAAAATCCAGGAATTATCATCCAAGTTGAATCAGGCAAATGAAGA…
>comp11497_c0
GTTTCCAAAGTAGTTCCCATGACCGAGAGAGAAGTTTGAGGTGGCTGAACCAAGAAGAGCGGGGACGTGGTTGTTGGCAAGTCCGATATACATATTACGGCCACCTATCAATGACTCTAGGATAGAATGTTTTGTCAACAGTTATGTTAGTGACTCGTGGATCATATCCTGCACCATTGGCGCGGGGTCTCTTAGGTTGAGGAGCCTCAATTGCTCT
>comp114998_c0
GGAGTGGAAGTGGGAGAGGAAGTAAGAGGCGGAGAAAGCTGTGAAGGGGTGGCGGAAGGAATCGATGAGGAAGCGAGTGTGGGGGATGAAATTGGAGGGAGGGAAAGAGGAGGGAATTGGGGGAAAAGAAAGCGTGGAAGTGGTGGAGTTTAGGGCAGTGAGGTAGAGTTGGGTGGAGTCTAGGGTCAAGGTTTTGACTCTCTCATTGGCGGTGGCTGTGGCCGCTGATTGAGCGGACATCGGCGGTGTGTCGTAGGGTGGTGTGGGGTCAATTATAGGAGAAAAGGGGGCATTTTTC
>comp11499_c0
GTTAAAGCCATCGTCATAAAGGAGCAACGATGGTAAGAGAAGATTTCTTTCATTCTAAGTCTGAAGTGTTTGTTTTCTGTTTTGAAAACTCCGAGGAGCTCAGAAATCTACGAAGGTTGGACGAAATGAGAGACATTTGTGAAGCGAGTAAGGGTTTTCAACTCCTATAGAGAAATACCACCAGTACGTTGGAAGCGGATGATTTTGCA
>comp114_c0
ATGCAGTCACAGGCAAAAACGGCCAAAGTTGTACATAACAACAGACGAAAGGGAGGTCAAAATACATAACTTACATCAACAAGATAATCATCACTTTTAACAAGAACATCATGATCATAACCGCAGAGAAAAACCCATATACTTGTATGATTGTATCAATCTGATATGAACCCTCATATGCAATTTCTTAAAAAGATGAAAGTATATATTCTGAGTTCAAGGTAATATTCCTACATTAAACCAAAGTAGAGTACTTCTTTTAACGGTTTGTCGTTG
>comp115026_c0
GAATCGCATCCCATAGTAGAATCACATTCATCCACAACTTTAGCCCTCACAGATTTTCCGTTGCCATGGATGTTGATATACTTCAAACACCTCTTCCCATTGTTATACCACCCTGTAGAAAGTGCCACCACAGGGTCATCATCGGAGTGGTACTGGTTCACATTCAGATGGTGCACCACCGTCTCCATCTCGCTCAAAGCTGTTAAGCGTTAGTGTTGCTTTCGTTTGGCTTGATAGAGGGGGTGAACATTTGTATGTTGTGTACCACTTGCCATCCTTGCAACAATCAGAATCATTTTCCTGGTTGCATTGCCCAGGTGGAGGGGTTTTCCCTTTGATCTTGCCACTAGGGCTGCACGTCTGAGCTTCAACACTAAGAAAAAGAAGAAGAATGCAAAG…
>comp115034_c0
GTAGAGTTGGACGTGAAGTCCGTCGCAGACAAGTTCTGGAAGAACATGAGGGACTCAACAATCATCTTCCCTAAGGCCTTCCCCCATGACTACAAAAGCATTGAAGTCCTTGAAGGCGACGGGAAAGCAGTTGGTTCCATTCGCCTCATTACATACTCTGAGGGTTCTCCAATAGTTAAAGAGTCGAAAGAGAGGATCGAGGCTGTGGACGAGGAAAAGAAGACAGTTTCTTACAGCGTGATAGAAGGGGATCTTCTCAAGTACTACAAGAGTTTCAAGGGGCACATTGCTGTGATTCCTAAAGAAGAGGAAAATGGGAGTTCAGTGAAATGGAGCTGCGAGTTCGAG
>comp11503_c0
TTAACGTATGATGATTATTAGGGCAAAGTTTTATCCTTTTTAAAACTTTGCTTTTGATTTGCTCTGCAAATGCTTGTGAAGGCCTTGAAGAAGAAGAAGAAGAACGTTGTTTGAGTTGCTTCAAGCTACGTATTTTTTTCTTCTTTATAATTTGACCCATGCATGAAACTTTCGGTGACACAGGTTCACGTAATTCGAAACTCGCATTCCTGGGTATTAAAGGTACCGTATGACCGGAAATTCGTTTACCGCCGGTGATAACCGGTGGGCTTAACCGAAATGTGAGAATGATTTTGCTCCTGTGTTTCACCGGTTTCACCATTGGGATTGTAAATCGTCACCGTCGGAATATGAGTAGGAAACGAGGGTTTGTT
>comp11504_c0
TCTAAAATTGTCATTTTTATTTAACCAGGGTACGTTTTAGGCAATTGTCGTACCTACGACGTGTTACAATTTGTGCAAAAATAAAAAGGAGTAATTCAAATCTGATAAAAACAAAAATAATAGCAATAGTTAAAATTAAAATAACAATAAAAATAAACAAAAATGAAATTAGATTGAATAAGTCGATGTGATAATATTCTAGTTCAGGTTGGATTCTTTATTGTTTTGGGAAATTAATACAAGATGCAAAGAATGTCCTTGAAGCCATGAGAGCTGAACTGGAAGGGATGCGACGTGAGAACATACACATGGAAGAAAGGGTGAGGCAGTGGATTAAAAAGTAGTGTAACTATAATTAATGAATTTATAGAAAAAAATGGTGGAAGCAGGGGTGACGTG…
>comp115055_c0
TCTGATAACCGATCTGTCCTCTTCCTTTGATTTGAGTTTTTTAATGACCGTCAAAGAGTCTCATTCCACCAGCAGACGTCGGAAGCCCATGTTAGTCGCAAACAGCAACGCCCTTTTAGACGCCCTCACTTCAGCCACGAACGCATTGAATACCTCGTTGAACAGATAAGTTTTTGTACCTAAATAATCTCCTTTGTAGTCACTGGCAATAACCGCTAATGTAGAAGTCCTAGAGTCACACTGAAATGTTGCATCAAAATTTACTTTGGTAACACCAAAATCAGGAGGACTCCAAAGAATATCCGGTGACGGTCTACAAAAAGCACCCAACTTTTCATGGGACAAACTTAATTTTTTACTATAACCGCGAATGAAACCTAAAAGATCCTGCAAAGAAAA…
>comp115081_c0
GGAATTGCAAAAAAAAAGTTTCCGCTTAAAAAGAACGAAAATTTAATAAAGAATGCACGTTTACGATTAAAGAAAGACTGAAACCTTGACCTTATTCTCTAATTCATCTTTCTTTAACGCTTTTTACAAACCCTAACGCCTAATAGATTTCCGATTTTCGACGGTAATCTTGCTTCACGTCTTCCATAGTTGCGACCTTTTGGCTTGAAATGTCTGATGCGAGCTGCAGAAAACGAGAAGAAGAATAGAAGAATAGGAGGAGGACGAAGAAGTAAGAGAGAGAGAGGAGAAAAAGGGATTGAGAAGATAGTACTGAATTT
>comp115098_c0
ATCAAATTGTCGAATTTAATTTTTAAAATTGTGTGTTTTTTTGTAAAAACATTATTATTTGAAAATGGCTAGAACCAAGCAAACTGCACGTAAATCAACTGGTGGTAAAGCACCAAGAAAACAATTAGCAACGAAAGCTGCACGTAAAAGTGCACCAGCAACTGGTGGAGTAAAAAAACCACACAGATATCGTCCTGGTACAGTTGCTTTACGAGAAATTCGCCGTTATCAAAAAAGTACTGAATTGTTAATTCGTAAATTACCATTCCAACGTTTAGTACGTGAAATTGCACAAGATTTTAAAACCGATTTACGTTTCCAAAGTTCAGCTGTTATGGCATTACAAGAAGCTAGTGAAGCATATTTAGTAGGTTTATTTGAAGATACCAATTTATGCGC…
>comp11510_c0
AAGTCTGATCCTATGGTTGTTTGCACTATTGAGGAGTCTGGGGAGCATATCATTGCCGGTGCTGGAGAACTCCACCTTGAGATCTGTTTAAAGGACTTGCAGGATGATTTCATGGGTGGTGCTGAAATTATAAAGTCTGATCCAGTTGTGTCCTTCCGTGAGACAGTTTTGGAAAGGTCCTGCCGCACTGTTATGAGCAAATCACCGAACAAGCACAACCGA
>comp11511_c0
GAACTGCACAATTATTTTCTCCGGGTAAGCTACCAGTAAAAGTTTTCTGCAATACTTAGCATTTAGCTGCTAATTTAAAAAATCAGAACACTGAATACAGGTTTTCAGACAGCACTCATAATCTTGTGAGGAAGTCTTCAAACAAACTCAAGACATTCCAAAGCATTCAATCTTCACAGAATCATCAACTCGAGATGAGTCTTAAAAGAAAAATCTTCTGGTTATAACTTGAAAGCAATTTCCA
>comp11512_c0
TTTAGATCCAGAGACTGTGAGGGTTTGGAACTTGTTGATGGGAATAGACGTTGAGAGGATAAAGAACGAAGCAAGTGAAGAAAAGGAGAAATGGTGGCAAAAGGAAAGAGAAGTTTTTGCTGGACGAGTGGCCTCATTTATCGCCCGTATGCAGCAAATACAAGGGGACAGAGGTTTCAGGAAATGGAAAGGTTCAGTTTTGG
>comp11512_c1
GTAAAGCAAGCACACCAGGAGCCATTGTCAAACCAAGAGGTCAAAGTGGACTCTTGAGCAAAAAGTATATTAATTTCATTATTCAGAAATTGCAGTCTTTTCGTATCAGTGATGACACATTGGTTCCGTACCAAGGGCCATTTCAACCTCTTAAGAAAATAAGACCATTAGTTGTTTTAGATCCAGAGACCGTGAGGGTTTGGAACTTGCTGATGGGAATAGACGTCGAGA
>comp11519_c0
GGCGATACTAGTTATGCAAAGAACTCCACTGTTCAGAGGAAAATCATATCTTTCGGGAAAACCATCATTGAAGAAGCATTACTAGAACTCTCAAGCAACTATGATATAGATAGCATGGGAATCGCAGACTAGGGTTGCTCCACGACCCAACACCTTGTCGGTTATCTCGGAGATAATGGACATAGTACGAGCGACGAGCGGTCACCTCAGGCGCCGGGTGCCGGAGTTTAGGCTTTTCTTTAACGACCTTTATAGCAACGATTTCAATTCCTTATCCATGTTGTTA
>comp11521_c0
TGGGGATATCAGTGTTTCGCTTCAAATCTTTTCAACTAGACATATTAATGTGGTAATAGATAATGTGGATGAAGGTAATAAATGAAGATTTACTGGGTTTTATGGATCTCCTTATCACCAAGATAGAGATGCATCGTGGGCTCTTTTAAGACAATTGCGTGTAGCTTGGGAACTTCCATGGATGGTCAGTCGGGATTTCAATG
>comp11523_c0
GGGATTTTCTGCTTCTTCCACAGGCACATTAAATTCTCCATTCTCAGTCACAATACTCCTCCAAGAAAGTGTTGTAATGGCATCTGTGGAAGAGAAATTGTCTTTAACAGAGGAGTTCTGTGTGTCTTGCTTTTCATCGATATTATCATCTGATGTTTCTAAACCTCTGTAATTTTCCAAGACTGCTGAAACAACATTATCAAATTCAGCTGAGACATGAGAGAACTCTCCCATGAACCAAACCACTGATGAGAGGGTTTGAAGACCAGCAGAACGCAAATGGTGAACCCTGCCG
>comp115279_c0
ATTTCTTCATTATTTTTGTCCAAAAAAGGGCAAAATTTTAAGGTGGTGTTTTAATTTTGGAAATGGGGAAACAACCTGCTTGTTCTTCAGACAAAAATGGTGAATTCAAAAGAGGTCCATGGACTGCTGAAGAAGATAAAATATTGATTGATTATATACAGAAACATGGCCATGGCAAATGGCGTACCCTTCCCACAAATGCAGGGCTAAAGAGGTGTGGAAAGAGTTGCAGGCTTAGATGGGCAAACTACTTGAGACCTGATATCAAGAGAGGAAAG
>comp11528_c0
GGATTATTGGACAAGGCAGAGAAGATAATTATAGAATCACCATATAGTGAAGATAATTTGGAACTCTGGAGAACATTGCTAAGCTCTTGTGTCACTTTTAGAAACCTGGAAAAAGGAGTTCATGCAGCGAATCAGGTTTTAACGGTTGATTCAAGAGATAGTGGAACCCATATCTTGCTTTCAAATCTTTATGCTGCAACAGAGAGTTGGCAAGATGTTGCAGAAATGAGGAGAAAGATGAGAGGCTTGATGTTGGAAAAGGATCCTGGGCTAAGCTGGATTGAAGATAAGAACAATATTCACATGTTCACGTCTGGAGATCAATTGCATCCCCGGGTTTACGATGCAGAAGCTGAACTCCATAGGTTG
>comp11529_c0
AGGAAAAAGTCAAGTCCACTAAAAGTTGGACAAATACTCCTACAACTATAGAAAGAAAGAAGAAAAAGTGAAGGGGAAAAAGACCGTGCGAAGTGGTTAATTGTGGTAAAAGAAATCCAGCCAAAACTATAGGCTTTTGCAATGTATTCTAAGGGCATCATGCTAAGACATAAACAAATTACTTCTGAGAGAGAAGATGAAAAGCCATCTTTTTGCAGGATCTGAACAGCAGAAAAAACAAAGAAAAGATTTAAACCAAAACAAAACCCCAACCATAATGTTAAACTTAGTTACATAGCACATAGCAAAAACTACCTGTGCCCGAGGGCCATCACCGGT
>comp1152_c0
CGTTTAGCACAGAAAAAGAACAAACCAGCATGCAAGTCCTTTCTGTCAATTTCTGGTCTTCGCTCATTTCCCTTTTCCTCCCTTTCATCGATTTAGTCACTTGTATTATGGTTCTTTTCCGTCCAAAAGTTGCAACCTTCCCCTATAGCAAGTCTATGCAGTTCTTCCTCATTTCCTCTTAGACCATTGAGCGTATGCCTGGAAACAAG
>comp11536_c0
GCCATCGTCGTTAAGTCTCCCTTTTTTACAATTAGTGTTTCAAATGTTCGGGGGAGATGCTGACATTAAAGTTCTTGACATTTATGAGAAAAGTAATGCGGGTGCATGGCTGAAATGTCGATATTGATTGGAAGTATCAAGAAGAAGAATAACTTTCCACAACTGAACTTAAGGCAGGATGGGGATAAATCAATAATAGCAGAGTACTCCTATCAT
>comp11537_c0
GTGTTTTTGCTTCTGTTGAAATTCCATTTATTTTAAAGTAGCAGCAGCAGCAGCTCTGCCGTGGTGTCTCTTTTTTTGAAAAAAAAAAAACCTGCTTTTACTTTCTGTCTTTGCTTCAGTTGAAGTTCCATTTATTTTAAAGTAGTAGCAGCAGCAGCTCATAAACAGTGATGATTTATTGTAATTGAGGATTGTTGGTGTGAACAGGTTTCGAAATAATTCTGAGAGAATCTAATCAGGATGCGGCGTGAACATCAGACGGCTGCTTTTAGAGGAGACGTGTAGATTTTGGTTAACGGAGTAGAGGTGCTAGATGAGAATGAGCACAGATCCAGAAGATTCAAATACGA
>comp11542_c0
AGAACTCTATCAACTTCAATCAAGTAAAGCCCATCGTACTGGCCCCAAGGGATTAGGCAACGAGAGCAATGAGCCATGTCGAAAGCTCTTGAAGGGTAAGGAAGCCTAATAGAGGCCATGACTCCGATCATGGCCTGTACCCCACGTTCAAGTGCAAACTGAACCTGAGCTTCGTGGGTGTCTCTTGGTGCAAACGACATCGCTAGGATGTTCCTTGATAGAAGGTAAGCTCCCCAACTCGCAACCCCGCAACCGGTATCAATGGCAGTCCTTATTGAACCATCTCTCAGACTGATTAACTTGTCAATATCGTCGATGTAAGCATCAGCACCATGCGGGAACAT
>comp115432_c0
TTTAAGGCTGACTTATTTTGCAATATAAAAATGCTTCGGATTTCTTGCTACTTTGATGAATCAGCTGTTTTCCCGATTTCTTTCCTTCGAATGTTTTACAATTTGGAATGGCTGGAGGTGGTTTCTTGCAATTTCAAAGAGCTAGCTACTTTCAAAAGCGCTGCATGTGAAGATAAAGACATGATTAGCACGATCTCAAAAATCAAGAAGTTGAAATTGAATATGGTTAGCAACATAAGACATTTATGGAAGCAAGACTCCCCACTTGACCATATTTGTGCAAGCCTTGAATGTCTTGAAATTATGCAGTGTGGCAATTTGATTAATTTAGGGTTAGATCTTTCATCTTTTGAAAATCTTACAACTTTAGATATTTG
>comp11544_c0
AGAAATGATGGACTGCTCGTGACAATTATTTAAACAGATTCGGAAATGACCACATAATGAAGCGAGCAAAAATGTCGGACTCCAAAAACTCGATATGTGCAGCCCGTCCAATGAACGAGTTTAAGTTCTTGCCATAAGCGGATGTGTCAAAGTTGACATCGGATCGCAAAAACACTCGATCTTCAGTTGTAGGAGCTCGTAACTGGTCCAAACAGGAATTCAACATCTCCAAAAATGCTTTTCCCTTTTTCGAGTTGTCCACTGATGCTGCCTTGCATGACTCAATCCTCGCAGAATGATACG
>comp11545_c0
GGAAGGCCAGAAATTTGGAAGAGGTACCATATCTTTAGCATGTGGTTTATAGTTTTACTCTGTTATTCACATTGCATTTTTTGGTTGATGCTGGGTTTGCTATTAGGTTCTTACCTATTATTGTACTCTTCAGTCTTCACTGTCAGAGTTTGTGGACTATATGTTTTTTTTTTTCCATAAGACAATAATGGTTAATGATATTTCTTTGATATCAGTCAGGATCATTATGATAC
>comp11546_c0
TTTCATTTGAGCAAATCCTAGCAAGAGAGTCTAATATGAAGATTTCCCAAAACAATTTCAAATTTCAAAATAATAGTACAATCCCAGTTGCCATCCTAAATATAATCACGATTACCAGATGTACAATGCCAAAAGAGAAAGATTTATTAGCCTAGGTTACTCAAACCCAGGTGTGAATGTTGAATTCAGGTATGTTGACTAATACAA
>comp11548_c0
GATATTCTACGGTCTCAATGGTCACCAGCATTGACCATATCAAAAGTTTTGTTGTCTATTTGCTCGTTGTTATGTGATCCAAATCCAGATGATCCGCTTGTTCCTGAGATAGCAAGGATATATAAAACAGACAGAGAAAAGTACAACGAATTAGCCAGGGAATGGACCCGCAAATATGCAATGTGATGGTTGTTTCAAAAATATGTTGCCTGTCCAGCCTGTTATCAGATTAACATTCTTTTTTT
>comp11549_c0
ATCGTCAACAGCTCAAAAGTATGGAAATCGAGTTTGATAATAAAGGCTAGATTTTTCAGTTAGGGTTTGTTAAGAACAAATGTTTTTGTTTTAATGCTTTGGTTTTGAATCTTTAGATTCTGAATGGATATTGCTTTGCTGCGGTAACTGGAATTTGATGTTAAGGCTATGGAAATGAATGGGTTCACTTTAAATTTTAATATATATGTAGGAGTTATGATTCG
>comp115504_c0
ATAACAAGTATGCTATGCCAGAAATTGGCTTTCCTTCTTGGCCGCAGAATAGACATTGCCTTTTAGTTGTCAAACCATTAATTCTGAATACTTTCTTAAATCCAAATTAGTACCCTAGTCTAAGTTTAATTTTTGTTGTGCAGGATTCATTGTATGGCATGCACAGAGTATACTTTTAAACTTACGGGAGATTTTCTTTTAAAGATTTGCTATGTTGATCAAAAAGAGAGCAGGAAATATTTAGAAAGACGTTTTTTGCTATGCCAAAAATAGGGCTTTCCTCCTTGGCCACAGAATAGGCACTGCCTTTTAGCCGTCAAACCATTAATTCCGAATATTTTCTTAAATCCAATATTAATTAGTAT
>comp11551_c0
TCTTCAAGTTGGTCTCGTGAATACGGGCGAATGATCGGCAGATGACAGCTCGGCCACCCAGGAATCGGGGCTCGAGAGCAGCGTGTTCACGCGAAGATCCCTCTCCGTAGTTCTCGTCTCCGACAACGACCCATGGGATGTTGTTGTCTCGGTAGTAGGCTCCGACCTCGGGGACGGCTCCGTACTCGCCAGTGACCTGGTTGAGGACCTTGTTGGCCTCACCATTGTCAGCGTTGATG
>comp115526_c0
GCAAAATGGACCAATCTCTGTGATCTTTGCTTCTCAAAATCAAATCCTTTCAGCCCCTCTTCCTTCCATGCTTTTCCTACAGGGCTGGGCTTCTGATTCCCAGAGTAAAGTAGTGAATAATGCCAGCAAAACCGCGGAATGAAGATCAACGGATGCACCATGGTGCTCAAAGTGTGTTGAACTCAACTGCCTCCTTGGAGCCCTGGTGGAAAGCAGTAGGGATTGACCTCTTAGGTGAAGCTGCTTCAAAGTCAACCTCTGCAGAGAAAAAAAATGGTCCAACAGCAGATGGAGATGGGCGAAATGGACATGATGAACAATATCTCAAGCATGTCCCTTCTGCAGCC
>comp115553_c0
GCAGAAGTTACCAGGAGCGTGATGTTTTGCTAATTGTGTCTATTGAGGCCGGTGACCACTTTCGAAGTACCATAAATTGCCATAGAAGCAGCGCACAAAACTATACCAGGGGGACCACCAAGAGAAGCAGCAACAGCAGCAGTAGCAAGACTACCTTTTTCAAGAAAGCCTACAATCTGGTAACCATCGGCACAGCCTGTTTTGCAATACACAGCGAAGTTCTCACAGTTGTTATTAAACATATCGTAGTGGCCAAAGCTTGCCCCTTCAAGGAAATAAGTTGCGGCGCTAATAACTTCATGGGGAGGCTT
>comp11555_c0
CTTTAATCTGTCAATTTCCCAAAAAATAAAGAACCATTGTACAGTATTCGTAACAAAAGATAAATAGCATCAAGAGTTAGGTTTGAACCTTAAACATGAGGAAGCAAATTAATTCAACAATGAAATTATGAGATTACTTAGTTGCTATTGGGAAGATTCAAATACAACATAGGAGTTTCAGACTATGGCTATGTATTTAAACA
>comp11558_c0
AATCAAGCCACTTTACTCCGCTTATCAACGATGGCTCGTTCAGCAGTTCTAGCTATTTTTCTAATAGCTATTTTTTCTCTTCAAGATCAATTAGAGGCAATGGCAGTCGATAAAATGAAGACATTTGATGATTATAAAAATGAAATTACTCTAATAGAGTCAGCTTTTCAAAATGAAAGTAAAGCAACTGAAGAAACCTTGGGCAATGCACATCAGAATGCACATAACAATCTAACCACTGAATTGTTTATCAATTACACTTCAATGTACAGAGAAATATTATCATTAATCGATAATAATTCAAATAATCCA
>comp115614_c0
ACTCAGGCTTGCGTTGCGCACCTGCAAGAATCCACAACAAATCACAACTAAATGCAACTCCATAAAAAAATGTATTGCTGACAATTTAATTGCGATTTCCTTCAGCAAGCACTCAAGCTTAACAAAAACGAGTTGTATGTCTTGCTTAGTTTGACCATAAACATAGCTACAACACCTTTTATCATATCAATGCCCTTTAAAGATACTAGTTCATGCATTCAACATCCAATATCAATAGTAAA
>comp11562_c0
CATGGGGACTTTTCCATTACTAGCCATAGGATGTTTTACCATAATTCTAACTCATTTATATATCAAGGGTGTAAATATCACATAACATGGATGGTAATAAAGGAAGCTACCTACTATTACATTCAAACATGCATGACCAGACTAAAAAAAAGCAACTCTCTCATTTCATGTAAGGACCAGATGTGGGTTTGGGAAAACACTACTGTCCTGCTTAGCCAAGCCTTCAACCAACACAACCCCTAACATAAACCCCGAAACTAATCAGATACCCATATTTAACTAAATCCGTTCAATTATTTCATTCAAACAAGCCAAGATAGTCAGACCTGATACATACATATTCAAGGTTTGTTATGGGCCAAACCTATGTTAGGAAAGGCCATTAATTTTGATTCTCTA…
>comp11565_c0
GACGCCAAGAACTCCCTGGAGAACTACGCCTACAACATGAGGAACACCATCCAGGACGAGAAGATCGCCTCCAAGCTGCCCGCGGACGACAAGAAGAAGATCGAGGACGCTGTCGACGCTGCGATCCAGTGGCTTGACGCCAACCAGCTTGGTGAGGTTGACGAGTTCGAGGACAAGATGAAGGAGCTGGAGGGCCTCTGCAACCCCATCATCGCCAAG
>comp11567_c0
GCCTCGAATCTTGTTGGAGTACCTGAAATCATTATGCCTTTGTCTTTGTCTTTGATCAAGGAAAATTGGTAACCGGTATCAAATTGCTAGTAAGTTAAACTTTACACAATAGACAAACACTTAATACTTTATGGCTTTGTCATTGATCAAGATCAAGATCAACTGCATTTGTTAGATTGGGCTGGGAGTAACTGCTATTCAGTCTGTAACCACAATCCTCATTCAATATAATGAATTTTTATATAGAATGAAGCTGATATTTGACCACATTACACTAAAA
>comp11568_c0
TTCCTTGTCAGGTAAGTTCTGACCCGCACGAAAGGCGTAACGATTTGGGCACTGTCTCAACGAGAGGCTCGGTGAAATCATAGTACCTGTGAAGATGCAGGTTACCCGCGACAGGACGGAAAGACCCCGTGGAGCTTTACTGTAGCCTGATATTGACCGTGGACACAGCTTGTACAGGATAGGTAGGAGCCTAAGACCTCTG
>comp1156_c0
GTTTTGTTTCTCTTACTAAGAACACAGATCACAAGATTTGGAAGTAAAATGTCGGTTGGAGAGCTCGCTTGCACCTACGCTTGCTTGATCCTTCATGACGATGGAATTCCTGTCACTGCTGAGAAAATTGCGTTACTAGTGAAAGCGGCTAAGGTGACAATAGAGTCCTACTGGCCTAGTCTTTTCGCTAAGCTCTGTGAGAATAGGAACATTGAGGACCTTGTTATGAACGTTGGCGCTGGTGGAGGTGGCGCTGCCGTTGCTGTTACTGCTCCTGCAGGTGCTGCTGGTGGTGGTGCGGCCGCAGCTGCCCCTGCTGCCGAGGAGAAGAAGGAGGAGCCAAAGGAAGAGAGTGATGAAGACATGGGCTTCAGCTTGTTTGATTAGAAGATTCTCCTT…
>comp115711_c0
AAACTTCAGGCCTCGTCCAGATATAAGTATCCCTGGAAACAAACATGCAATCCCACAGTGATAATGTGCTGCCGTTTAATGAGAATGACTCCCAAGACATGTTCATCTATCAAGTGTTGAACGAAGCAAACGCTCACTGCCTGGGAATCAATAACCTTCATCATTTTCATGCTTCCCAAAGAAACCAAACTGCCGTTGCGAGCAGCATGCTTGAGCCAGCCAGGACCACCGCCAAGAAGCACTACAGGGGTGTCCGGCGTCGCCCTTGGGGCAAATACGCCGCGGAAATCCGTGACTCCACTCGGCATGGTGCAAGGGTGTGGCTTGGCACGTTCGAAACAGCCGAACAGGCTGCTTTGGCTTATGACAAGGCAGCTTTCAAGATGCGTGGCTCCAAGG…
>comp11574_c0
TATATACTCGGTTTCTTTGAGCTATGCTTCAACATTTAATTCCATTCTTCCAGAATACGATTTGCTCATACCCTTAGTATGAAATCAAATACTGCTTAGTGCTTACCGTGTGAAAAGAAACAAAACATAATACAGCAAATAATAGTTTTGTTGTCATTTTAGCTTAGTGATTGAATGCTTTGAAACCTACTTACGATAGATACTGGCCACTGACATTGGGATTCTGTCCGGTTTGTACAAATGAGAGAAAAGGTTGATTTGGA
>comp115773_c0
TATGTCTGTTACAAATTTAAACAAAAACACATGAACGTAAAATGAAAAACAGAGTATCTTAGCGAGGGGTAGGGTTATGGTTAGAAAAAAGGGAACCCATAAAACCTTATGCTCCACCACCACCTCCAGAGTTACAACCCACGGTGATCAAGGGTGGCGCCGCCTCCCTCTAAAAGCTCGAGCTCGGTTCATGTTAAGACTGTTCCTCTCAGTCCCACCCAGGTTCCGAGTCCTTTCGAAAGCGTTCCTCATCAACGGGTCGTTCTCAATCTCAACAAGACGATCATAAACCCATTGATTAGCAAGTGTATTGGCTACAAAAATCAGCTCCAGCTTTGCCCTGGTCCTTCTATTCTGCCGCACCATCTCTGAAGCTGCAACTTGCGAATCTCTCAGCGA…
>comp1157_c0
GTTTTGGAGTCGTTTCCGGAGATTGATCACCGGTTTTTCTCTTTACCTAGATTGAATTCTTTGAAGACCTTTCATCAAGATGATCAGAAGCTGGATCTTCAAAACTTGGGCTCTGGGAGTTTTGACTGGGCAACTCTAGCCGGGCTCAACTTGGTGCCTGAACCCAGTCAATTCCAGACGGGTCAAACTCAGGGAATCATGAACAGCCAGAACATCATGAATGCCCAGAATGAAGAGGTACAGAGTGGGCTCAGAACACAGCGAGTCGACAACTCGGGGTTCTCTCAGCAGAATGTGAATGGG
>comp115819_c0
GTTACATATAAAAATATCAAAAGAGAATTTGAAAGTGTAAAATATATTTTTCACGTCAGTTATGATATGCATGTGCTTAAATAGGATATCTCTATAAAACAAACAAACGAACTTTATAACAACTTGCTTTGATGCCACGACTAAGTTATGGTACCACTGTCGGTTTATGGACAAGTTCGTGTATTTTGTGATTGGATCAATTGATGCAAATATATAGTGTCTGATAATTAGAGATGAATGAATTGAATATAACAGAGATTAGATATTAAGAGGAAGCTTACGCCATTTGTTTACTGTGGACAAGC
>comp11583_c0
GATGGAATAAGTTTCTGGTTGATCAAGTGTGCTGGTATGCGATAATGAATCGTAATCAGTGTCCAAATAACCGATTTTGTTAGATTTTGGTTCATCAGCTAGATCTTCTCTTTCAAATAGATAGTTAACTGCGTCGAATCTAAATCCGTCAACGCCACGTCCCAACCAATATAATAGCGTGTTCTTAATTTCTTCTCTAACTGACGGACTTCTGTAGTTCAAG
>comp115844_c0
CCGACAACCCCAATTTTACTTTCTGGGTTAAGCTCATTTTCTGTCAAAGCCCGTGGAGGAGGTTAATTGTGGTGTTATGCCAAAGTCTCACTCAACCACATCTAGTATAGCGGACAATAATCTTTCTTTAAAGCTGTGAACTGGATTCCTATTTGTGATATGTTCTGTAAAGTTTGACAGTTAAAATTTTCTGTAGAATTGTATGTCGAATTGGGATGATGTTAATTTCATTCCCTGGTTTTCTTGTATGTGATTTATATACTCGGGACCTTGTTTATATTAGATGAACTTAGGTGTCAAGTATTATAGATAATGAAATTATGAAATCGGTTTGTGCTGCTGAACTGTGAAGAGGCTAATCTGAGCTCGTTTGCTTTGTTCAGGACAATTACTATGCTA…
>comp115850_c0
TGGAAATAAAAGAATCCAATCTATAGTACTGCAATATTTGTGAGGACATAAGCTACTTATCTGAGAGAAATTTAAGTATCAACCACATAAACTAAATATTATTTGCATCAACAATACAGAATATTACTTCATTTTTTCATCATAAACTCCCCAGCATCTAAACATCCTCAAATTATAAAGTCTTAATTTTTGTTATCCATGTGAACCACACAAAAATGCAGTTTTATGGGAGTTCTACTAACCAGCTCAGGTATGTAGTCCATTGG
>comp11586_c0
AAGTGTGAGGAGGCGATTTTCAGATCATGATTTGGTGTTAGCATAGATATATTTATTTGTTTGTATTTTTGTTTACGATTCAAGAATAGAGGCTGCAGTGGTTAGGCAGAACAATTCTTTTGACAATTATAAACAAATTCTTGGAAAACGAATTGTACTTTAAGTAATGGGCATGTTATGAGAAAACTCAAGCAGGGAAAATATACCGTTTGTGTTAACATTG
>comp115885_c0
TAAATAAACTTGAGTTTTTGATTGCAACAGAAGACATTGCAACAGAAGAGGTGTGAAATGAAAAACTTGAGAAGTTAAAAGCATCTCCATGAGAATCATCATGAAGCAACCATCTATTCGAGCCGTTGTTTGATTAGCAGTCAATGCTGTTCACTTGGAAGCTGAAGAAAAGAACAAATAGGAGGTGGCTGTTGTCAGCCTTATTCAATTCGAACTATTTTGCGGTTCATA
>comp1158_c0
ATCAAATGATAATCATGAATCCAAATATAATCATCTTCTGGGTTTATAACCTCAATAACCCTTTGTGAAAATATCTTATTCGCTGCAACATATGCTTCCCACAACGACCGATCGAATCGACCGCCGTGATTAGCCGAATAAGGTAACATATAATGGAACAATGACCATAGATGTTGCTTACAAAACCCATGATAGAACTTATTGAAAATCTCCGGCGGCAAAAACGCCGGTACACACTTGAATTTTTCCAACAAAACCGATGAAACCTCGTCTTGTTCGTTGATATCGACATCGATTTTCAACGAGCCCACATATAAAACCTCCATTTCTTCGGGTAAACCATCTTTTAATTGTAATAACAATGAATAATCATCCCAATTAAAACTCCATCCTTTATTA…
>comp115904_c0
GAAAAATCAAATGCAGGAGAAAAGAAATGGTCTATATGTTGCAAAGGTAAGTCTTGTATATCTTAATTGGTCGTTCGAACCCCATATTACGCACAAAACTGTGACACTTTTTCTCGTGAGACACTTTTTCTCGTGAACCCTTTAGATAAAACCTCAACATAAAGATAATATTTTCCGCTCGGAGACCGAACTCCCCTCAACAGGGTTAAAGACATAAAACAAACAAAAATGGGGAATCACATTGAACAAGGATTAACATACAATTGAATGTGGACAAACTCTAGAATCCAGAGTTTAACCAAATAAACAAAAAATGCAGAAAAACATAAGGACAAAGAGGGGGAAAAAACAGATTATGTAGTGTGAATGTACTCACGTGTAGACCCCAGCATGGACCTT
>comp115937_c0
TTTCCTTCAAAGGGTTCTGTCCTTAAAATGAAGTTCAACAGTCTTGTAACATCCTCAAGAAGGAAAAACCGTAAAAGGCATTTTACGGCACCTTCACACATCAGACGTCGTTTGATGTCTGCACCTTTGTCCAAGGAACTTCGTCAAAAATACAACGTCCGTTCCATGCCAATCCGCAAAGACGACGAAGTCCAGGTTGTTCGTGGACATTACAAGGGACAACAGGTTGGCAAAGTTATCCAAGTGTACAGAAAGAAATTCGTCATCTACATTGAGAGGATCCAAAGAGAAAAGGCAAACAGTGCCAGTGTTTATGTTGGCATTGACCCATCAAAGACTGTTATTGTCAAATTGAAGATGGACAAGGATCGTAAAAACATCATTGACCGACGAAGCAAG…
>comp11593_c0
TTATGAAAGAAGGATTGATCCTCTGCGCTTTTGGATATTTGTGTGATGGTGACTTTTCAAGTCTAATTTTCAACCAGCTGCACTTCGTCAATAGACTCAGCTTGGTTTTCGATGGGATTGGATTTTGGGTAGAGTTTTGTAGTTCATATTTGTACAGTTGAAATGCTCAACTCAGATGCTTGCTACCCACAAGTTTTTGGGAGAGACAGGAAGATGAAATCTTGGAGGTTTGAATGAAAGTTTCGGTATGTGCCGAAAATGAAATCTTGAATGCTCTCAAGTAA
>comp11593_c1
AGTGAAACAATTTTCTAACCATCTCAATCCCATTGCTTAATTACAAAGGATACGTTCTATCATTGCCTCGCTTCTCAAGTCCCCGGCTCCAAACTGTAAACACCAGATTAGGTTGGAGATATATGTTGTTCCGAGTGACAATGTCCAATATATCGGCCCACTGCAGTCGGAGATTCAAATCAATGAATCAGAAGACTTGTTACAGGATGACAAAGGCAGTCTATGTATGGAGAGAGAGGGAGGGGGTAAGAGGGATAGGCATGGGCTGGGGGGAGGCAGTGGCGGG
>comp115958_c0
TTTGCATCTGCACTTGATCAGGTCTGTCTTGTCCAACTTTTAAGTTCTCTAATGAATCTGTCATTCTGTCTCTATGCAGATCTAGATTGACTTGCATCAATATGCTTAAGTCAGATTTTCAATGTGCCCAATTTCATCTTCTGTCCTCTCTGGTTAAATGTTGTATGGCTCTCTTAATAAGGATGGATTCATTTCCAATTTTTTTCTGCTGCCTTCTAACTGATACTATGGATTAAAGAACCTGTTGAAGCTGATGGGATTTAGGACGTAATTTATTTGGAAACCTTAAGTATCCTATATAATTTAAAATTTACACATTAGATAAAATTGTGGAAATCTGAGGACATGTCTTTAATTGCCATTTTTTTTTCAATTGGTGGCTTGTGATGAATGCCTTAT…
>comp115969_c0
CTTGGAGGGGGATAAGGAAAATATGGAATCCAAAGAACTGTAGCGAGAGCACAAAGATTATAGGATATTTCGAGCAGATGGGGTGAAGGGGTGCTCTCCTGGGCTACAGAAGGAATGGTCTGGTGGTTAAGTAAAACATAAGTCAAATTTATTAGATTTGTCCACAGTCAGCAATGGTGATCTTCTTGCTGGTCTTGCCATTTCTGGACCCAAAGCGCTCCATGGCTTCCACAATATTCATGCCCTCTTTCACTTTGCCAAAGACCACATGCTTGCCATCCAACCACTCAGTCTTGGCAGTGCAAATGAAAAACTGGGAACCGTTTGTGTTGGGGCCAGCATTTGCCATGGACAAGATGCCAGGACCTGTATGCTTCAGAATGAAATTCTCATCATCAA…
>comp115974_c0
GTTCCCCACATAATCCTTGTCATCGATTGCATGCTTATTTAATGTTGCCTCCATCATCCTTCTCAGCATAACCGCAACATACAAGCATTTTGGACGAAAATTATTGCAACGCACTGGAACATTGACAAGAAAGATATCTCGAAGGATCAAAAAAGCTCCCCGTTCCAAAGAGTATTGAACCTTCGTATCAAGGTACGCCAATGCTTGTTCTTGGGTATATATGCCAATATGTGCACATTCCTCTATAGAAGGTAA
>comp11597_c0
TTTTTTTTAAACAAGCGAAGCGAGGCATATAATTCGATCCCGCACTCGAACTTACACCAATAAAAAACACCCTCCGGTTACAACGCGTGTGGCTTTGGCGGCCATGCGTGGCTACACCTATTAGGATTGCTTGGTTGTTGTATTTATGTCCTCAGCCCTTCCACTTTTAGCTTTGGAGGTTCCATCAGTCGGTTAAGTTTGGCGGTCGTCCATGTGTTAGCTGGTCG
>comp115994_c0
TTTTTTTTTTTCAATGTGTAGGATAATAGTAAGATCCACGAGGGAGGAGCTAGTTGGGCCTGTATTTTTGGGTTACTCATTTGGAACTTATGGAAAAACTGTAACTTATTCATCTTTCGAGGAAGATCATAGAGCTCGAAGGAGATAGTTCAAGTTTCTTACAGTTGGGCAATTCATTTCTTCTCATCATCTCAAGAAGAACCGATTGATTGTCTAGAATGTTCTTTTGAAGTGCAGACTAGTAGGGAACGAATTTTTCTTAATACTGATGGTGCAGTGCAATTGGTTTCTAGATATGCTACTAGTGGGGGAGTTGTTCGTGGTAAACATGGAGATTGGATCGTTGGTTATCATTGGTACCTTGGAAAATGTTCAATCTTTGATGTGAACTATGGGTAT…
>comp1159_c0
TTTTTGGAGAAAGAAGACCAAAATATAGTGGTCAAGATGACTTCCTTCCACCTGACCTTATTAATGTCTTCCTTCCAAGAACCGGTTCATCACAAATTCAATCTCATATGATAGCTAGCAACCCTTTGGGCTCTCGCTTACTGAGTGTTGTTCTTCATGAGATGAAAACAAAAGGTATCAGACAGACAGACTATGTTCTGTCTGATTCAAGTTTCCTCCTGTTTCTGCATTTTGTTCACCCTCTGGTATCACTGTTTCTTGAAGATCAATCTGACCTAGCAAGGAAATAAGAGATGGGGCTTTTGAAGGGCCGCTGGCTGTCCTGTCAGTACCTGAACTTTCAAGTG
>comp11601_c0
AATGAGTTGAGTTCTGAGTGCACAGAGGATTCAAATCCTTAATTTTGCTTACGAATTTTCTACCCCTGAGGGTCCTCATAGGCTTAATGATACTAGTGATGGCAGCTTCCTGTTTCCCCTCCATGCTCTGGAAACGGGGTTCCACTTGCTCTTGCGTTCGTTCTTCTGTAATGTTCTTCAAGATTACCAGATTGCTCCTGGTCAACTCTGCGGGTTCTTCTGATCGCGATTGCTTATTTTATTGATTGCTGCCGACGTAACGAAGCACCACAATTCGCAGTTTTCCAAAGCTTGTATCTATTAAAGGCCCAAAATTGAGGGAGTTCATCAGGCTTTTACTATTTTTCTCCCATCGGTAAAGGCGAGACCATAATTGCGAACAGATGTGCTAATATTCGA…
>comp11601_c1
GAATCACTTCCTAAAGTACAAGATGTGCCCTATAATAATTGTAAAAGAAACTCTTAGCATCATTGGTTACGTAAGGCAATGTCCATTTCTCTGGGTCTGCACCTAATGCTTCGGCAACTTCCCTATTGTTACCTCACCTATACCCATTAGGACTAAGGCCCTCAAAGCAATATTGGAACACGTTCCTCACGATTATAATATCTTCGATAACCAAGGAACTACAAGCGCGAAGCCTTTCTAGCTGGACTGAAC
>comp11603_c0
GTCGTTGGAGGTGCTTGTCGTCCTTCTTGTGAGTGAGGAAAGGCTTGCCTCGACCGAGTTTGTGAGCGGCGACCTGGAGAGCGACCTCGGTGGGATCACCGTTAGCCTCCCATCCTTCCTCGGATCGGTGAAGAGTAGCTTGGTTACAGAGCGAAGCGCAGAGAGCCATGTTTCGAAGGTTCTCCTCGAGAGCCTCGTGGTGGATACCGTTTTCAATAT
>comp116057_c0
GAGATCGGGGATGCAAGCCGTGTGCGGGTCTCGGGCCAGGGCCTCCACGAAGGCCACACCTTTGAGCCAGCAGAGTTTATCATTGATACACGCGATGCAGGCTATGGGGGGCTCAGCCTGTCCATCGAGGGTCCCAGCAAAGTAGACATCAACACAGAGGACCTGGAGGATGGCACATGCAGGGTCACCTACTGCCCCACAGAGCCTGGCAACTATATCATCAACATCAAGTTTGCTGACCAGCACGTGCCTGGCAGCCCCTTCTCCGTGAAGGTGACAGGCGAGGGGCGCGTAAAAGAGAGCATCACGCGCAGGCGACGGGCCCCATCGGTGGCTAATGTTGGTAGTCACTGTGACCTCAGCCTCAAGATCCCAGAAATTAGCATCCAGGACATGACA…
>comp116062_c0
TTTTCTGGTTTTATTATCTGGTTATTGTGCAGGTGAGGTTAAGGATAGGGCGGTCATTTTGGTAAGTAATGAGGTTGCAGTGATGGCTTAGGTGTTGATTTCGAAGGAGTAGGTTTTTATAACAATGGAATGCAATTCAATCAAATCGGATTGGTTGTTTGTTTGTCGCATTTGATTGTGGTTGTTTTGGGAGCTGTTTTTGTTTTTGGGAGCTGTTTTTTGGTTGTGGCTGAGGTATGAATTGAAATCACATGTTGAGCAATTGGTGCGACGGTGGGTTCGTTTTTTGTAGGTTTCCCGTTGTTAATCTTCTGTGG
>comp11606_c0
TAATCTTTCTCCAAGGCCGCAAGGTCTTCACGAGCTTCGGAAAACTCTCCCTCCTCCATACCCTCACCGACGTACCAGTGAACGAAGGCGCGCTTAGCATACATCAGATCAAACTTGTGGTCGATCCTAGAGAACACCTCTGCAACACTGGTGGAGTTCGAGATCATGCAGACGGCCCTTTGAACCTTGGCGAGGTCACCGCCCGGCACGACCGTCGGTGGTTGATAG
>comp11607_c0
GCCTTGTTTTTTCCCTTCAAAGTCTGGTCTTTTATAAGCAAAAGACGACATCATCATCATCATAGCCTCATTTCGAGAGAGAAGAAGAAGAAGAAGGGAAGAAACAAAGAACAGAAACAGAAACAGAAGCAGAAGGCCATAATAATAGCGATGGAATATTTTAGTTGTAAGAATAAGACAGAGGTAAAGGGCTGTTGTGAATGAGAAGATGGAGGAGGTGAAATCATAGGCTCCGCTGTCGATCAGAGGAGTTGGGTCAACCGCCCTTGTGAAACCAGCCACCTCCTCTGAGAGCAAAGCCTCTTTCTTTAACTAA
>comp116090_c0
GGGCTTTAAAATCTCCACATCTTCAATGCTGACCGCCATTTCTCAGTTCACTGCTTATCTATGTTTGGATGATTTGAGCTTGGGTATGGAAAGCGGAAGAGAAGATTGAGTTATTAATCTGCTACTTCCGGGCCGGATGATACGTCTATAAAGAGAGAAAGAGGAAGGTTCGTAGTTTCTTTCCATACTTTCTCAAACTTGACTTTGC
>comp11610_c0
TTAGAGAAAGTCATGCACCACGCTGATTTTAATTTGTGCTGATAAGTCTCTCTACCCATAGTTTTTTTCTGAGCTCTTTTTCATTCTATATTTTTTACGAAGGAATTTTTTACCAGTGTTTGATTATCTTCGTTTTTCAGTTCCAAAGGTTAAAAGGAAAATTGAAATAAAGGAACCAAATGATGCGATCTTCTTTGAAGAGAAGATTGAACCATGATGCGGACCGTATAGCTATTTTGCTACTGGGGATAATTTTTGGTTTCTGATGGTTCCTCTATTTTTATAATTTAGTTTTATAAAGAACCAAGTATTGACTGATAAATTATAGTTCCTTTTCGGAAAATCGAAATATATTAGGTTTTTAATCTTTTGTATTTCGATTTAAGTTTATAAGAGTAT…
>comp116113_c0
GTAAGTTTTGCTTTCATGTGGTTACATGTAACCTGTTAACTTTAGTTATGGCAATCTTAGTCTTTATTTGTTCTAGTTGCCTTTGTTGGTTCTAAGTGAATTTGTGGAGGATATATAGGTTTCGTTGTTCCTGCAAGTGACATAGAGAACCTGTTAATGTTGCTGGCTTGGAGGAGGGTCGGCTTGCAGCAATTATGGCACCCTATCCACTTAGTTGCTGCAAATTGTGCTCAAGTTAAGGACCACTGCATTGCTAGCCAGATCAACTAATTCCATCTCCGAAGCCTTAGAAGTGGGTGAGAGGGTTTCCTCTGGCATTGCAGCTAAACTTGTGGAATACTCCAATAAAGACAGGGATGATCCTACTACTAATGATTATACTGAGAAAAGAAAATGAAG…
>comp116145_c0
GAAACACCACCACTATGGAGGCTTCTTTGAAACTAGTTGCTTTCTTCACTCTTTTGCTCTCATCTGTCATGCAAGGCCGATTTTGAAGCATTCACTCTTTGTGAGCTTGCTAGTGTTGGACAAAGATTGAAGATAAAATCACGATGGAAGAAAGAACAACGGTATGCTGTTCTCGGATGTGCCAACGATGATCGAAGCGCAAAAGCAACTGAAATGCGAAACCGATGCGGATTGTGTGAGGCAGTGTGTTACTAACTTTAATGTTTGTACTCCTGCTGGCTATTGTGCTTGTGCCGGCAGCAATCCTAATTGCTGTTGAGGACCTATAAAGTTTACCCTATTACATCCACATCCTATTTTATTATTAACTTTGGAATTT
>comp116147_c0
GTCGGCCAAGCTTGGAGTGGCATCCCCTGGTTCGAAGCCGGCGCTGCACCCGGCGCCGTCGCACCCTTTTCTTTCGGCACTCTCCTCGGCACCCAACTTCTCCTAATGGGTTGGGTCGAGAGCAAAAGATGGGTCGACTTCTTCAACCCGGAATCGCAATCCGTCGAGTGGGCTACTCCTTGGTCGAGAACTGCAGAAAACTTCGCGAATGCAACCGGAGAACAAGGCTATCCCGGAGGCAAATTCTTTGATCCATTGGGCTTAGCCGGTACACTGAAGGATGGAGTTTATATACCTGATACAGAGAAGCTTGAGAGATTGAAACTTGCAGAAATTAAACATGCAAGACTTGCTATGGTGGCTATGCTTATATTCTACTTTGAAGCTGGCCAAGGGAAG…
>comp116175_c0
GAAGTAAATGTACATCTTTCTCAAGAGGCCTTGCATTCTGACTCCACAGCTGAAATTTCTATTACAGAACTGAACCAAACTGAAATCAGGCAGCCATCAACCTATGTAGGCCCTGATGTACACAGGGCTCTGGTCAAATTCTCTCCCAGTCCTGGATCCATCACGGTCCATTCAATGCCTGTTTGCTGCCAACAGTGAGCTCCAGACGTCAGGAAGCTGAAGGTTCTGCCTGTCGACACGTGGTTCCCTTGGAGCCCCAGCAGGGACCCCTCCGCCAAGATTCATTCTGTAGCGTCTGATCACGCAAATCACGTACAGTAGCAAATTCTGATTCCAGGGTTGAGACGACATCGGATGAGGAACAGACAGCACACCACAAAGAAGAGAGAGCGC
>comp116202_c0
GAAACACACAAAGCTTAGCTACGTACGTACACCATCACCATGACTGCCAATTCAACCCTGCTAGCAACACAATGTGCGGCTGTTGTGGCCGTCCCACAGCGGTGCCATCCCCCCTCTAGATTTGCCACTGGGTACCAGCAGCTTCGTACAAATTTGGTAATCACCAAAACATACAAACCTACAATCATGGTTGCCGGTGCCTTGGTCTCCAAACCATCCCAACTTCATGCAAATTTGGTACCCAAAAGAAACAAAATGGTGGTATTTGCCTATCCAGAAACAAAAACAATAGAAATCTCAACCAATGGCTTTCCAGAATTCATTGAATGCA
>comp116218_c0
TGTTTTGTTATTCGGCTATAAAGCTCTTATTTTTTCGATTGTAAAGTTTTTACGGAACAATAAATATACAAACAGATATTGTAAAGAGAGAGATAATATCAATCAATCGAGAAAAACGGAGAAGGTGATTCCCCTTCTCTTTTCAACTCCTTTTCTTTACTAATTTCATTCGGTTTTTTCATTGTTGTATACGAAAAAGGAGGGGGCAAAATAAAGAAAAAGACTTACCAGTAGTTCGAGTGGCTTCG
>comp11621_c0
GATCCCCCCGTCCCCCACCGCCGCCTTAAATCATGGTTAAGCACAACAATGTCATTCCTAATGGGCACTTCAGGAAGCACTGGCAGAACTATGTGAAGACATGGTTCAACCAGCCTGCTCGCAAGACCAGAAGAAGAATTGCTAGACAGAAAAAGGCTGTGAAGATCTTCCCAAGGCCTACAGCTGGACCTCTTCGTCCTATTGTTCATGGTCAGACCCTGAGGTACAATATGAAAGTCAG
>comp11622_c0
AATCGTCACTCCCTAATGCCGAAAATCAAAATCTTATGCCCTTTCATTTCCTTTTACTCTGAACAACCCAGACGCTTTGGTTCCAATTCTTCGCAAAACGCTCTTAAGGTCTCTCCTTCCAGGTGTTGTTCCTCTCCCTTCTTGAGTGCTCATTTTGCTAATCTGTGTGCTTCTATATTTTCATTCCTTGGTTTGAAGTAGAATCTGACTTTTTGAAAGAAATCTTTTAAGCTTTGAATGTCACTAATGATTGCTCCTATTTCTGATCTG
>comp11623_c0
ACAACTCTGTGTGCTTTGTTGGCGGCCTTTGGCACTCGGATCTCGGACGAGGAGAAGACGCAGGTGATGCTCGCAGGTTTGCCTTCTGATTTTGATGCGGTTGTATCCTCGGCGTCTTTGTCGTCGGAACCGGTGCCGTTTCAACGTCTCGTTGATGCTCTTCTCGAGTGTGAAACTCGGCAGTTACGGGCTGTTCAAGAAGTTGTTATGCATGCTAATCTTGTTGAAGGTGGTCCCTCGCCCACACCGGAAGCTTCTGTCCGTGGTGGTACTCCGCTGATGAGTGGTCGTGGACGTTGTTTTAGGCCGAGGATTCAATGCCAGA
>comp11624_c0
ACCGCCACAGCAGAGCCAAGCCTCCTCCTCACGCATGGTGCGTCTGCACGCGTGTAGTGCCTCCGTGCCAAATCCACGTGAGCCTCCGTACTTGCTCCAGGCTGGTATTGTACCTACACAATAGAAGCAACAAACCAGCGACGCAAAGAAAAACAAAAAATAGCAACCAAATAACGAAATAGCAGAAGGGGGATTTTTGTATTTCTATTCTATTTTTCGGCTATATAAGCCAAGATTCAAACCATGTATGAGGTTACACACGGATACAAAAAAGGGCAGAGAATCGAA
>comp116288_c0
GGGGGAGCTAGTTGGGATTGCTTATTTGGATTGCTTATTTGGTGCATATGGAAAAATCAGAATTTATACATCTTTCAAGGCAAACCGTGAGCTCAAACGAAATAGTGCAAGGATCTTACAATTGGGCAATACATTTCTTCTCTTCCTCTCAAGAGGTCCCTTCTGGATGTCTTGATCAACTTGTTGAAGTCCATACCTCTGAAGAATAGGGTCCTCTTTTCACTGATGGGGCAATGCAATTAGACTCTGGACTTACTGTAGTTGGGGGAGTTGTTCGTGATAAGGAGGGGCATTGGATCACTGGCTTTCACCGTTTCCTTGGAAAATGTTCAGTTTTTAATGCGGAGCTGTGGGGTATTCTTGATGGCCTTAAACTAATTCAACGTTTGGACTATGATC…
>comp116325_c0
GAATCTATCAAAGAATGCCCATTTTGCATTTGATAATAATTACTGGGATAGTAGATTCAGTCTAGTTTGTGAACTAGATAGAAGTCATTTGCGTATCTAAAAAGAAAGGACATTAAATACAGTGTTGACAATCAAGTCTTCTTGAAAGTATCCCCCTGACAGAAGGTGTTAAGGTTCGGTTGAAGGGTAAGCTAAGTCCGAGATTCAAGGACCCTATCGAATCCTTAGGAGAATCGATCCAATTGCATACCAACTCGAATTATCATTCGAATTGGATCAAATTCATGACATTTTTTATGTTTCCATGTTGAGAAGATATCATTCTGACCCTTCTCACATAGTTCCCATTGAAGAAATTGAGATACGACCGGATTTAACCTTTGAGGAGGAACCAATGAA…
>comp11635_c0
AACATGCTAGGCATTCATCAAAGCAGTCGAACCACTTTCAGAAATAAAGACTCATTTGCTGCCATCACCGAATAAGTAACCCAGGGAAGAGCCACCCCCAGGTGCAGCATGGACCTTGGTCGAAGGGCGTTCCGTTAGAAAGTTGCCACAATTCTGCCCATCAGCTCGAAGGTAGTTGTTTGTGGTGTTACCAGGTATGCCTGCAGGTGTCTGCTTACTGTTATCCACAGCCTGGGGGGTGACAGAAGGCTTAGG
>comp116396_c0
GGATGAAGTTCGTGTATAAAGAGGAGCATCCGTTCGAGAAGCGCCGCTCTGAGGGCGAAAAGATCCGAAAGAAATACCCGGACCGGGTCCCGGTGATAGTAGAAAAGGCTCCTAAAGCTCGGATAGGAGATCTGGACAAAAAGAAATACCTGGTGCCTTCTGATCTTACAGTTGGTCAGTTCTACTTCTTAATCCGGAAGCGAATTCATCTCCGAGCAGAGGATGCCTTGTTTTTCTTTGTCAACAACGTCATTCCGCCCACCAGTGCCACGATGGGTCAGCTGTACCAGGAACACCATGAAGAAGACTTCTTTCTATACATTGCCTACAGTGATGAAAGTGTCTACGGTCTGTGAAGCTGCTGCCCCTAAGGTGGGGGGTCCCATTCTACAAAGAGAG…
>comp116404_c0
ACATTTGAGTGCATTTTGGAAGAGGCAAGTTTTCTATATTGTTTTATTGGCATATCTCTCTAGTAGCTAACATTGTTTACTGCACAGAACTTATAATTATTTTCTTCCTTTTTCTTAGAATCCTAGAACCATGATGATGTTCTTTCTCAATCTGTTGTTGCTGTCACTTTTTGTTATGTGATTGCAGACGAATAAAGTGAGACAAGAG
>comp11640_c0
ATACGGGTTTGGTGGTGGAGGCGGATAGTGATGATGCATGGGTTGCCACTGATTACTTTCAAGACCTTTTTTATTCGCATGGAACATTGGATCCTACTGAAGTCCTTGTAGGCGTGGAGAGTTGCATTTTTGCTGCTATGAATACCTGTTTGGAGTGTACGTATACTGAGGAGAATGTGTTCACTACTCTAAAATCCATGAGTCCTCTCAAGGCATATGGGGAAGATGGTCTTGGTGCCATGTTTTATCAGCAGTGTTGGAATATAATGGGACAGGTTGTTTCA
>comp116412_c0
GCTCCTCACCAGCAAGGCCACCACACGCACTACTTCGTCGCACGCCATCTCCTCCACGCGTCACACCACACCCGTCGCTTTGCCCTCTACGGCCATCGGAGTCTTCGCCGGTTTCGAACGCCTCGTAGCCCTTAGGGGCTTTGTTGAGAGTCCGGCGAACACCGAAGGGTTATGGAATATCTTCCTTTTTGACGTTTGAGCAATAGTTTTTAAGTAGTTTTTTTAAGAGTAAAAAAGAAATTTAAAGGAAGGATTTGTTTTCTCTTTTGTGGCCGCCGGAGGTGACGGTTACCGTTGCCGATGACCGGCGACCACGGCAGGTTCAAGGAATCGGTGGCTGTGCTAGGGGGGTTTGAAACCCTAACAGAGGAAAAGAGAGAACTTT
>comp11642_c0
AGCCTCTCCCATCTAGAATCACCTCAAATCTCAAAATGTTTAGCTAACAATGGCTTCAAATGAAAACGATGCCCCTTCAGGTATTGGCAAAGCAGCAGTAGGGAGGATCCGGCAAACATACAGAGGGTTCTAGGTTTTCTTTTAGGTTAGAATTAGAAGTTTAGAACACACACACTCATGGTTTGGGAAATTTTGGTCAAAGGTCAATTCTGA
>comp11646_c0
CACCACTGCGTAGTCCACGTTCGTCCGACTTTCGAACTCCTCCATCCACCAGTTCACACTTGGCTCTCGAAAGACGGACGACAGTCTCTTCAGATTCGTGCCCGTTTCTAGACGTTTTGCTGACGTGCACTTCCGCCATCGTTCATACCGCCGACCCTTTCTCAAAAACGCTCATCATCATGTCTTTTGAAGAAGCAGTTGATAAAGTGAAGAACTTGAATCAAACTCCCAGTGACAGCAATTTGTTGGAACTCTACGCATACTATAAACAAGTGACGGTTGGTGATGTAAACACAGCCAAACCTGGATTTTTGGACTTCAAAGCAAAAGCCAAATGGGAAGCATGGAATTCAAAGAAAGGCATAAG
>comp116472_c0
ACTCGCTCTTCTCTATCCGCCGCACCAGCTCCACCAGCATCTCTGCCATCTTCGCGATCTCCTTGGCCTTCTCCTCCGCCTTCTCGCAGCGTTTGGTCCCCCGGCCCTCGACTCCGTCGTCCGGATTCTGCAGATGGTTGAGCGCGCTCTCCTCCGAGGCCTCCACCTGCGTCTTTATCTGGATGAGCATATTGTCCATCTCCCACAGCTTGCTCCGGTTCCGCAGGTAGGCCCGCCCGTGCTCGCGGGAGAGTGCCGCGATGTCCTCGCGCATCTCGTTGATGACCGGCAGCAGGAACTGCTCGAAGTCCTCCTCGGGCTCCAGCACCTCCACCTCCTCCGGTTCCGCCAGCTCCACGATGTCCAAGGGCCGCATCTTCCCCGCTCTTCCCGAACCAC…
>comp11647_c0
GGGGTTCAACATGGTTAATTTTACTAGACTAGTTTTGTACATAATATCTGACCCATGTGGATGGCATAAAACAGTAGTTAACCGTTTGGACAAGTTAGGTGATTGGATTCAAGTAGTGGATGTGCTCTTATTCTAGGTATTCTTTTTCTTTATATATGACCTTAGTAACAGTAGTTAACTTTTGTAAACTATCGCTAATGGCTTACCAAAGTGACTTGGATTCCGAATC
>comp116496_c0
CTGAGATAGAAGAGATGGCAGTGTAGATAGGCTTTCAGCATTTTCAGCTATCTTCATCCCTTTGTTCACACTTAGTCTTAAGCAGAACCTTTCTCCGCTCTTGGCATCTCCTTGTGTTAATCTTTTGTCTCGAGCGAGAGAGAGAGAAATTAACAGGTAAAGCAGAGGGAGAATCGTGAAAGATTCCTAAGGTGGATCTAAGACAAGGGAAGAGGCCATTGCCGCCGTCTGATCATGAATCGGAAGAGAAAGAGGAAGCACCCCATCAGTTCTACACGGCTAGGTCTCAACAAGACACCAACGCCATGATTCAAGCCCTAACTCACGTTATTGGAAACGATAATAATAATAATCCACTACTTGTTCAACTTCATCACCATAATCAATACCAATACCAAT…
>comp11649_c0
GGGAGGGTCTTAGCGGTGGGGCCAGAGCTCTGACGAATGCCCCGCTCCTCAGCGGCCCCTCTCCTGGAAGGCCCTATGACTGCGGCTGTTTAGACCGTCGTTGCGTGCGGAACTAGTGCCTTCGTGGGGCTGCGCGCTCTCCTCCTGCACCTAGGAAGGTGACTTCCACCATCTTGTAGGCGCGTCCCTCAGACTTCGTCTCCTGCCACCTCTTACTTCTCATCCACCTGTG
>comp1164_c0
AAGGCTTAGCTTGGGCTGTTTTTTTGGAAAAAAATCCTCTGCATGCCCCTTCACCGTAATCTGGTATATTGGGTAATCTGGAACTTGCAAACGCTTCCTCCATGCTATTATAACTGCATGTTTCTACTGCTTATCGAGTTGCTTATAGGGTTTTTTAGAACCCACTCCAAATTCAGAGCACAACCCATGCCCATATAAAGTGAATCTCAAGAACATATGGGTCTGGTCGGGTTTATAAAGTGAATATCAAAATAGGACAAACCATGCATGGCTGTTAAACGCGTGACGAAAGTGGTTTTTAGATCTAATTCAACATGGCAATATCATTAAAAATGTTGATGTTTTGCGGTGGCGATGAGTTTAGGTTTCTAGTTTATGAATACATGGAAAACAATAGCT…
>comp116500_c0
GAACTGAATTCCAAAGAATCAAAAAGCTCATCTCCATCATAGCTGCCATGCTGCTGGTTACATGCTTTGGAAGAATACTTTTCTGCCTTCACCTGAGCAAGATCCTGGGCAAGGCATTGAAGTTGTCCTGTAAGAGAAGTGACCTGTCTTTGGAGAGTAGGTATTAGTTGTTTGGCTTGCGCCAGCTCCGAACCTTGCTTTTCAACTAGGTCTTGAAGTCGACAATTCATGGCATCTGGAAACAATATTGCATTCTTCAAGGATTTAATCTCTTCTCTCTGTTTCAAGCACAAATCTTTCAGCTTCTCCACCTCTCTGTTCTTGTCTTGAAGCAGAAGCTTGAACTCGGAAACCTCCATCTCGAGCTCTTTGTTGGCATTCAATAGCTCCCTCTCACTT…
>comp116506_c0
GCAACTGAATTTTCATACTAACAAACCAGTACATAAGCCAAGCCTATCATAGGAGGACACTACAGGAAGCATTTTACATATTTTATTGACAACTTACACATATACTTTGAGTGAAATGATTGATTGTTGGATCATCACTTGAACTAGATGAAGGAAGCAGTTGGACATGGAGGAATACATATATCAGTGATCCCTTCCAGCATCATTACTACAGTCTTGATGGAAGGACGA
>comp116535_c0
AAACTAAGAAACAGAATGTCACAAGGAATTAAAAAAGACACATTATTATCATTCAGAAACATGCACCAGACCCACATCAATGGGTAAAACTATTAGATGAACTCTACATGTGGCACAACTCCCAACAAGTTCCTAGAACTCAAATCAAGCCAACACAGATGCAGTCCAATTTACATACCTGTGCAGCAAAACAAAAATGAATCACCAATGTAAAAGTGATGTTGAAGACAAAGTCAACTAAACATTTAAATAAGCA
>comp11653_c0
GGAGTGGTGGTACAATACCACTTACCATTCTGCCATTCAGACTACCTCTTATGAAGCTCTCTATGGGCAAGGTCCTCCTATTCATCTCCCTTACCTGACTGATGCTTCTCAAGTGGCTACAGTAGACTTCACTTTGCACTACCGAGAAGTCATGTGCAAATTTTTAAAATTCCATCTTACTCGAGCTTAGGATCAGATGAAACAAATGGGTGACAAAAGGCGATCGGAATGAGAATTTCAGGTGGGGGATTTGGTATATTTGAAGTTACAACCATATCGACAACACTCTTTATGTAAGTTCAAGTACCAAAAATTGTCACCCAGGTATTTTGGTCCCATTCCAGTGGAGGCTTGTGTAGGACAGGTTGCTTACAAGCTATTACTACTATCTTCTGCTCG
>comp116544_c0
GAGTTTTCTTTGTCGAGAAATGGAGGTAGACTTTCCTTGTCATCCAAATCCACACATTCTTTAAAGTTAATTGATGAAAAAAATAAACACAGACAAAAGAGAATAAAAGGAACAGGAACTCAAACAGATAACCAATTATAAACTGTTATTAGATAGAATCCTAATTGAAAAATCCTTCATTGGAACTTGGGAAGAGGTTGAAAGGAAA
>comp11655_c0
TGCAACCTCATACTTTGGGGTTTAGAGGCTTCTGGGAGGTTTGGGCAAAGGATCATTGCGTGAAGGTGAACCGGTGAGCTGCTGAACAATGTTCCGAAAATCATTCTTGCTGGTGTTGTAAACCTAAGGTTGAAGCTGCTCCCTAGCAGCATTATTACCAAAATTAGGTTGATGAAATGGGCTCTTCCTTATATTCTTCCCTGTCTTGTTCACACCTAGATGATCATTAAGCTAATTCTTCGAATTATTCATTTCCAAAAACCAAATCGCAAAGTGAACTACAAAAAG
>comp116562_c0
AAACTTTCCCCTTCTCCCCTTGTTTCCTGCCGAAAGGCTAATAACCAAGCCTTCAACCGCCGCCGAGACCAACTACGACGGTCGGAGCAGGGCCTTCCAGTGGCGGGAGCGCGACGTAACTCCGGTCACGAAGACGTGGAGGGAGAACAGGCGTGGGGAGTGCTACACGCGGGCTGGGGCGGACGTGTGAGGTGGAGTGTGTGGTGACTACCGGTGGCTGCGCATGGAGTAGCCTAGGGTTTCTTATTTTCTTTATTTTGCTGGAAAATTTTAAACTTTTGGGCTTGTAATTTTGGG
>comp116595_c0
CGCCAGCACGTCTTGTACCTGCAAAAGGGGCGAACACGGTAGCAAATACAAACACACAGCAAAACAGACAAAAAACAATGGGAAATATTGTATTTTTTGATTTATTTTCTACCATTTTACCCCTTCGGCTATAAAACCAAAGGGATTTGATCAGTTGTAAGGTTACGCGCAATAGGCAATACAAACGCATTATTCGCATATTAAAGAAATAG
>comp11659_c0
ATTGGCATCAAATAGCCCCCAGTTTTTTTCTGAGTCAGACCCAGGTCTCAAATCTTCATTGTAAAGCTCATAGATGTATGTACTAACTGCAATCCCAGGGTGTCTAGGAGTCCCAGTGTTGTTAAGCACATGCTTGATCAGGTTACTGTTGTATGTATTAGCATTATCAACTATAGCATCAGGCTCAGAAGAATCACCCTTAGAAGGCCAACCA
>comp11661_c0
AGGGAGACAGGTTCATGGGGAGATTGTAAAGCATGGTTTAGATGATGATGTTTATGTTGATAACAATTTGGTGCACTTTTATGGGTGTTGTAAGAAGATAATGGATGCAAAGAAAGTGTTCGATGAAATGTGTGAAAGAACCGTGGTTTCGTGGAATGTGGTGATAACCACTTGTGTTGAGAATTTCTGCATTGAGGATGCGCTTGGGTATTTTGTTAAGATGAGG
>comp116632_c0
CTGGTGATAAAGTTGGTGCTTCAGAAGCAACACTCTTGAACATGTTGAACATTTCTCCATTCTCATATGGTCTTCTTGTCCAACAAGTTTATGATTCTGGTACTATTTTTGCACCAGAAATATTGGATATTAAACCAGAAGATCTTAGAGCTAAATTCATGGCTGGTGTTGCTAATCTTGCATCAGTTTGTTTGGCTATTGGATATCCAACTGTTGCCAGTGCTCCACACAGCATTGCCAATGGATTCAAAAATCTTTTGGCTATTGCTGCTGTTACTGACGTTGAGTTTGCTGAAGCTGCAACCATCAAAGAGTACATCAAGGATCCAAGCAAGTTTGCTGCTGCTGCTGCAGCCTCTGCTCCAGCTGCCGCTGCTGCTCCAGCTGCTGAGAAGAAGG…
>comp11663_c0
TTTTTTTGTGAATTGTTTTTGTAATTATGGCGCAAAAAACAGAGAAAGAAGAAACGGAATTCAAGGTCGTAACGGAGACCATCACGCTGTGTGTTAAATGCGGCGTTGCTGGTAATTCTGCGGCCAATGATTTGTGTAAAACATGTTTTAGCGCCACCGCAGCTGGATCCACATCCTCCGTCGTCGCGGTGGCTGCCGGATCTAAGAAATCGTTTAGATCCAGTTCTTCCTCGAGGTCTTCGCCGGAGAGGAAATTGAAACCGGTTGAGACG
>comp11664_c0
GGGGCATTCTCCTTTTCGCTAGAGATTTCAGAATTTCTAAAAGGACAAGAGTTTTTCACATGCCCATATCTCCCACAGTGAAAACAATTGTAGATAAAGATTCATATTCAAAATTCTGCTTATGACCATTAATCAAAATATGGGACACCAATGGCTTTTCCAAGTCAACGTAAACAACCATTCTGGCAAATCGCCCCCTAGTCCTGCTATCCGTGTTCATATCCAATTTAA
>comp116662_c0
AAAGAACGAATCGGAAGTTGAAATGATCGTCGATCCTCATCTTCAGATGGATCTGAATTCGTCTCCCAGCTTTCGTTCAATTTCTTCCTCGTCTCCTTCGTCGAGGACTCCCCACGGAAACTTTAACTTATCGTCGCCAATCCGCGTCAGGTCCAAGGATTCTAGCTTAATGACTCTAGTTCTTAGTTGTATGATCGCAGCTGGGGTTCAGTTTGGTTGGGCTTTGCAACTATCG
>comp116677_c0
AACAATACATATTAAGAATCTTTAAAAAAAATACAAAATAAATTCACTATTTTATCTTATGGTTGGAGTTTGATCCCCATTCATGAGAATGGAGAACATTTCGTGGCTAGTCATCTTGTTTACCTCTTTAGAGAGCACCCACAATAGCATTAACTTTATTTTAATTTACATTTGTCATTATACTCTGAGAATATACGTAAATTTGTCAATTAACTTTAACGTGATTGAATTTTGCCACTAAAATTTGAATTTTATTGAATTTTTCCACCAACTTTGATTTTTTTAATTAAAATTTACCACCTAGTATTGTTTTTG
>comp11667_c0
GATCAATCCTGGAGAACGTTGTCTACAACCCGGCCGACCGAGTTCCCGACTACGACGATGTCTCGATCACGGAGAACACTCGATGCGCCTACCCAATCGAGTACATTGAGAACGCCAAGATCCCCTGTATCGCCGATCGACAACCATCCAACATCATCATGCTCACTTGCGACGCCTTCGGTGTCCTACCTCCCGTCTCTCGTCTATCACCAGAGCAGGCTCAGTACCACTTTGTCGCTGGATACACATCCAAGACGCCCGGTACCGAGGACGGTATCGTCGAGCCCTCGCCTACCTTCTCCACATGTTACGGTCAGCCGTTCATTGTCCTCCACCCTGGTCGATATGCCAAGATGCTCGCAGAGCGTATGGAGGAGAACAACGTCGACTGCTGGCTCA…
>comp116745_c0
CAAAATTGGGGTCATCGAATTCCAATTGTGAAAAAAAAATGGGCCAAACTTCGGTTGAAAAAAATTATTATTACGATTGGGATAATCAGCTTCTGGTGGGGTTTCAATTTTTGCCGACGACTGAAGAATTGGTGAAGCAATATTTGATGAAAGTGTTGGGTAATCGGTTGCCTGTTTCGGATTTTCTAGTAGTTGACGAAGCTGAATTTTACAGCACGCCTCCAATGAGTTCTGGTACAGTGGTGGCCCAAATTCGTCCTGATTCGCTGCATCGCCGCCGTGGGTGGGTAAGGCCACTGTCCCCGAGGAAGGACGGCCCCTTTTCGAAGCGAGAGGCCCTTGGGTTCGTTTGGACCCGCCTGGGATATGTCGGAAAAGAGGGCTTGAGGGATGTATGTT…
>comp11676_c0
GCACGTCCTGTGCTATGGTCATGGGCTTTACACTTTGGCCCGTGACATATTTCTAAGAAATATAGACCTCTATATGCATCTATATGCATTTTTACCCGTGGTACTGGAGAACAATGTATATGCCTGAACTCCCTAAAGGGCTTGTTAAGATAATCCCTTAGCTTGGGGAACATCTTCTCTCCGGAAAACATCCTAAATAGCACCTCCCTGAACATCTTCCACCGCACTGTCTTCTAGTTTTGACACCCTTGCAGAACTAGTGCCATTCTGTGTGGAGTAGCCAGCAGGCTAAACTCTGTCAACTTTTT
>comp116772_c0
GCCTCAATCAGGTTCGCGAATCCATTCGTCTTCAAGAATCTTCACAGCATATCTCGGGACAGTGCTTCTCAAGTAAAACTTCTTGCCTTTACTCAAACTTTTAGAAGCAATTGTCTGCAAGCTTGTTCGCCGATCTTCCGACATGCATGAGACAAATCCTTCGAAAATTCCCGAAAATGCTCTAAATGTTTCGAATATAGGGAGAAATTTGTGACTTGTCTGTAGAAGTTGATTTACATTTTTTAATAGTCGAAAGTGAGTCTCATTCTAAAACTATTTCTGTTATGCCCAAATCGATCCCCATTTGAGTTGCCTCGAAGCAGGTAAGGGCCTCTGCTGCAAAAGCCGAACCAACATCTCGTGAATAGTAAAACCGGAGACAACCACTCTCCTTCTTGC…
>comp11677_c0
ATTTTCAATTAGTTTATACTTTCTCTAAATTTATGTTCTAGGTGAACTTAAGGAGTTCTTTCTTTTCCTTTTTCTCCTTTTTTCCATCAGAAGAAAACTTAGAACTAAGACACAGAAGAGCTGGAATCATTCTTGACATTAGCATGATGCTGTTTATCGTATTTTTTCCTGGGATATTTTGTGTTTGCATTTCATGGGGTGGATGATTCTGTTTTTCTTATATTACAGCTAACAGATCTGACCAGACCACAG
>comp116805_c0
GCGCCAGAGCACAGTGAAGTTATGAGGCGGACGAATACAAGAGCAGCGGAGATCCAGGCAGCGTGAAAATAGAGTAGCCAAACCAGCAAGATGGCGTACACCACTGATTCACTCAAGGCTTGCCACCGTACCATTTGTTGTAGTACGGATCGTAAGACAGCAGGTTGCGTTTGGCCGCATCCATATCTACACGCATAACCTGCTGCTGCTCATCCATCGACAAATCCCCAAATTCCATCTGTGCTTCTGAAGACAGAGCACGCCGGCCCAGCTCCAAACCTCTGATTGCGCTCGTCGCCGGAGCGGACAAGAGCATTACGGCAACTATGAGCACGAAGACGTTCACTGTCACCTTCCGTATCGCCATCCCGGTTCGATTCTGGGCTTCTAACCGGCTCT…
>comp116833_c0
AATTAATTAAACAGTTTGTGGCCGTTGTTGATTTTGCTGCGGTGTGGAACACATGGCACGCGAAATCAAACTTGAAATCGGATCAAAACAATGAGGTAAGAACAGTAGTATTTTGGAGTTGAGCAGTGTGAAAACGACCAAACAAATGGAGACGAAGACAGAGAATGTTAAAAGAAGAAGCATTAGAAGATGTGGGATGTCGCCTTTGACTTCCTCAGCGTATTCCATTGAAGCCAAAGCCAGCACAGACAAGGGAAAAGAGTATGCCCACCACGCCACATTGAACTTTTTCATCGATACCTTAAACAATGTCGGCCTGCAAACCAGTGACATGAAAAGGAAGAGTGAGAGGAAGAAGAGCATTTTGGATGCAGTATCGAAAGAGCCGGCAATGGATTG…
>comp1168_c0
AAAAAAGGTGGTGGTAGATGCATGACTCATGAGAGCCACTACCAACTTCTCATAAACAAAACACTCCTCTTTTCTTTCTCCCTTCACTCTTCTCTTCAAGCACCATCTTCCTTTCGTCCCTTCACAAGACAACACAGTTTATATATATCCATATATTCTTTTCACCAGATTTTAGTGTCAACTTTACAAAACCTGTCTTTTTCTCTCGGTTTCTACGCTGACTCCATCGTCACCTTGTTTTTTCTTTTTTTTTTCTGTCTCAGACATAGGGATAAATGCAAAGGGCTACCAATTAAACCATCGTTTGCTGGTTAAAGCATTTCCCGACATGGTGAGCTTACGCAGACGCA
>comp116924_c0
ATTACACCTTTTGTATGCCTTTAATTAAAAATCTGTGAAATGTCATTTCTAAACCTAATTTTGATGGAGAAAGGAAGTGTTGCAAACAAATGAATAGAATGTACCAACATAAGATAGAAGGAATGAAGTAGATCTTGTAGTACCACAGGTGATGGTTTGTAAGGTGAAGGAAGGCTTTGTATGGTTAAGAATAAGGCTAAGCAATGAAATAAGTTGAGAAAGCTTAG
>comp116945_c0
GTTTCTTTGACATGTTTAGAAATTTCATGACTTGAATTCGGTTAGTCACACACTTAATAAGTTGTAGTCCACAATTAAAACTTCTCCTCCTCCAAACCATGCTTGAAGAACATACAGATTGGTACGCTGTCACCATCGATATCACGGTACTCAACCATGGCAACCATACCATCGACGTCCATGGATTCACCAGTGAAGAACTGAAGGTCCTTAAATCTGCCAAGGACGTCCTTCATGTATTTGTTAATGTTGTTCTTGAAGACATCAACCTGCTCAGGGTCACGCTCCTGGAGCTTCTCAACCAGCTTCTTCATGTAATCCTTAAGGTAGAGAGTGTAGGACTTCTTGTCACCAAAAGCAAAGCACTCCGTAAGCCTGTGGTTAAGGACAACATCAACT…
>comp11694_c0
ATGAACCATAGTAAGAACATTATGAAGGATGAAACACTGTCGGCAGATTAATTGAAACAAAACTACATAGTTTTGTCATGAAAAATGGACAAATGCGGGAGGTCAGAACAGATTTCATAATCATGAATTTGAGACAGTTGACTAAAATTATGGGCATATACAACAAGACAACAAGAAACAGGATGTCTGTTTTAAGGTCACTTTCAGCAAATTGGGAAGCACCCCATGTTCAGCTATATCAG
>comp116988_c0
CTTCCCACAAGTGTTGATAAGCAAACTCAATGCAATGGGAATATCAATGTTAATGCCAAGAACATTAGCTTTAATGGCAGTGCAAAGACACACTGCAGCTTCCAAATCCACAAGTCCCCCTAGCGCTGAGCAGCACTGAGTATCTGGAGGGTTCCCCACCACTACGCCAGCAACTGTTCCATTCAGCACCTTGGCACAAACCCCTAGCTTCAGAGCATCTCTAGGGCAGCTCCTTTTGGTGGGAGGTGAACCACTTGGTCTTGGGTGAACACAAGTGTAGCATCCACTCACTGAAGTGAGGAAAAGTAGATTGATACCCACAAGGAAGATGGCGG
>comp116990_c0
AAAACATAATCAACAATCTCATACATTTGGCATCAATTTACAAAGACCATTCTTGAGCTAAATAGTCATAACATGTTAAAAGGTGAAGAAGTGATTGCATAGAAATGTTCCTCTATCTAACTTGGAAGTTCAGCAACTTGATGCATAACCCAAACATGAATGCAAAGAACAATGGGAAAACAACCAAAACCACAGCAACTGTTCTCAGGAAATCATGGTGAAACCCGAAATGGTGTTCTAAGTACCATTTAATAGTAGGGTCAAGCTTCATCCCTGGTACTTTTATGGTGCGCTCGTCATCTCCATACTGCGACGTGATCAATCCATATACTGTCCATGCCATTGGGCAGATCCAATAATACCATATCCACCATGGAGGGATTCTTGGTTTTGGAATGT…
>comp11699_c0
AAGGAACAAGACTTCCCTGAATTTCTTTGCCTTAGAACGGGTAATAGGTCCTAATGGTAAGACCTCCGGATCGGTTTGCTTTGTTGGCGTAAATGTGCTCACATCAGCATGTGAAAGGGCTCTTTTGTTTGTAGTTAAGATGGGTTATCGGCATTTGATTGTTGAAGGGGACTACTTTTGTGCCTCGAAATGTTAATAGGACGGCTCACACGCTGGCGCTGGAAGGCCGGAGGCAACAGGCTTGTGGTGTCTGGCCAGATGGAGTTCTTGATTTTGTGAAG
>comp116_c0
CGACGGAACCCCAATCCGAAAGGTTGGGAGGCATTGCACCAACTGGTGATGCTGGCGTAGAAAACCCTGAATTACGATTTCCAGCAGGACGCTCGATGACGCTTGGGCTCCGTTTTGAACTTAAACTTGATGCTGCAGTTGGCCCGGATGTTTCAACCCCGAAGGTTGGAGACATCATTATGGGAGAGGATGCTAGGTTCGTTGGGTAGCTAGCACGGAGCTGCTGG
>comp117000_c0
GCAAACAAGGATTTCGAAGCCTCCAAAAAGATGAGTTTATTTGTTTTTTTAACATACAATAACAAAGATCAAAGAAAAGTGGAAGCGAAAACGAAAGGAAAAATGAGATTTTAAATCACCTCTTGGAATCTGTTTTTCTTTTTCTATTCAAACTTTTTTGTACAGATTTGCATCCGTAAATCCCCCCATAAAAATTACATTCGATCTTTATTTATAGCCGAATAAAGA
>comp117033_c0
TGATCCCTCGGCAATCCAGGACAAATCACTGCCCTCGCACATAATACCTCGAAAAGAACCACACCGAACGAGTAAACATCTGATTTCTCTGTCAGTTGTTGTCTCCTGAAGTATTCTGGGTCCAGATACCCGAAACTACCTTTCACTGCCGTGCTAACATGGCCTTGGTCCATTGCAGCAGCTTTTGATAGCCCGAAATCGGACACTTTGGCCACGAAGTTCTCGTCGAGGAGAATGTTGGTGGTCTTGACGTCACGGTGTATGATTCCTTGTGCCGCACCGGTGTGGAGATAATGCAACCCTCGAGCCGCACCGATGCAGATTTCAAGGCGTTGTTGCCATGTCAATGTGGGTTTATTGGCAGAGCCATAAAGATGGTCCCGAAATGGACCATTAGCC…
>comp11703_c0
CTGATATAGGAATAGTTTAAGAATCTTGAAAACATTGTTATTTTATTTAATGATGTTGGGATCATTACAACTTGCAGTCAAAATCTGGTATGTGATCATTTTCTTTTTAATACATCAGCTTATTTGATGCACTAGTGAAACCTGATGAAAGAGAATCTTACTATACTTGTTTAAGGATATATTATAAAAATAGGGGTAGGGGGTAGCGGCAGGAGG
>comp11704_c0
TGACATCCTCCATCCACAGCATGAGATCGCGCACCATGCTGAAGAAGCGGAACTTGTCTCCCGTGTCCACCAGCCGCACCCTGCGGCCTTCGCAGGCGTCCAGCAGGGCCTTCCACGCTTCCAGCACCTCGTTCTCCCGTTTTTGGATGTCGTCGGCCTTGTCGCCCGCGTAGGCTGCCTGGAGGCGGGCCGCGTCTTCCTGCAGCTGCCGCACCTGAGTGCCCAGGGCCTGGATGTCGTGCTCAAAGGTGGTGTGCATTCTCTGTAAGGTCTCCACTGTGTTCTGATCTCTCCCGAGCTCCTCAGGGAGTTTCTTGTGTTTGTCCTGGATGCGCCCAAAG
>comp117050_c0
TTCCTTTTGCATATTTCTGAGATGCTCAATCCTTCTAAATGAAAATTTACTAGCATACTCAGGGTCCACAAATTTACTATGTCACACTAAAAGGGGAAAAATAAATCTTCAGTAATTAGTTCTTTGGAAAATATGCTCTGCAAGAAATATTTGTTCTGTATGAACCATGGTTCTTGGATTGAGTTTTGAAGTGCTGCATGTTGAATGGGTTCAGGAAATCTATAAATGTTTTGTATATTTTATTTATG
>comp117078_c0
TTGGATTCAAATTCGAATAGCGATATGGCCGTAGATTCAACACCAACATCGGGAATGTCTCGGATAGACAAAGTTCTGGGACGAGGGATTTCTGGATCTGGTTGCGATGAGGACTTTGACTTTTTAGAATGAGATATCATGAGGACTAATGTCAATGGAATTCCAGCAATCAATTTCTCCGAAAGGATCCAACAAATTGTCGTTAGAGATATGACGACCACGGTGGTGGTTAAATTATTAGGTCGGAACTTGTCCTATACCCTCCTACAAAATAGGATTCACAACCTCTGGAAACCCTCACAATAGTTCCATCTCATGGATGTTGAAAATGGATATTTCCTAGCTAGATTTCAAAGCCGAGAGGACTACAAGAAAGTTCTCACCCAAGGGTCGTGGATC…
>comp11707_c0
CATTTTCAGGGGACAATGATAAATGTGTGCCTGTGTCAAGGCTAAAAGGCCTAACCGGACGGAAGTTATCGCCATCTCGACAATTCCACATAAATGGGTCGATTACGAGAATATGAGGATTAAAGTAACTAATGCTACGTACAGGGTATCTACCGGAGGGTGTACGAAGCTCGAGCTTGCCGGGGTCGGAACAAGCAAGCATGTGTCTGTAATAAGGGTTGCCACAACCATCATCAATTCCGAAAGGGTAGTTTATAGGGATATCACCACAGCTGCTTCTGCAAAGGCTTGCTTGAGCTTCTATGAGGCTAAGAG
>comp11709_c0
AATTATGGATTTGATTGAGGAGCGATGGGAGGACTTAATAGGAGAGATGCCTTTGAAGATAGTTTATCCAGCTTTGGAGGGTCATGAATGGAGAACTGTCACTGGGTTTGATCCAAAGAACACACGGTGGAGTTACCACAATGGTGGATCATGGCCAGTTCTGATATGGCTACTCACAGCAGCGTGTATCAAGACTGGAAGGCCTCAAATTGCAAAACGAGCCATA
>comp11710_c0
GAGACTGCCTAAGCAGCCTAAAGATGAGATGCTGCCACCTCCTCCTCTTCAAGATGCTCTTATTAAGAATGGTCATCACATGGGTGATTATATCCCACCCAAATAGCTTGAAAAGTTCTTGGCTGCCTGCAATGATGCTGCCGCATGAAAGACTGCTAGGGAAACTGCAGAGAAGGCAAAGATTCAAGCTGATAATGTTGGGCATAAACTCT
>comp117118_c0
GGCCCAAAACCTAGACCTAGGATCAGCCGAACAGAAACCTAGGGTTTCCCTTGTGCCGCAGCTAGCTCCCGGAGCTGTACGGCCTCCACGTCACCACGAACGACCTCTTCTTCCGTACGGCCATCTCCACAATAGAACCTGAATCATTTTAGGGCTCGGTCGTCGGAGTTTCATCTCCTTCGTCAAAATAAAGCCCAAGATCGAGAGTTCTTTTTTTTTTATTTTGCTCGCGATTGAAAGTGCTAAACCTTTGGGTTTGGTTCTTACGGGGTAAAGAAGGATTTATACTCACCGCCGGCCATCGAATGCAGTGGCAGTGCGGCGATTGGTGGTTTGTCTTGGTCGGTCAAATAAGGGATCAAAAGGGGCTAGGGTTTTA
>comp117126_c0
AGTCTCCACCCATCTCAGCCAAAAAAAAGCCAGCACAGATCCACACACCATGGCAGCCATGGCCACCACCGCTTCCAGCCTCCTGAAGACCTCCTTCTCCGGCGTCCGCCTCCCGGCGGCGGCCCGCACCCCGTCCTGCGTCGCCACCCCGCGCGCCGGCGCCATCTGCAACTCCATCTCCTCCTCCACCCCTCCCTACGACCTCAACGCCTTCAAGTTCAGCCCCATCAAGGAGTCCATCGTG
>comp117198_c0
TTGATGTCCTACACAAAGAGTTTATGTTGAGCGCTCTAGATCTCTTCTTCTTATCATCTTTGCAAGCTTGAAGTTCTCCTTGGTGTGTGTGAGAGTTGTTCCTTAGCCTCCAAGTTGAGTTTCCCCTATTTACCTCGTTTTCATCTTAAAAATCAGCTCCCTCATTTTTAGGGTTTTAATTGCGCCACTCCACCTCATACAAAAATTGCAGTGGGGGCAAATTGCTTGCTGTCAAAATTTCAGAATTTAAGAGCATGCTCCACCGCACTAAACTAAATCCCGTGGAGCAGAAGACTTCACCACTTTTTACTATATGCTCCAAGTATTCCATTCTTTATCCCTTAATGGCGGTGACCGGAGACAGCAACCAACAATAACAAAGTTTGAGACTTG
>comp11722_c0
GTATATTACAAACATTTTGCAAGTGATGGCAGTCTGCATTTCTTAAAACTCATGGGATCTTCAGAAATGTTGCTCTAATTCAAGCAACATTTGCCCTGTCCTTTGCTCCAAGCCAAGCAAAAGCAGTGAAAATGTTTATTTCTTGGACACTTAAGGCCTTCAGAGTTCACCTGGTATCTAGCCAAGAATTTGAAATTCATTTGAGCAAGGTTTATGTGAGGATTCTTCTTCCATCAATCCATGGAATATCA
>comp117252_c0
GAGGCATATCATCAAGCAACACTTGCAAGTTCATCGTATACAGAATCAACATATTGCTTACTTTCTCGTTTCACAGATCAGATATTTAGTATAAAAGATATTAATATACAAACATACATATAAGAGTCAGTTTAGAGATTCATAACACTCTCACGAGTTTCTCACGATATACTTACAAGAAGTTCACAAGGTGCTCAAAAATTACTCACTTTAGCAGCTCCAAATACCGTATCTGGGCTTCCACCGAGTATATCAACAACCCCTTAATAAGGGGCATCTCCAAGCTTAGATCCATTTTCCCAACTTCTGCTTAAAGGATAAGAGAAATTTCTCCTCTTAT
>comp117281_c0
ACCTAAACCACCATTTTCTTTTAAGGAACAAAGGTTTTTCCAAATGCACCAATAAATTCCCCTTTTTCCATGTCCCTTTTGCCACCAGAACCTCGCAACGATACTTTTGAGTTCATCACATAAAACTTTAAGTAATAAAAAACAAGCCATCGTGTAAGTTGGTATAGCTTGAAGAATGACCTTTATAAATACTTCCTTTCCACCCTGAG
>comp117292_c0
AAGTTGATCTCCCCATGAATCTGCAAATGCAAGCAAAGCTTTTTTGCCTTTCACTTTGGTTTTTCCCACACCTCACCTTCTCCACTTGACCTTCATATATCTTTCATTTTCACCCACTTCCTTTGTTTTCCCTTTATATATATAATCAGATCTCCAATAGTTATTATTAATTTGGTCTCCATGGCGAGTCACAATGGTGATGGCAAGTCCAAGATGGAAGACTATGAAGTTATAGAACAGATT
>comp117296_c0
GAAAGGGAAGGTTCAGCAAGAGCAGGTGCAGGTCCACCTCGGCCCTCAAGTGCGCGAAGGTGAAATTGTGTTTGGTGTGGCACACATCTTTGCCAGTTTCAACGACACATTTGTCCATGTCACCGATTTGTCTGGGCGTGAAACCATTGCCCGAGTGACTGGTGGTATGAAAGTCAAGGCTGACCGTGATGAAGCTTCTCCCTACGCTGCTATGTTAGCCGCTCAGGATGTTGCTGAGAAGTGCAAGACCCTTGGCATCACTGCTCTCCACATCAAGCTGCGTGCCACTGGTGGTAACAAAACCAAGACTCCAGGCCCTGGTGCACAGTCTGCTCTGCGAGCTCTTGCTCGTTCTTCCATGAAAATTGGTCGCATTGAAGATGTTACCCCTATTCCATC…
>comp11731_c0
GATTCAGGTCTGTCATCTCCTACAAGACAGAAGAAAAGCCCATCTTTTCCCTTGACACCATTTCAAGTGCTGAGAGTATGAGTATCTACGATGACATTGATGCTGATGTGCTGCGGAATTACCAGGAATACAGCCTGGCCAACATCATCTACTACTCCCTGAAGGAGTCCACCACGAGTGAGCAGAGTGCCAGGATGACGGCCATGGACAACGCCAGCAAGAATGCTTCCGAAATGATTGACAAATTGAC
>comp117376_c0
AAACAAAAGAAGAAAGAAACAGAATAGCCAAAGACGAAACAGAGAAGAAACAGGGGAGAAAGAAGAAAAAAGAAAGAAAAAGGAAAAATTGAAGGTTTAAGGTTTAAAGCTTTGATTGGTAAGTCAAATTAGCCCTTTTCTCTTAATTCTAATGTTTTAAAAGCTTTAAAACAAAGTTTTGATGGAATTAAGTTGATATTTTGTAAGTTCATAGGTTTTTAAGTATAGTTTATGTTGAACAAAAGAGATGAATTAGGGATTAACTTGAAGGAATTTTAAGTTAGAATTGAAAAAGGGATTAAATTGTAAAAGAAACTATAAGTTTTATGTTTTAG
>comp117414_c0
GCTATCCTTTCCAATCCAACAGCAGAGAAAGTAATCTTCTTTCCTTTCACCTGAGTGGTAGGAATAAAGCACAATGTAGCAGTCTCCACTGTAGAATTTACCAAAATCAGCTTCTGGCAATGGCAGCTTGGCACCGTCATTAATGTACCATACCTCCATCTTTCCACCGTCTTCAAGCAAAGCTGGAACTTCTTCAACTACTTGAACACTTTTAATTGTTCCCTTGACCCCAACTCCTTGTTGCTTCAGAAAAGCGGCTACTTTTCCTTTTCCTTTTCCTTTTATTTCCTCACCACCAGGAGCTGTACACCCTTCTGGCCAAGAATCAAATTTGGACTTGAATGAATTGTTTTCATAGCCTTGGATGACACGGGTTATGCGTGCTATTTTTGCTCTATT…
>comp11745_c0
ATATTCTTTACCTCCTTATAAAAACAGTAAAACTAATTTATCTTGTATTTCGAATGTAATGCCAAAGAATCTAAGTAATTGAACTCTTGATTTAGACATAAACCCAATACTAATCTCATGAAAGGACTGAAGTGAAGAAGCACTGATGATGGTACAATGAGTAAATAGGTTTGAAGCTTTAGTTGAATAATGAACTGTTCCGTACCTGCAATGCAAGGAATGCCTCGCCTTTCAAGGGATTTCAAGTTAGATTATTGGTTCTATTTCTGAATATCTGACCCTGCGGGCCTGTTTTATGTATTGAATGTAAAATTCGTACGGGTTTTGCCCGAAAGGCCAGCTTTTGTTACACATATGTAACTAAATACTCTTCATTTGTTTAAAAGTCTTTGTATTCAA…
>comp1174_c0
CAGGATTTGAAATCCGAACCAGGCTCCATCACAATGTTGAAGGAAGCGTAAATCCTTAAGCCAATGGCGGAAGTTTTGAGCCCTAACACTAGGCCTAGGATCCCTATGGCCTCTCGCATCCAGTCCCCCCACAAGTCCCTTCTTCCTGGGCTCTAACGACGACAAACTCGAGCGTGCCCAGGCTCGAGCAGCTGAGTCGCCGCCATCCGTCGCAAGCCCGTTCTTTCCCATCCTCAGTCGCCTACTGATTCCGATCCTTGCCTATCTAAAGACCAGATTCTGGAGTTGTTCCAAGATTGC
>comp117500_c0
GGACTACCTGGATACAGTGTGACTTGGGGTAGGTGGAGTAACTTAGGGCACAGCACATTCAGGCCTGAGCAGATACCAGCTTGCTCATACCGGAGAAGTAGGATTTCTCTCTTTCGCTCATCATTTCAAAATGCAGTGGCCTCCTGCAGAAGTTGCACTCGGCTGAGGAATGTGGCTTGAGTTCCAGCCCAACTCGCTTCCATGTGGCCAGCAGATGATCCACGAAGTAGCTCATCATCTGCGGCGTGTGGTGGGGCGTGGGGGCGATGCGCAGCAGCTCCTCGCCCCGGGGCACTGTGGGGTAATTGATCGCTTGGACATAGATATTATGTCTAGTCATTAGTTCATCACAGACCTCCGTGTTTTTAGCAGCATCTGCCACCCGGACAGGGATGATGT…
>comp11750_c0
GCCGGGCATAATTGGGCCTGTACACATATATTGAGAAGATGTTTCCCAACCATGTCAGGCTTGTTAAACGAGAGAGGTTTCAAGAATTTTTGAGCTTACGTATTCATGATCAATTGTATGCAAATCTTTTCAATCCCTCATATTTTGCAGTGGATGGGATATGGTGTTTGGAATTCTTAGTTGGAGCTTGAGGAATGAGATGAATAGTAGGATACTGAATGAGGCATTCTTTGCATGGGAGAACATCCTTGAAAGAGGAAGTCGATTGTGGAATGAGGTGATCAAAGCAAGGTCAGATTTG
>comp117517_c0
TAAAGTCGTCTCTGAATATAAGGCCTACAACAGAGACACACACCATATCCCAGCATCAAATAAAGCAGAAACCCATGATTATAAACTATATGAAACAAGAGTAGTCTTAGTATATTCACTTAAAAAGGAATTCTTGAATGCAAATCAGGATTTGTTGAAAAATATGAACCCAGGATTTGCAGCAGGAACCTTTGCTAAATGGTAACTTTTGCTTATGTGCAACTGACAATAACCATATCGCATCAGATCAGAAAGAATCCTTCAGGTTCATAAGGCTGTAATAGAAGTTATTATTACAAAACCGTTGCTGTAAATTTAGCAAATGAAAACGTATCTTACCCCAAACTCATTCAACTATTCACTGAGAGTCACAAAATATAGAAACTTTTGGGTATTATT…
>comp11753_c0
GGGGCTGGGGTTTCGCCTTATCAACTACTGGTGCCATTTTCGGGACCTGGAGTTTCTTGTAGAGGAGTGCCTAACAGCATTTCTATATGACTGGATCTTGGGACTTCTTTGTATAGAAATACAAATTAGCAATTTCTAGGGGCCAACCAATACAAAAGCAAAGCCTGAAGCTTTAATATTCAGCTCTGATTAAATTTTGGAGTGAAGTCGG
>comp11753_c1
GGCGAAACCCCAGCCCCACATCTATTTCTAAGCTTTGGATCACTATTTCGCCTATCAATCTCCTTCTCAATAGCTTTCATCTCCATTGAGAACCTGTAAAAAGCTTCAATAATCTCCGGGTTCCCTCTCCATGTTGAAAGCTCTTTTCGATCACCTAAATACTCTTCGTCATCTGAATGTGTGGATAACATATCGAGCACTGACAATAAAAACGTCATCTCTTTTAAGCTCGGCAACGATGACAAGAAATAC
>comp11755_c0
ATTGATGGTCAGAGGCGCATATTTCTTCTCCATCAGCCTCTTCGCCTTTATAAAAGATCTCAATCTCCTTATTATCAATCATGTTTTGAAGTAACCTTTTAAGTTCCTCACATAACTGAATGTCGTGCCCTATAATTCCATGAAAATCGCAAAAACCTTGACTTCTTTCTCTAAAATTTCTGTCGGGGCGACAGAGCAATCCCTTCTTAACCAGTACCTCCCAGATTTTCTACAGAGGCGTTCTTATTTCAAAAACCCTTCTTCTACTTTGTCGTTTGTCCTCCTCACCCACTGCACTCACATTCCTTTTGGTGTGGTTTGGGAATTAGTTTTCTGCCGTACTGCCAGTACCATCAAATCGCAGAATGCCCGCATCGATGAGTCCTTGAACTCTCCTTT…
>comp11755_c1
TGACCATCAATCGTTAGGTTTCCTGTATAGTGCCGATCGACCGTTAATAATCTATTACGACGCGAAGAAGGAGCCTGTGAAACCAAAATTGGTAATCGAGGTGCCATCTCCTTTCCCCTACAAGGACAATAAAGAAGTACCATTGAAATACGACGTCAATATCGTCACACCTGAAGATGAAAAACCCAAAGACATGACTGGAAG
>comp11756_c0
TTCGAGGGACAACAATTTTCTCTAAGATAAAATTCAGATCTGGGTATTACTAGTTTAAATTGAAGGAATCAGATGTGCCTAAAACTACATTTAGAACTCGGTATAGCCATTTCGGGTTCCTGGTTATTCCTTTTGGCTTTACGAATGCTTCAACTGTAAATTTTACGTGAGAAGAAGCTTTTTGCTAAATTGAGTAAGTACAAGTTTAGGCTAAAAGAGGTAATGTTTTTGGGTCATGTGGTATATGCTGAGGGTATCCGTGTGGATTCATAAAAGATAGAAGACATTCTGGAATGGAAGCAGCCTAAGAGTGTTTCAGATATTCGAAGCTTTTTTAGTTTGGCAGGGTACTATCGAAGGTTTGTTGAG
>comp11757_c0
TAACACTCTCTAATAAGATCTCTACGCAACTTTCACATAATCATTAAAAACAAAAGATCATACAACAACCTAACATGGATTCAAGCCAACATCAACATCCACCATATTTGAGTGCCATAGATGGCAAAATTTACTAGCAACTTGCCAGTAAAAGCAGAGAATGAGTAACAGATGGGTAATGACCATGAAATCAGAACAACACTTCCGATTCTCAGCCAAAATGGACCTCTTTTCTTGATTTTCAGATTAAACCAGACAAAACAACCATATGCAGATCAAAG
>comp11761_c0
TTTTGCTTCTGTCATGTTTTATTTTTTTCTACCCTGAATTTAAGTTAATTCCATGAGTTAATTCATCAGGGCCACAGGTTTCCTGTCTTTGTTGATTGTGGATGGATCTGTTGCCTAAACCTTAATTAAAGCCATCCTGAGATATCAGTTTAAATAAATGAACAAAAATGTTCTTTTATCAGGTCTGTTTACATTGTTTACACGG
>comp117623_c0
ATCTGATAAAGCCTCAAACCAGGTTTGGTTAGAAGGAGGGGGAAAAGAATGCCGCTTGGACTGATTTTAGGGATAGGAAGGACGGGAAGGAAGGTACCTCATCGCTCGATATTCTATCCTCGAAACGAGCCCCTAGAGATTACTTACTACGAGAGCAAGAATTGCAAGTCTACCGGTTTCCACACTTGCAAAGGTAGATATGTTGTGATGCAGGAGAAGT
>comp11763_c0
GCTTGAAGAGTCTTTAGCTTTACTACGTCTCATGAAAGTTATGCAAGTAAAGCCTAATTCGACTACATTGGTATCTTTGCTTTCAGCTTGTGCTGCCTCCGGAGCTATAAATATAGGACTCTGCATAGGTAATTATGTGGAAGAGGAAGGAATGCCACTGGATGCGGTTATCGGGACGGCTCTCGTCGATATGTATGCAAAATGCGGTGTTTTAA
>comp11766_c0
GAAAATTAATCTAATCAATCCTTCCATTATTTGACTCATGGTCTCTCTAATTGTGATATTTCTAAGCCATACAAAGAAACTTCCCCAAGACTAAACCTTGTCATGAGAGGCATCCAAGAGCAGTTTCTTTTTTTAGAGAGAAGACACAAACAAACACTTAGACAAACGTATAAAGCATAGAGATCAATCACAAAACCGTAACCCAATAATATATGAGCAGTAGCTCAAGCATG
>comp11767_c0
AAGGGGTTTCTGCACATTTAATTTAATTCTAAGGCGACAGAACTCACCATTGATTTCAGATCTGAGAACGCCTCCAAAAGTGACTCCTTTAGCATGCAAAAGATTTTTTTTATCAAATTCTGGTAGGCATGGCCCAATTTTGATCCAAAAAGAGGATGAAACAAGCCAGATTTGATCTCTCTCCATTGGTTTAGTCAATCGATCAAAGATAATTAAGTTTTTCCTAAACAACCAGGGTTGACCTTCCATAATAGTTTCTAAGTCTTACTCCAATTCAAACTATCAAAAAAAGATTTTGCCCTACCAATTGAATCTCAAACTTTTTCTTTGTTTTCCAGATACTTTTCATTTGCGCCTTGAAGCTATCCTAATTGTAGGATTTCTTTGTCTAGACAGTAA…
>comp11769_c0
AAGAGAAAATTACAATATGAGGGAGAGGATGTTTGAAAATTACTCCCTAGTTGGGCAAAGGCATACACACATCTGTTCCCTTCACGAAAGATGTGACTCAAGCTCCTAGAATTCAAAGTTTGAAAAGTCCGCACATCTTTCCACTTTTCTGCCCTCTAACATCCTCTAACCTTTTCACTCTACCAAGCACAACCTTAAAGCTCCAGTATGAT
>comp11771_c0
TAAAGGGCAAGAAAGTGTACCTAACAGCAGCACCGCAATGCCCATTCCCGGATCAGTGGCTCGGTAATGCACTAAAAACCGGACTATTCGACTACGTTTGGGTACAGTTTTACAACAATCCGCAATGCGAATACATCAGCAGTGATCCAAACAAGTTCAAGAATTCATGGAATCAATGGACATCATCAATACCTGCTAAAAA
>comp11772_c0
TGTTATGATAAAATTTGGCTTGACTCCATTTTTCATATGAATTCACTTACCATCAGAAACATAATTTCTCTTGAATGAGTACAACCTTAGGAACATTAGATGCCCTTATCTGTGCTCAATTGTTGCCTGGCTGCTTGCTGAGGATATCTGTAAGGGCATGCTCTTTTTATATTCACACAAGTGGCTGTTGTCTTAGACAAACGTTAATATAATACTATTTATTTTACAAATTCGTATACCCATATTCTCCTGTTCTTTTTTGGACATGCTTGAAG
>comp11778_c0
TCTTCGGTGCCAGCAATGTTAGCAAAATGTTGCAGGAGCTGCCGGTTCAGCAGAGAGCAGATGCGGTAAGTAGTTTAGTATACGAAGCAAATGCAAGAGTGAGGGACCCTGTATACGGATGCGTTGGGGCCATATCCTACCTTCAAAACCAAGTGTCGCAATTGCAGATGCAGCTGGCAGTGGCTCAGACCGAGATACTTTGCATTCAAATGCAGCACCACCAGGAGGACTCGGCCTTGGCCTTGCCCACTCAAATGCAACACCATG
>comp11781_c0
GACACGTGGTGGAGCTATCGGCGAGGAAACTAGCTGCTGGACTCTGGTGGTTGCGTTCGTTGCGCTACGGAATCGGTGGTGGTTTCAGCACTAGACGTAGATCCTCTGATCGGTCACACTTTGGGCCTAGCGTGTCACGCGTAAATACAATGCTTTCTCGGAATCAGTCTAGCAAAGAACATCGTGAACATCAGTTACGGAGGAGCGAATCCACTGGCTTTGGTCCAAAGCAGGGAACCCTTCATAAACATTCAAAG
>comp117839_c0
CGACTCCCGAACCCGTTTTTCTGAATTTCGTGGACCAAACTTGTTGTTTTAATAAAATCAAACCGTTTATTAAAAACAACCCCTCTTCGAGGTGATCCAATCGCACCTCATAAAAAAAAAGAGAATTGGTGGCGACTCCCGTTTCTTTTTTTCAAAACCCAAGTCAACCCCATTTTTCATCCTAAAAAATGGTGTCAACAGAAAAGATATGTGATTGTCTTTGG
>comp11784_c0
AAGAAACTCAAGAGGGAGGTCCAGATATGGTTGGAAAACGTTGAAAGAATCAATGGCGAAGTTCAAAACCTTAATGAACGAATCGGTGAAAGCAGTACTCTTAGACGTGGATTTCATGCAGACGATGTGTTAAGGAGGACAAGAGAAGTTGAGGAACTTATTCAACAAGGCAAATTTCAGGAAGGTTTGGTCGTTGACAATCCTCAATGGATTGGACAGGTTTTGTCGACAA
>comp117861_c0
GAGAAAGCAAGTTCCGGATCCCTGCCTGTCCCGGCCCAACCTTTGCTCCAGCGATCATGGCTGCCGAGGATGTGGCGGCGACTGGCGGAGACACGAGCGAGCTCGAGAGCGGCGGGCTGCTGCATGAGATTTTCACGTCTCCGCTCAACCTGCTGCTCCTTGGCCTCTGCATCTTTCTGCTCTACAAGATCGTGCGCGGGGACCAGCCGGCGGCCAGCGACAGCGACGACGATGAGCCGCCCCCGCTGCCCCGCCTTAAGCGGCGCGACTTCACCCCTGCCGAGCTGCGGCGCTTCGACGGCGTACAGGACCCGCGTATACTCATGGCCATCAACGGCAAGGTGTTCGACGTAACGAAAGGCCGCAAGTTCTACGGGCCTGAGGGGCCGTATGGAGTCT…
>comp11786_c0
CCTCGCCCGAGCTCGAGCGCCTCATCATCCAGTCCAACGGGCTGGTTACCACCACGCCGACGAGCACGCAGTTCCTCTTTCCCAAGGTGGCGGCCAGCGAGGAGCAGGAGTTCGCCGAGGGCTTCGTCAAGGCCCTAGAGGACTTACACAAGCAAAACCAGCTGGGCGCGGGCGCGGCCTCCGCTGCAGCCGCCGCCGGGGGACCTTCGGGCACGGCTGCGGGCGCCGCGCCTCCCAGTGAGCTGGCCCCAGCGGCGGCCACGCCCGAGGCACCCGTCTACGCGAACCTGAGCAGCTACGCGGGCGGCACCGGGAGTGCTGGG
>comp11786_c1
GGCAGCTTCGCGTCCCCGGGTCGTCTGTTCCCCGGGGCGCCCCCGACGGCGGCGGCCGGCAGCATGATGAAGAAGGACGCGCTGACGCTAAGCTTGAGCGAACAGGTGGCGGCAGCGCTCAAGCCCGCGGCCGCGCCGCCCCCGGGCCCCTTGCGCACCGACGGCGCCCCGGGCACGGCGCCCCCCGACGGTCTGCTTGCCTCGCCCGACCTGGGGCTGCTAA
>comp1178_c0
GCCGAAGTCATATCCGCCTCCACCGGAGCCTAAGCCGTACACACCACCATCGGGCTCGACCCAATTGAATGGGCTTTTGTTTGGGCTGTTTGTTGGTTTTCTGCTTTGCTTATTGTCCCTGTAGACGGGACTCCAGTGGCCCTGTTCAATAAGAGTATCTGTTTGTATGATTAAGGAATTGGGTTGAACTAGTTTGATTAAGAACTGCTTTTGCCTGTTTTAATTATTACCAAAA
>comp11792_c0
GAAGGGGAAGTTACCTTCAAGTCAATTTTATTCGTACCCACATCTGCCCCACGTGGTCTGTTTGATGAATATGGATCCAAGAAGAGCGATTACATTAAGCTGTATGTGCGCCGAGTATTCATCACAGACGATTTCCATGATATGATGCCCAAGTACCTGAATTTTGTCAAGGGTGTTGTGGACTCGGATGATCTCCCCTTGAATGTTTCCCGTGAGACTCTTCAGCAACATAAACTGCTTAAGGTGATTAGAAAGAAGCTTGTCCGTAAAACTCTGGACATGATCAAAAAGATTG
>comp117958_c0
GAAGAAGAATTGAGAAGATGAAACACCTTGCTCGGATTCTAAAGGAGTTAGAAGAATGTAACACAGAACAAGACTCCTCGGGCATTACGCTCTCGCTGAAACCAGACAATCTCACTCGCTTGATTGGCAGCATCGCCGGTCCCCTCGGCACTCCTTATGAAGGAGGCTCCTTTCAGATCCATATCGCATTGCCTGGTGCATACCCATACGAACCTCCCCGAATGACGTTTATTACCAAAATTTGGCACCCGAATATCAGCAGTCAAAGTGGGGCGATGTGCCTGGATATATTGAAGGACCAG
>comp11797_c0
TTTTTGTTGAGTTAGGGATCGATTGCTGGATGCTGGATCAACCGTTCAAATTGTCGAGAATCTACAATACCTGATACGATCCGCCCCGGCGTTGATTGTCGAGTGATCTAATTTGCCCGATCGTCGTTGAGGAAGTATCGTTCGGTTTCGTAAATGGAGGAATTTGGTTAATTATGGAAATATATGTCGAAATAAGCTCGTGGTGGCTAAAGGATAGATGGATTTTAAATGGAATAAATTTGGATGGGCTCGGTTTAACAAG
>comp117982_c0
TAAAATCCTTCAAGACCAAAAACAGTGCGTTGGCCTTATCAGGCTGCATAAAATCCACTCCATGATGATCCCCCATACGAAAATGGCTCACTACCTTTACACCCTTTTCTTCCATTGATTTTACGAGCTCCACCTGACGGTCGATTAAAGGGTCGCCGTCACAGCCGGTCACCAACACTTTCCATCCTACTGCAGCGAGCTTCTCCATAAGGTTTGTCCCCTTGGTTGTTGTTGGATTACAGTACTCGTGGTCACGGCCAACTCCGATTGGCAACGCCAGTTCCCACATCAGGTCCCCCACACCAGGAGGCAATACGGGATCATTAACCAATCTTAACTCTGACTCAACCTTTACGGACCCGCCGAAGAATGGTTGGTGCAATATTAGCCCTCGGATCT…
>comp1179_c0
ATATTAGGTCCTGCTACTGCTATACCTCCATATGCATCATTTAAGATCTTTACATTTACTACCTCATTGGCATTTTCTAGTCAGTTCTAGAAAGCTTTGGTGTCTTTATGTCATTAAGCTTTTACTCTGTATTGGGAGTCTAAAACTTGGAATGAGCAAAAAAGCAACTTTAGTTCGTCTTTTCGCTTCATAGTTCCCTGACGTTGCCGCTGTTCCAACCGTAGCTTCTCTGAATTTGCCATTTCA
>comp11802_c0
TTGAATTTGAGTTTGTTTATTGTTATAGAAAAAGGATGTGATTTCTTTTCATTGTTTCTCATTTATTTACATTGGTGAAATCAAAATGTTGTCCTCTTTCGGTGTTTTCGAAGAAGTAGAAGTGCAACAGTCTGAACCTGGTTCTTTTGGGACCTAAAGTAGTTATCTGAGGAACACCAAAGGCTGAAGGCAGTAGGGACTGAGGTTTAAGAGAACTTTTTCCAGATTTCTGATAACATCTGTTCTGAATCTTTTAGTGGCATGCATACCATGTAGTCTATTCCTTTAATGAAGAAAATGAGATACCGTGGTTTCTTTGAGGCATGCTTTCTGAAGATTGTTGTTTCTATCCGATGAAATTTGTTGTTGTAGAAGATAGACAAAGATGCATTAACTGAT…
>comp118068_c0
TCAACCTTCAAAAATCAAATATGGGTATCCATTTACCTTCAATTATCCTTCATGCCAAGCAAGTTCTTAAGTTCCAATCAAGGAACCAACTACATGTACCCAAAGGCCACATTGCAGTTTATGTTGGAGAAATGAAGAAGACAAGGTTTGTGGTTCCTATTTCATACTTGAACCACCCTTGTTTTCTAGATTTGCTCGGTCGGGCCGAGGAAGAGTTCGGGTTCAATCACCCAATGGGCAGTCTTACGATCCCGTGTGACGAAGATGCCTTTATCGATCTCACTTCTCGGTTGCATGGCTGCTCAAGTATGAAAACCATAACCATAAATGCTTAAGTTAACCAGATTTCATATTATTTTTATTTCTAGGATGTAAGAAATGTAAAATGTAGATAGCTTT…
>comp11807_c0
TGGGAGAGAACAAAAAAAAAAAAGGAAGACAGAAACTTTGTAGGAAAATTTGAAGACCCAGATGGAGAATAAGGGTAAAAACCAAAGAATGAAGACACAAGAAACAACCCAGAATTATATTCCAAGGAAAAACAAGAAGCAAAGGTTTACAGTTGGAATTGAGTGGAAAAGGGGGGTTGTTCTTATACAACAATGATGGTGGCAATGTGAAAAAGCAAAGAGAGG
>comp118095_c0
GTTCAAGGCAGCTCAGCTGGGTGCCTCTTTTATAACCCCATCTCCATGTCCTCTCTCAAACTTCATACTTCATACCTGTTATTCTCTCTTTGAAGCCACCAGACTTTTTCTTTTGGTGGGGTTGGGGGAGGGCCTCAAAGGGAAAAGATTAAGAATATGGCTCCAGATAACAAGCAGTTCTCAGCTTTCTCAACCACCCATTTCTCTATAATGGGGACTGATGAGACCAGATTACCCTTCCATTCATATTTCCCTTTGTAATCCACTTGGATACAACCAACATTAAAGCTTCAAGACTGCAATCTTATGTAAACTCTTTCTCTTTCTTTGTCTATCTCAGTACAGACCAGTTACGATAACATTGCTTCATAGAATAGAAAAACAAAATAGGCAGACAGG…
>comp1180_c0
GGTCTTATTTTTCAGGTATGGAATATTACGTCACTCCACAGGTTCTTTCTTTTTTGGTCAGCTAGGTGTTTGTTCTGTTTTTCCTTCAAAGAGAAGTTTGTGAAAAGTAGCACCCTACAAGTACCTTTAATTCTGAATTTGAATTTGATATTTTGGGGGATTATGGGTTATGTTTCAGTTATATGATTTATTTATAATATATAAATATGCAGCATGCTGGTGCTTGTGATGAA
>comp118102_c0
GTTGGGTTAGGCGTAGAATGGTGAATGTGTCTCATAATGATCCCTATTAAGCAAGGCTGCTTCCTATAGCCAAGCTATCAACAATACCCATCCAAGCAATCACCGCATGCTTAGAAATAAGAAATTGAGCCCAAATCAGCCTATGCCTAGGTACCTTGTCTTAGTTCTTGCCAAATAGTTGCCGCAGCATATTTATATCCAGAGAAAAGGCCACACTAGCGTTCCATTAATGTATTCATGGTAACTTGTAGAGCTTTCCCCTCAAATGCAAAAGCTTTTCCAATTCCAACTTCTAATGCTTTTGATAGGGACTTGTCATATACTTTTATCGTTGAGAACATAGCATTTTGTCTATGCAATCCAAATGGATCCAATTCAACTGATAGCCCAAAGATTCCT…
>comp11810_c0
GCAAATTTAAGGCTGGTGATTCTGCTCCCGAGGAGTTGGCAACTGCCACACAAGTACAAGGTCCTTACTTGCCGATTGTACGTGAGAAGCCAACTGTCGAGCTTGTGAAGGTAACAGATGAGATGAAGAAGTTCAAGGCATATGACAGGCTGCGTATTGAGCGAACAAATGCACGCCATGTTGGTGTCAGGGCTAAGAGGGCTGCCGAGGCTGAGAAGGACGAGAA
>comp11812_c0
GGGGTACTTAAAAAAAGTAGTCCAAAAATTCCCGGGGGGTTGCATAGAGACCCGACCCTCTCTCACCTGCTCAAAGGTCCAAGTGCTTTCCAAAGCTCGCAGGGGCCCTTGGACAAAACTTCTCAAGGTCGAAGCCCAGACCAGTTATCATTCCAAAAGTTAACAATCGTGCCACCCGTACCACCCATCTCATACCAGCTTCCAGCAGAGGACTAACCTTTCTAAGCGAGATCCAGGTAAAGGACGTATTAGTCAAGCGAAGGGGGGTTACGAGGGGTACTTGGCGACAAGCGTTTTCGCCCAGAGATTATCCTTCTCGTGGATGAATTGCCA
>comp11814_c0
AAGCTTTCAACTCAACTACGATGACACTGATATTGTCGGTGCTCCCTCGAGCTACTGCTAACTCAGCTAGCATGGCTGCCGCCTCTGCCGCACGATTTCCACTACAGCCGTCGTTGTGGTCTGAAAATGTTATCTTTATATGTCCATCTAAATATCTTTTCACAACTTCGCATGCAAGTTCATTGGAAACTACATCCCATAAACCATCACTGGCTAATATAACAAAGGTGTCGGATTTTGTTCGTTCAATCACAGACACCTCTGGTTTGGAGATTACATACGGTTTCAAATATCGATCTCCTATAGATCTTGAAGTGGCAAGAACTCCTAAGATACGATTGCCATTAATGTTTATGACCCTTCCTCCAGCTGCTTCCACTCTTTCCTTTTCATCGGGTC…
>comp118155_c0
AAATATACCCTTTTCTTGGGAGGAGAAGCCAGGTGTTTCCAAGTCGTCCAAGCTCACCCGTTATGATCATCGGCACTGCCCTATTGACTCCTCCAAGAATTTGGTTCATGACAAGAAAGTTCCTCCGCCGCCTCCCTTCTCGAAACAGCCGCTACCGAAGAGGAGTGCATCGGTGAAGGGCTGTAGGTGGTGGCCGCAAGACCCTTTTCTTGCGGCTTATAAAGAGTGCACCAAAAGTGGGGGAAATGCTAAGTTGACGAGTGATGCTAGCAGAAATGGTGGCTCCAAATTATTAAGGAAGAAGAAGATTAGTTTTTCGTGCAAGGATTCGGCTGATGTTACAGATGATAATTTTGTGAGATGTTCCAATCTCCCTTCTCTTCCCAAAACGAGAATTCG…
>comp11817_c0
AAGGTTTTTGTCCTCTTTCGTACTTTTTCTGCTGAAGAAGCTATCAATGGCTGTCATTGAGTATTTATTCACCAATGAGACTGAAATAAAGATTAATGAAGAAATTATTAAGAAGTCAGGAGGATGGAAATATGCAAGTCTCTTGCTGGTGAATCAAGGTCTAGCAACCTTAGCTTTCTTTGGAGTAAGTGTGAACTTGGTGTTGTTCTTAACCAGGGTTCTAGACCAAGATAATAGCGATGCTGCAAATAATGTGAGCAAGTGGACTGGAACAGTTTACCTCTGCTCTCTGATGGGAGCATTCCTTAGCGATTCCTACTGGGGTCGTTACTTGACATGTACTGTCTTTCAGCTGATACTGGTGTTGGTTCTGGGGCTACTATCCTTTGCTTCATGGCT…
>comp118233_c0
GGATCTCTTAGATTTATGCTTAATGTAAACATGAATCTAGGCATATGTCTGATGGCTATGGATTTTATTGATGAGTTGCTGGTTTGGCTGCGTTTTACTTTGTTAATTACTTGTTTATGCCTATGTTCTGATGGTTTTCTATGTTCCTTCTATAATATTTTGGTGGGATGACAGTGTTGAATCCAGTATCTCCTATGGGTACCATGCTATGTTTGC
>comp11823_c0
ACGATACATCGAATCAGAATATGCAAATACGCATGGAGCCTTTGAACTGTGTAAGAACAATTTGGTAGAGTTTGATAGGATTCAAACTCACAACATTCGGCTTTGAACTGGCTCAGAAACAGTGTATACGAGCAGTTTTAAACACGAACCGTTTTATCCCATTAGACAGCCCCTCATATGTTTCGGTTTTTTCATATATTTACTCTTTTAAGGCAATTTCGATTTGCAGGAGGATAACATGCCACCTCTGGATAGACAACA
>comp118262_c0
GTTAGCCATTAGTATGGTTAACAAGCCTGGTTATAGATATGTGATGACATTATCTTCTATAAATGCATGAATCTATCATGAAAATATGTTGAATTTATTTGGTTGATGTGGATTAGTCTCGATTTAATATTACAGGGAAGGTTAGATATTTATAAAAGGGCTATATTGAATATAAAAAAATTTAATTCGTAAACTCCAGTAATGCCTCGTACCCTATTCCGGCAATGAATACGGGTAGGGGTATTACACAAGGGCATTCTCTGATCTGGGTGTATGTTTAAAAATAAAGCTTCTAGATCTATTAACTTTTTGTTGAATATCGTGTATATATGCCCCTATTTGTGAACGATCTTGACTTTTGGTT
>comp118265_c0
AAGTCGACCATACAGGCAACCAACGCAATATTATAACACCCCTTACCCGAGACCGTTTCCGGAGTCGAGCACGAGGCATTACTTAGCTTATCTTACCAGTTCGGAGCATAAAAACTAGGTTTGAAAATTTATTTCATTATTCGCAGCAAATCTGTCTAGTCGCGCAGCAGTTACTAAATTAATTATAACTTGAGCTAAAGA
>comp11829_c0
GAATCTTTGCTGGTATAAATCCAGGTAATGCAGTTCTAATTTTATTTTTCTGCCGTTAATCATTGCATTAGAAAATTTAAGCAAAAATAAATGATAGAAATTGAACTCGTATCAGGATGCTACGATCAATTTCATCAAAGATTTATCAGGTTTATAATCCTGAAGGATGCCATGTTTAACTTTACATTGGTACTAATGCATTTTTCATTGCGTC
>comp118301_c0
TTTGGTTATGGTTTTTTTTTTTTTTGTATGAATAGAAATAAAAGAACCGGCGAAGTAAGCTGCGGTTTCTTTGAGTTCGGTAAAAACAAGAAGAGACCCCTTTTTATAATAGCCGATTATAAAAACAAGATGTGTACATATTACATGCACTGCAGGGATGGAGTTCCTGCAAGTGGAAGATGGTAATACAACATGAGTTTTTATCCATTATGCACAAGTTCAATGGACAGGAAGTAGCCAACATTGCTGATATGTTAGTTTCCCTGCAAGTGAGCACAATAAGGCTGTTGTATTGTGTAGCTAACTACTGAACTTTGCTGCAGGACTCTGCCCCTCCAATTCTTCAAGTGAATTCATCAATCCCATCATGTAAACTCGTCCAGAAAACTTGTGAAAGGA…
>comp118307_c0
ATTGATTGCCTACTTCTCCGTGAAAGCTTATCGATGTGTCCTTGAACCAGAACAATCAATTTCTTAACATCTTGCTCGGCTTGTTGCATGGTATGCTTCTTCGGGTATAATTTAGCTGTGGAGTCGCCACTATTTTCTGCATCCGAATTTATATCTTCATCCTGCTTACTGTCAACCCTATGCTCATTTGACAAATAGTTTTCTGGTGAAGCATCGCTTGCTTCATTCCCCATTGCTGTCACCAGTCTATCTTCCATAACATCCAAATATGGCCCTTCATCAATTGAAGATTGCAGTGGCTTTGCCACACTGCAGCCTTGCTTCTTCTGTCTCTCTTTTATTAATGGGCTAGTCCTTAGAACACCAAAAAACTCATCAACAGCTCTTACCCACCATAAG…
>comp118322_c0
ACTATCGCCAACACTACTTCATTCATTTTGTGTTCTAATTTTCTCCATTTACCCCTTCCAAAAGAACTGATTCAGCGCCGGCTTTATGCCCTCTCTTTTGTCTCTAGTTTCTGTGTAGGATTGACAACTCCGATACCATCAACCCACATATTTTACTATGCTCTGGGGTCCATAACGCCAGACTTCATCAACATCCTCTTCTTGGTCCCGTGTGACATCCCGTGAGTATTGTACACATATAAAAACTCAGAATGCATGTCCCATTAGAGCAACTAATGTCTGAACAGGTTTACACAACACAAAACAAGAGATTTATATACCAATTATATCATACA
>comp11835_c0
GAAGTGGCCCACAAGTAACACACTTATTATTTGCAGACGACTGCATTTTATTCGGGGAAGCGTCAAGAAAAGGAGCAACAACAATTAGGGAGATTCTGAAGAAGTATAAGCGATGTTCAGGTCAGTGCGTGAATTTCGCTAAATCTACCGTTTTCTTTAGTAAAAACACGTCACAGGAATAAAGGAGTTCAGTTGTTCATTTGCTGGG
>comp11836_c0
GGCCCTTTGGCACACTGGTCTACACCATCAAGCAGATGAAGATGTACCGAGGGTTCACCAAGATGCCCCATGTGCAGTACATCCACACGGAAGCCTCTGAAAGTCTCTGTGGCCTTAAGCTTGAGGTCAACAAGTACCAGTACCTGCTGACAGGCCGTGTCTATGATGGCAAGATGTACACAGGACTGTGTAACTTCGTGGAGAGGTGGGACCAGCTCACCCTCTCCCAGCGCAAGGGGTTGAACTATCGATATCACCTGGGCTGTAACTGCAAGATCAAATC
>comp11837_c0
AGCGGATGAGGTGTGGGTAGCGGAGAAATTCCAATCGAACTTGGAGATAGCTGGTTCTCTCCGAAATATATTTAGGTATAGCCTTGATTGATGAATCATGGAGGTAGAGCACTGTTTGGACGAGGGGCCCATCTCGGGTTACCGAATTCAGACAAACTCCGAATGCCAGCGATTTTAGATCAGGAGTCAGACAGCGGGTGATAAGGTCCGTTGTCGAAAGGGAAACAGCCCAGACCACCAGCTAAGGCCCCAAAATTGTCACTAAG
>comp11839_c0
ATTTTCTTGTTCATTTTCCCTTTTAATTTTATGATTGACTTTTCCCTCTTTGTGGTATATGGAGCAATGATCCTGATTCTTGTAATCCTTCGTAGTGGTGATCTTATGTGCAGTAGACATGATGTCCAGGGCTCCAAGCAGTGTAAATTATCTTTTGTACTGATTTTGGATGCAGAACACATTCTTCATGCAACTTATTGTGCATGGCTCTTTCAAACACATTAGTAGTTACTTGTTAATAAACCTGATTTTAG
>comp1183_c0
ATTTTCAGGCTTAAGATCCCTATGTATAACCCCCATTGAATGAAACGTATGAACAATCTGCATAATCGTCCGGAGCAAAGACGCCGCCGCCCGTTCGGTATAATGCCCTTTAGCAATAATCCGATCGAACAATTCCCCGCCGCCGCACAATTCCATCACCAAATGAACGGCGTGTTTATCCTCATACGCCCCTTTCAATTCCACGATATTAGGTTGTCCCGTCAAATGATGCATTATTTGAACCTCCCGCCGTACATCCTCCACGTCCTCTTTGCTCGATAGCTTCCGTTTCGCTATCGTCTTACAAGCGAACTGCTCGCCTGTCGTTTTATGGGTACATAAATGGGTAATCCCAAATTGACCACGACCTAGTTCTTTTCCGATGGTGTAAGTGGCTTT…
>comp118423_c0
GCTCATCATTGACAATGTTATGACCAGTTCCTTGTTCCAGGAATCCAATGGTCATTCCAAATGTTTATGCTAGTCCCGTTCCAACTCGCCATAAAATCCCATCTTCAATCAGATCTTTAACACTGCAAATGCTCCCCCAGGTAAATGATAGGATCAACAAATGATTGTTGAAGAACCAAGGTGAACCAGAAAAAACCCGTTGCACATCAACCTCATGGAAAAACTGAAAAATATACCTTTTGTCTCCTAGATCCGTGATGCATATTCCTCCAATTGGGTGCCACAAATCAACCATAGTATTACGTAGTGAGGGAAAATGGACCACACTGTCCATGAGACATCTCCCTACCAAGCAGAATTGATAGCTCCGATCTACCACCGCTGCTTTCTATTGGAACG…
>comp11844_c0
GACTTCGAAAAATTCTCAAGATTTTGCATAATAACATTATCAGAGATCCAAGCCTTCAAAATCACATCTTGGAATTCAGGATGGGATAACCAACTAGCTAGAAAACAAAATGGTCGAACACCTTTTTCAATCCTCTCTGGATTTGTTGAGACCAATAAAGGGCGATGATCAGACTTTAATTTATAAAGGTGTCGTACTGTGGTATTTGGAGCATAACTCTGCCAATCACCATTGCAAAATGACCGATCAAGTCTCTGAAACAACCTCCCCTTACTCCAAGTAAACTTTGGCCCTTGGACTCCCAAATCAATGAATCCATGATTAAAGAAAAAATATCTAAAGCGAGAACACCAAACTTTACTAGTAACAGCTCCACCCTGACGTTCATCAACACCCATA…
>comp11844_c1
TAGGACTGTTTTTGTTAATATTTTTGACAGGAAAAGAACAAAGTTAAAAGAACTAAAACAGGTGCAAAGGGCTTTAGAAAGAAGATTCAGTTCAAAACTTAGTTTGAGAGAAACAAAAACTTGACTTAAGTTAGAGCACATTATAAATCAAGAAGAACTGTATTGGTTTCAAAAATCTCGAAGCGAGTGGTTATTTAATGGGGATAGGAACACTGCATTTTTTCATAATCGCACATTGAAGCGAAGGCAGCAA
>comp11846_c0
TTCAGTTTGAAGACTTTGCAAATCATAATGCGTTTGATCTCCTTGCAAAGTATGGGACTTCCCATCTTGTTTTCAATGATGATATACAGGGGACAGCATCTGTGGTCCTTGCTGGACTTATTGCGGCATTGAAATTAGTCGGGGGAACCTTGGCTGAACATCGATTCTTATTCCTCGGAGCGGGAGAGGCTGGCACTGGCATTGCAGAACTCATAGCACTCGAAATATCCAAACAGACAGGAGCTCCATTGGAA
>comp11849_c0
CAAAACCTCTATTTTGGACTCACAATACACACGTAATATTATTATTAGATCCATAGTCCCCAAACATTTTTCTTTTATCCTCAGTTTGATTATTTATGTAATCACCTGAACATGGAATTCGAGGTGACGTGATTTCTTAGTGTTGGAAAAATAAGATTCTAACCAAACATCGCATTTAGAGTGGTATGGAATAAAATGTGAAACGTGCAGCTCTCAAATCAAAGGACGGCCTAGGGGAGAGAGGCCTTGCTACTTATCCAAAGTTGG
>comp118531_c0
TGTGGTCGGCAAAAGAAGGAACCCTAGAAATTTTCTTGCTAAATTAGCAGACGATTTCGTGCTATCAAAGCAGACTAAATTCCGTCTTAACAATTATGGATTGCCTGAACCCAATATCGTCAAAGTACTGTTTCAACATCTAAAACATTCTTGAAAAGACCGACCGATTTCGAGAAGACGGTGGAGAAAGTGAAGGAAATGGGCTTTAATCCTCCAAGCATGTCATTCGTATTAGCCGTCACTGTCTTGAATTTCATGCCTAAATCTTCGTGGGATAGAAAACTAGATGTGTATAAAAAGTGGGGTTGGTCTGAAAAAGAGGTAATAGAAGCTTTTCGAAAGAATCCTTCGTATATGATAGTGTCTGAGGAGAAAACAGTGAGGAGAATGGATTTTCTT…
>comp118559_c0
AACAAATTGAAGAAGAAAAAAATGTCTCTAATAACAGATGAGATTAGATCCTCTGCAACAGAGTTCTACACTGGACATGATATCTGCCAAGTGAAATCCAAGTTTTTGCTGACAGAAGTTGGGTTGCCAAATGGCCTCCTGCCATTGGATGACATAGAAGAATGTGGCTATGTGAAGGACACAGGGTTTGTTTGGCTAAAACAGAAGAAAAAGACTGAGCACAAGTTTAAGGATATTGGGAGGCTGGTGCAGTATGCAACAGAAGTGACAGCATATGTTGAACCAAACAAGATCAAGAAACTGACAGGTGTCAAGACTAAGGAGCTGCTGATGTGGATCACACTCAATGAAATTTACGTAGACGATCCGCCCACCGGAAAGATCACGTTCAAGACTCCG…
>comp118563_c0
CAAATTTGGAGTTGCTGGGAATGTGAAATCGGGAGAAGGGTCTAATATGAAGCTTGTTGAAATTCTTACTATTATGTAACCACCTGAAGGGAATTCAGGTAACATTGGGCAGAATTCGGTGGAATTACCGGAGGTTGTGAACAGTATTGTGGGTATTTTACAGCAGGCTCTGGAGCAACTGAATGGGCAAAATCCTTCATCAACAGAGGGTACGAATCCTGTGGAGGTGTCTGTGCAGAAGACTGGGG
>comp11861_c0
GTAACATTGGCAACAAGATGCTGCAGGCCATGGGTTGGCGGGAAGGCTCAGGTTTGGGGAGAAAGTGTCAAGGCATCACAGCCCCCATTGAGGCTCAAGTCCGGCTAAAAGGAGCTGGCCTAGGCGCCAAAGGCAGCGCATACGGACTGTCTGGTGCAGATTCCTACAAAGATGCTGTCCGGAAGGCCATGTTTGCCCGGTTCACTGAGATGGAGTGAAACATGGGGATGAGAGAGAGAGAGAACGAAGAGCTCCAAAGAGCA
>comp118635_c0
GAAAATACTAGGCAAAAACCTCCCTCTTTAACAATTAACAATGAACCATCGTTATCTATTATAGAAGCAGTAGAAGAAATTATCCCTGGATTGCATAGCCACGTGGGTGAAAGTTCCAGAATGGTGGATGATGTGGTGGTGGGTGATGCTTCGGGTGATGAGTCACTAGAAGACGCTGATGTAGCTTGATTTCGGGGTTGTTCACATTGGCTGCTGCTAAGAAACTTCTTCTCAAGCTGATGCATGCATAATTGATGTTCAATGAACCACATTTATGGAGCTCCATGCACTTGGACGTGCATGCATGTGGAAGGTGCTGAACACAACATTCCAAGTTTCTTCTCATGAAAAGCCAAGTGTGTCCACACTTGACAAATTGGTTGGCTACTAAGTTCACAC…
>comp11865_c0
AATAGAGAGAAAATAAGACACAACAAGGACAAGTAGAGAGATGCGACAGTTCCAGCCCAAGGCATGCGGTGAAATTAAGGCAGATGAGCATTCGACCCTTTGTCCGTAGCCATCGCACCTTCCACCTGAAACAGAACCTCCTCAACCCAGAAACGGTCCGATGTCTAGCAAAATCCCAACGCCGTGAGTTGGTGAGTAACCCAATTCTGCTATCTGAAATAATAGTAAACTGTAGCCGTTTCAAAAAAAGGTAATTAATCGCAACTTCCCTTCTGTAACAAGTGCTCGAATCTCTGAACAGTCAGCTTGTGTGTTATTGAGTTTGTGAATCACATGCAGAGAGTCCCCTTCAAACAAGACCCGAGATAGACCATGGTCCCGAGTGAATTCTAAAGTCAA…
>comp118683_c0
GGCCTTCTTCAGATACATGTGGTCCCAGGATGTCACCGTGGAGAAATCAAGACGTCGTGACTGCAGAAGAGGTCACTGTAACAGAAGGACATGGTCCAGGGGAGGCCGGCCAGGAACGCAGCAGACGTGATCAGGACAGGCCGGGGCGGTCAGGTCTCGGGGTGAGGGAGAGGACAGCTCCCATCACTCCCGCTTCTTGTAGCTGTCCAGGTGTGACAGGACCCAGCCGGAAGGCAGGAGGAAACACAGGAAGCAGGAGGTGAGCCCAATGGCGATATCCATGGTCCCGAGCTGCTCCCGCGGCGGCTTGGAATGTATCTGGGCACGCGGCACCGGGAGCCGCCGGGCAGGGCCTGTCAGGCCTCTCAACAGCAGCGGAGTTAGCACAGACATGACGGC…
>comp118688_c0
GGGGGTGGGAGGCGAGGCCACTGCCAACTCCTCTTTGTCTTCTTCCCTGGGTTCCACACATCTCCTTGTATAGTTTGTTCATCTTTTAGGATGATAAGAACCATAAAAGAAGACTACCCTTAGTCAATTACACATTCAGTTGATGATATTTAACAAGATAGAAACAGTTGACACTTGACAGCAAGTAGATGTTTATCAAAACATGTAATATATACTCAATCTTGTGAGGACAAGAATGAGAAGATCAAGAAGATAACATCACTAAGACATGGAAACATCATTCAGTGAGAATTAATTGGCTTTGAATGGAGCAGAAGGGTACAACAGTATATACATAAAATTGTCATTATGATGAGAGTTCTTATTCTTCTTTTATGTTATGCTGCCTTAACATCCATA…
>comp11874_c0
ATAATACCAGAAATAAGCTGTGAAGAAGCCAAATGCCTAGAGTTTAAAGAACTATGTTTTGAAGACAAGGAATGTTGTTCTGATAATTGTGAATTTACAGGCAATCCACGCAACAGTTATTGCATGGAACCTAAAAATACAACTTTATATGATCCAAAAATCGAAGAAGGATTGTGTTTATATAATAAATCGTTCCACGAAGATCAGAGTCATGCAACGTACGAAAGATTCGGGATCAATGCAGCCCACGCTATACTGCCAATTTTCACAAAAGTCCAATTAAAATACAACAATAAAACTATAGATGTCACAATAAATGGCTTTCCAACAGAGTCTAATAA
>comp11879_c0
AGAATCTGATTTTAGTGAGGAAAAGAACTCCTTTCATGATGCTGGACTCGTAAACCTTGCGCTACCAGGTGGATTGGAGGAGCAATTGGTTTATGCCTTTGAAATAAACAAGGGTGGAATTAACATTGAAGTTAAGGATTTCCATGGAAAGGCATGTATGGACGAGAAAGATTGTGATAGGTTAGAACCAATCTATGATGA
>comp118803_c0
TATTTATCGTTTTCCTCCAACTCTTGGTGCTGCTTTTTGTGTGACCTTTTGTGCCTTGTCTTTTTTGGCGAGGCTCTTGGGTTTAACAGGTGCGACTGTCTTCTTGACTGCCTTCTGGGCACGTTTCTGCTCTTTGGCAGCTTTGATGGCCTGGTCTCGTTGAGCTTTTCTGATCTCTGGCTTCATGTTTCTCTTGGCGAGAATATCAGTAAGAGATGCACCAACAATAGCACGATTGTACTTTTGTGTACGACGAGTTCTCTTCTTTGTCTGTTCCTCTTCCTGGCCCTTCTTGTGCTTACGTCTGTAGAGGACGGTCCAGGTGACCTTCCTGGGGTTGCGTCTCATCTTGTGAGCAGCCTCGCATTTTCCATTGAGGAAAGTGTATGACTTTCCGTC…
>comp118808_c0
TGATGGTTGGCATTCCATTAATGATTGATGTTTGCACGTCATCATCTAATAAATCAAAATCTCCATTATTGTCATCGTCTTTTCCAGATAGAAAAAGGTCGCGATCTATTCCGATTGAAACCGAAGCACCACCCAGAAGCTTATCTTTCCATGACGGTGTTGAAGACAGACTAGGTTCCACAACCATATCCTCGGCTGCTTCATCAAGTCCGTCCTTAAATCTCACTTTCTTGGTAAACCGATCCTCGACAGAATGTAAATCTCCATCGTCATCGTTGGCAGAGTGTGACAAAG
>comp118813_c0
GAACATGGGAGAATGATTCGAAATATCTCCGTGTAAATGGTTCTGCTCTGAATGTTTCAATCGATCCAGCTTCCATCAAATATACTGCTTCCATTACAGAGGAAACAGCACCGAATTGGGTCTATGCTACTGCTGAAACCATGGGTGATGCAAATGTATCTAACATGAACTTCAATATAACTTGGGTCTTCCCTGTCAATCCAAACTTCAGGTACTTCGTCCGGGCACATTTTTGTGATATCTCCAGTCAGTCTCTCTATGCTTTGGTTTTCAATCTGTACTTAAATGATGATATTGCTGCTGCAAGTCTTGACCTATCAACATTGACGAGCAACCTAAATGTGCCTTACTATATGGACTTCATCTCCAGTTCCTCAGCGGGTTCTGATACTTTGACTG…
>comp11881_c0
GAAATAATCTCGGTTTATACTTGGGTAAATTACAATCCCTGGGCTGCCATCTCCAATTTTGATACCTAGAATCCTTTCTTCCATTCCTCACGCAAGTTACTTGCGGCGTAAGAAACTCACACTCATCTTCTTTGTACAGAGGGTGCGTTTCATTATCATAAACCCATTTTCCAGTGAAGAGGTCACAATCTTCCGGTGGCAATTCGACGTCTTCATCGTCTTCTTCGACGACCGGCAGTATCTCAACTTTTTGTTGTACGTCGTCCGCTTTATCTTCAGCTACTTTTCCTTCATCATCGTCTTTCACCGTCGCCATGGATTTCAACTCCTTATCAACTGAAGTAATTACTTCCTTCTTTGTTTCTTCAATTCTGGTAGATTCTTGAACCGGCTTATTTG…
>comp11883_c0
GCTTGAAGTTGACTATTTCATCTTCATTGCAATTTGTACGTATAGTGTCATTCCCTTTGGTGGTGTTTAGATTAGAACCTGATTGCAGAGTCGGGAAATGGTTGAGCAGTTGCCAAAATGGGATTGGCTAATATCAAGGCCCTACGAAATGTTATTTTCTAGAGGTTCCACTGGTGAAATTAACAAATAGGTGTACTGTTATGAACAGGAATAGCTCGGG
>comp118855_c0
GAACTGTCGAGGATCAGGCCAAGCGCATCTATTGAAGCGTTTAACGGCGACCAAATGATCCTCGCCGTCGAGCTTCCCTCGGTAGACTACATTGGGAGCTTTCTCCCCATGCTCCGATACAATGTTTTCGGTACAGAAGCCGGACGTGGCGGCTTTTAATTGGTCCAAGCTGTACTCGATGAATCCAGGTAAGGATTCCTTCTCATTCTCGAGAGTGGAGGAGTCGTTGATGTTTGACGGGCAGCAGCAGCAAAGCGATAGTTTGGAGCAACGAACTCCCATTGCTTAAACAGAGAATAAAAAAGTTTTCTACTTTTCTTAGCTTTTGAGATTGGCA
>comp11887_c0
ATGAGAACCGGGCGATTACTAGAAGACAAGAGGTGGCATCCTTTAGAAAGGCAGAAACAGAGGGACTGCTTGCCTGACCTGCAGTTAAGACTAAGCCGAAGAAGTGGAATTGATGCTGAGACGACGACTCATTGCGAAGCCCGCAGGAAATTAGCACCCACCTTTCACTTTCTTAACCTCAATATTTACCCAGGATAAAAT
>comp118889_c0
TGATAATAATCTATTTGCATTCAGCTGGTACTTCGCTCCAACTTCCATCACCGTGCTTGCTAGCTACTTGTTTGACGAGATCTGCTGATGGTGTCTTGCAGTCATAAGCCCATCCAATTTTGGCAAACAAATCCAATATCATAGTAGTTGGGTTAGTCATATTTCCACCATATTCCTCTGCTCTGTAATCCCATGGGAATGCGTGATGATAGTTATGCCAGCCTTCACCAGTAGTTAATATAGCCAAAGCCATGTTTTGTACAGGTCTTATGCGCGTGTCATATGGTTTTGTTCCCCAAAAGTGAGCCAAGCTATTGATTGAGAATGTCATATTGGTGAAAATCACAAATCGCAATACTCCACTAATTCCAATGGCTTCCATCCAGCTTTCATTCCAAC…
>comp11889_c0
ACAACACAAGCAGGAGGAGAGGGCGAGGGGGCATTGTATAATTTATCAAATTTCATGCTTATTTAAGGAGAATGTCATAAGTAAAAAGATGTGGAGGGATGACCAAGACTGTAAAAGGTCACTAAGCATCAATTAAAAAAAAGAGGAGGCAAAACAAAGAAACATTAAAATAAGGATTAAATAATTGAAAATTGATTTTTCCTTTCAAG
>comp1188_c0
AAGGAAGCGTAAATAATAAATGTTCGTCTCATGGCCAGTCCCAAGAGGTAAAAGCAGCGACGCTGCTCCACAAGGCGATGGAATATGAGACAACTCGTCGACGGAGGAGCTCCACGGATGGAGGACCGTCAACGTCAACGAGCTTTTTTCTATGGCGTTATCTTCGAGATTTACAAACACAATATACGGTTTGCCCCGGTTTTATAGATAAGGATTTTGAATCCTCCGCCATATATACGATCAAAT
>comp118907_c0
AATGGCCTGAGTGACACTGTACTCGGTCTCAGTCATAAATTGCCGCCACAGCGTCTTGCACTGGACAGGTGTGATCATTGTCTTGGAGGGAGGGATCTGATCCCAAGTGCTCGAGGCCAGTGGATCACCTTCTTTATTGCTCTTAATCGCAGCAGCACTACTGCTCGGATCCAACAAGGCAGTAAATAGTATTTTCTCGATATTATCAGCAGTATCATCCAACCGGATTGCGGCCATAACGGATAGTAGTTTCAAGCATTCAACTCGAGCTGTTTTAGTTATGAATCGAATATCTTCTTTCCCAGTCCAAACCCGTGGCATT
>comp11890_c0
GAAAATACGAGGCAAGATATAATCTCCACCATTGGTGTTTCTGCAACTCTAGAGCTGCTTCAAAGCTCTCTTTTCTCGGTTACGATGGGATCCAATGATTTCATCAATAACTACTTTACACCCATTGTCTCAGCTGAGGAGCAAAAATTAGTCCCTCCACAAGTGTTTGTGGCCTCCATGATTGCAAGATTCAAGCTACAGCTTACTAGACTTTACACTTCGAGTGCTAGAAAGATTATTGTGGTAAATGTAGGCCCCATTGGATGTATACCATATGAGAGAGACCTAAATCCAACAGCTGGAACTAGCTGTGCTAGTCGTCCAAATCAGCTGGCTCAGCTATTTAATACTGAGTTGAGGAATCTTATTAAAGAGCTCACCACAAGCTTGAAGGGT
>comp118910_c0
CGGAAATCACGGTAATGGAGTGACAGAGATGTGAGCCCATGGTTTACATCCAGATGGGTCCCATACAGCACCTTCCCTGGGGAGGCACAATCTCAGCCATGTCGTCGTGTCTTCCTGATTAATAGCGTCACTTCTGCAGCGTTTGCACCAGCAGCCTCCTGTGCTGGGTGTGAGGTGCTGGGACACTGAGGCTCATGCCCAGAGCTTGCTTTTGCAGGAGGACCCTGAGCAGATGATGACTCAGCTGTCGTGTCTGGTCCCTCAGGGAGGTGTGGGGAGCTGTCCCCAGTAGGGATGGGCTGGGGGGCTCCAGGCTCTTCTTGCCCATGAAGTGACCGGTGGCCCAGAGGTTGCCCCGCGGGTGCACTCGGATCTTGCTGGCCCGGCTGCGGGGCTCCG…
>comp11891_c0
GGAGCTACTCTCTGCTCTCCCGAGATGCCCCCAAGGCCATGGCTGCTTCCAGGCTTGGTGCCACTCGAGGTGTCAAGACCCTCGACTTTGCCGGCACCAAGGAGGTCGTCTACGAGCGTGCCGACTGGCCCTTGGACAAGCTCCAGGACTACTTTAAGAACGACACCCTCGCCATGATCGGTTACGGTTCCCAGGGTCACGGTCAATCCCTCAACGCCCGTG
>comp11892_c0
TGGAGCACGGTGGCCGGTATACTAAAAACTTTATTTGAAATTTTTTTGTTTCTTTTATTTCGTTTCTGTTTTCATTTCTTTTTCGGTCTTTTTGTTCGGTCTCTGGCGTAGCTCCGTTACCGGAGAACCGTCCTGTCTCCGGCGCTGGAGCTCCTTCACGGTGGACTCAATATAAAAAAGAAATAAAACAAGCCACTATTTAAACCCCGCACTCTTCTTTCTTTTAAAAAGAAAAAGCCGACATCGTCAAACTCTTTTTCTTCCTTATTTCTCTTCTTCGAGTGAATACCTTCGAAAGGGCCTCTTCCTTCGCTTACCACTTTCTCTCTATTTTTCTGGGATTCTTTCCTTTTTATTTTATTATTGCTTTTTTTTCTGTCTGCGGACCTAGGGTTTTTG…
>comp11895_c0
AGAAGAAGAAAATATTTAAAAGAAATAAACCCTAAAAATCGATTACATCCTAATTTTTTTGAAAAAACAAGAAAACCAAACAGTTTCTCCTCTGGCAATCCACTTTTTCATCAACTACCATCGTTCCATCTTGAAAAGATCTATGCTTTGTGTGCCTTTGATGGAATTTCTTTGTGGAAAGACAGTCGAAATCATCCATTTTTCATTTTTTTGACCCATTTCAATCTCGACTCAAGAATCATTTGTCCCATTTAGTCGTTGACTCTGTTATTTGAAGTGCCTCATCAAGCCATATCCTTGTTTCTGTCCAGTTCTTCCCTTCCTCCGCTAGCACGTGTGCTGCTTGGTTCACTAGTCGTCCAGCGAAAGAGTAGGTAATGTTTTCAAATCTTCGGCGTC…
>comp11895_c1
ATTAGCTTGATTTGAGTCTGGTTTTTAATGTTGTGTTATATCTTCAATACATTTGACGTTTGAAAGTTGCAATAAAAATTTACGGGCAAAAAGGACAAATTGTCTACCTATTCTTTATTATGTGTAAATAATTATAATTATTCCCATATACTATATACCAATTTGAAGTTTCAAAATAAGAAAATTGATATTTGTTATTCCAGTAGATGTCACTACGGTGGAGGCGAAAGCATGTCTTCAAGAAGTATCGGTGACTGAGGAATTAGGTTTTCGAAATTTGACAGTGGAAAAGGATTCCTTGATAGTAATAAAAAAGGTCGGTCTTTAGAAG
>comp118962_c0
GAGCTTTTTCGAATTGGAGGGAAGGTAATTTTTCTGATTGAAGCTGCTTTTTTGTGTTTCAAATGTGATGCCAACTGTTGTGAACTATTTGCAATGAATGTAGTCTTTGTTCTTATTTGTTCTTCGACTATCATTTATAAATCAATAGCACAATTCACAGCTATCAACCACAGCCAATGATATTTCAACTCTATAGATTTTTTTTTTCATTAATTTGTTGGATGTTGTTAGTTGGAACTTGGAACACTGATGCCTGTATGTAACATATTGCGCTGGGAATCAGAATGACTTCCATATTTTGTGAGTTTGAATTGATTCGGATAGTTGTTTACTTTTTTGCTATTCATACAAGATTTCGGTGCAGTGATCTGTTTTTCTTAGTTTGACTTCTTATTTAGT…
>comp118966_c0
AAAATTACTTCTTCGGCAATCCTGCACAAGTAATGAGGAGAAAACTCCTCAAGATAATTTGAGTAGAAAGATGCCGCTAGATGTTCTCGCTTTCTACCTATGGTGACAGATTCCATCCTATCTCATCCAACACTAAAAGGGGCTTATGATTAAGGTTGGGCATTTGCCTCACACAAAATTTTTAAGACAGATAGAACTTGAGAAACTGACCTTCCACCAAGTGCAACAGCCAT
>comp1189_c0
AAGACCATGTCTAGGACATGGCATGTATAGGGACTTAGTCATTTCGATTGTATATTCTTAAATTATGACCAAAAGATGATATGTAAATATTTGATGACGAATAGTTATTAAAATGGCTAAGTATGAAGGTGTTTGTTGTTATAAAAGTTTAGGTGATAAATTATGTCTAGAAATCATGAAAAAGTAAAAATTGGTAGTGAATCAGTTTTGAGATAGCAGTAGTGACGTGATTTTAAAAAATCACCAAGGATGATAGCAAATGAATTAGAGGGTGGATGAGATATAGAATTAAATTTTATTGAGTCTATTTTCATAGAAAAATAACAGTGTAG
>comp118_c0
TTGCTGGTTTTTGATTTCCAAATTAGGCCTTGGGAGCATAGGCGCTGCCCTGGCAAACGGTATTTCTTATTGGACTAACGACATTTTCTTGGCGCTCTATATAACACTCTCTCCTTCATGCAAACATACGTGGACTGGTTTCTCAAAAGAAGCAACACACGGTGTCCTAAAGTTTATTTGGCTCGCAGTGCCTTCAGCCATTATGGTCTGCTTGGAAATTTGGTCATATGAGATGATGGTGCTTTTAGCTGGCCTTCTTCCAAATCCAACACTTGAGACCTCAGTTCTCTCAATTAGCCTTAACACAAATGGCATAATTTACATGATACCCCTCGGACTAGGAAGTGCAATAAGTGTACGG
>comp118_c1
AGGAAGTGCAATAAGTGTACGGATTTCAAATGAATTGGGAGCTGGACGGCCTAGAGCAGCTCGTTTAGCGTTGTTTATGGCCGTAATCATGGTGGCTGCCGAAAGTGCCGTTGCAGTGGCAGTAATCGTGCTGGGACGCAGGATTTGGGGATACTGTTTTAGTAGTGAAGCAACCATAGTTAGCTATGTTGCTGATATGATGCTGCTAA
>comp11902_c0
TGGAGAAACTCCAGGAAACTGTGTCTTCCACCGTGGCAGGTGGTCCAGTGGACGAAGTTAGTTACATTCCTCAAGTGGCTACTTCGGCAGGAAACGCTACAGCAGATGTCTCGCATCCTGACAACTCGTCAGGCCGCTCGAGGCTTACTTGCTTTAGGAGAATACTTCCACCGTCTTCGAGCTTTGAGTACACTATGGGCTACCCGTCCTCCTGAACCTTCCTTGCCTTAGTG
>comp119047_c0
AATTTATCGTACTTATTATAAAATTGGTTTCTTTGATAAGCCCTGAATTTATTTTCATTATTATTCTGAATCAGGGATATCCCTGTCATATCCCGTACCAGGATAAGCTATTCCAATATTATTCCCATCATATGCTGTCTCGGTTCAATATTTTTGGTGCCCGGTTCAGCAGTTTTGGATGCCGGTTCATATTTTTAACGTGTTTGGACCGGGCTACCTGCCGTAGTTATCCGGTTGGGATATCCCATGCCAGGGATATCCCAGCTTGGGGTCTAGGGGTTTGAGGCTTGGGGCTTGGGTTTAGGGTTGGGCTGGTGTTTTTGGGCTTTTGTTTCAGTGTTTGGGGCTTTGGATCTCTTAAGTTTTGGATTACTGGGTTTTGGACTACATCGGATAGTG…
>comp11913_c0
CTCCACATCAATGTCGACTTCAATGCCCAGAGGGCTGAGGGCAGCTGCCACACTCTCCCCTACATTCTTGAGGAAATTCACACTGGGATCTTCTGATGGACCAGAGGCTGATTCCGTGGCAGGGCCAGGGTGGGCATCCCCTGCCTGAGGAGGACGTGGGCTCCAGTTCCCCGGTGGGCCCATCTCCCAGCCAGGCCAACCAAAGTGCCCATGTTTCAGCTTCCGGAGCCAGCGGCTATGAGAGAAGCCCTCAGAGCAGTGCCCAAAGG
>comp119149_c0
GTGCCATTGCCAAGGCAGAGGCTGCAAGCCCACAACCAGCTGCCGGGGCTGCCTTCGCTTCCTTTCGGTCATCCTTGGCGGAGCATGAGACCTTCACTCTCCTCAGGGCCGGAAGACCCGCAGCAACCCTGACGCTGTATGAAGAGGATGAGTTGAGAGATCTTGAGACGCAGGCGTCAGTCAGGATGGAGGGGTTAGCGGTAGCTGACACGGCTGCCATATCTCCTCGCGCG
>comp11914_c0
ATGATCTCGACGGCGTACTTCTTGGACTTGGCCTCACCAGAGAAGGCAAAGACGTTCTCGGGCTTTCCATCGGGGATTTTGTAGATCCTGAACCACTCGTTGGTAGCTCGGATCAAGCCGGGGAGGTGCCTCTCGACATCCTCAATGTCGTTGAGCCTGGGGGCCAAAGGGTCGTTGACGTCAACGACGAGGACCTTCCAGTCGGTCTCACCCTCGTCGAGGAGAGCCATGATACCGAGGACCTTGACCTGCTTGACCTGACCGGGATAGCCGACGGCCTCACCGATCTCACAGACGTCAAGGGGGTCGTTGTCACCGTTGGCGCCAGTCTCGGCGTGCTTGACCTGCGGGTCCTCCCAAGTCTGGGGGAAGGCGCCGTAGTTCCAGATGTAACCGTGG…
>comp119156_c0
ATTTCTTTCACGATTGAAGAAGAAGAAAAAAAAAATGTCGATCAGATGCCATTTAATTTTCTAGTTTCTTCGTTATATTCGTTCATTTACTGGAGTGTTTATGGCAGATCTGGGAGTACCATATGGATTGAAGAGTTTATATAGATCTGTACTTCATTTTAACTTTTTGGTGAATCTATGATCAATTAATGAAATTACTTTTAATGTTAACTCATA
>comp119157_c0
AAGAAACTAGTTCTAAATTTGCTTTCCTTCATGCTTCTTTTTAATCGGCATTGTGGCCGGCGTGACCTTCGCCATCGTTCAACGTAGTGCGAATAGTATTCATCATAGCTGTCTCGTCAAAATTCTGGGCAGTCTCCATGTCGTTATTCGCAATTGCAACAAAGAAGGGCATGAACTCATCAACAACTTTTTGCTTGGCGGCTTCCTTAGCAACCATGTCCTCCTTCTTTCTCTTAAGCGACGCACGCTCCCTATCCTTCTCTCGAACAGCCCTTTGCAACTTTCTCATCTGCCTTTTCTCCCTTCTGTTCCATTTCAACGCAGCTTCCACAGCCATAGCCATAATCACATCTTGATTATCCATAGGAGTATGAGACAAAGATTCTGGAAAAGGAACAC…
>comp11916_c0
TTCCAAGCCTTTTCTTTTCTTTTTCCCTTTTTCTTTTTTCCTACGAAAATGGCCTAAAAATAATAAAAGCGAAACAACCCCATTATTTTAACGTAATTCACGGGTAGTCTCCCCCTTCTTTAATTTTTGTACCTCATCTATTATCCCCATACAATTTAGTAAAAATAATTCCGTTTTCAAATCAAAATCTGCTCTAAATGCTAAAAATATTCAATTTCCCTCAATTTTAAAAACAAAATTAG
>comp119174_c0
AATATGTAGCACGGATTCAAAATAATTGTGTTTTGCTGGATGCCTCGAGCTCACGGGTGTCAGAGCCAAAAAAAGTCAAAATTATTTTGGCAAGTCTTTCACTGGAATTTGATACGGTGGTTACTTTGGTGTCATTTCTAGCTAAACCATTGCCTCTTCAATGTCTTGTGAACGTGCTTCTAGAGTATGAAAATCGACAATCGTGGATGATTCAAGAAGTTTCAATTCAGGCTAACCTTACGAAATCTGTACCGTCACCGGTGGTGGTAGACTCAGCTCGAGGTGGTCGTTTACATGGTGGGCGCGATCGTGGGTTTCGCTCTCGAATCCAGTGTCAAATTTGCGGTCGGTTTGGGCACATAGCTCAACACTATTTTTATTGCTACAACTGCGATTTTG…
>comp119179_c0
AAAAAAAGAATTATATTTATCCAAAACGCAATAACCCAAATCTTTACAACCTCGTATATTTGTTGATTGATTTTGGTTTTGGGGGGTGGGGATGGCATCTTCATCAATGGTGAGTCCGCTATGCACTTGGTTGGTCGCTGCTTGCATGTCTGTCACGTGCGGGAAAGACCAGTCACAGTCATCATTTCTCCGTTCATCAGCCTTTGCTTCTTCTTCTAAGAGACACGGTCGTTGGGCTCGCACTAGAAGGAGAGCTCTTCTTTCTCAATGCAGCGGCAGAGGCAATGGCTCAACCAAAAACCAAGACGGGAGCATGATTTCAGCGTTTTATGGATTCGGCATTCAAGGCTTGATGGCTTCCTGGTTAACTTTTGAGCCCTGTAATGACTACTATTCCTC…
>comp119180_c0
AAACCTTACCTGACCAACAAACGAAGGATATTCCGTGTCTTAGACACTCGTCTCCAAGGTCAGTATTCATTGAACCGTGCCCAAAAGGAAGCTAACCTAGCACTTCAGTGCTTAGCTGCTGAACCCAAGTTGAGACCTAGCATGGATGAAGTGGTAAAAGCACTTGAGCAGCTTCAGGAGCCAGGTGACATGCGGAAAAGCACACAGAAAGAACGCCATGTAAATGCTCGCAACCCATCCAGTGATAAACCAACCGCTTATCAAAAGCCTTCTGCTTCACGACTTAGTGTTTAGATGAAAACTTTTTTGATGCAGCAGCAAACCAAACCATGGTTGAGCAGTGTACAGTTTGTTTGTGTAAACCATTTAAATCAGCTCTGAAATTGATCAACGTCATAT…
>comp119185_c0
AAAAAATTTAGAAAATATGTATATAGATATAAATTAAAAATATGTGCGTATAAATTAAAAACTTAAGGATGCCGGCCAAAACGGCGTCGTTTTACAAGGGTATAAAAGTCGTAATTTTTGGAAAAAACAATCATTTGGTCACTTAGAAGAAAAAAGAAAAGGGGGGAAGAAATTTCTCTCTGGACTAAGTCTAGATTTCGGCCAAGCCCCGCCGTACCGCCTTCGCGCCGGCTTCGCACCGGCCACCGTGAAAAGATTAAAAGGTAATTTTTCCCTTTTTATATTTTTTTGCTATATATGAGTATATACATATATATATTTTAGAACAAACAGAAGTAAAAAATAATAAAAAATAAAAATAGATTAATTAAAA
>comp11919_c0
GTGATGCTCATGACTTTCATTCCAATCAATAATTTCAGAGCTTGGTGAAAAAGGTAAACAACAACAAGACTAAGTAGCAAAAGAACTACCCAATGTATCAGCTTTTTCTCGCCATTGGGCACATGCCAAAACCTCTGAAATTCATTAAGCATATGTCACACAGATGGTATCAAAAGCAGTGAAATATTGACTAGAACCATAGTGAATCACTAGGAAGGTAACGTACTTACAAATACCAGTT
>comp119200_c0
AGCCGTCCCAAATGTTCCCTTCCCTAATACCTCAGCAGAGGCCCTCAATAAATCCTCTAGATAAAATACCCTCGATCTGTTCCCAAAAAAGACCAACTTCTTACTCCCACTACTCTTAGCAATTGCATCCTTTTTTACTACCCCAGATAAACGATTACTTGTATTATCACTCCCCCCAGCTGCCTTATCAGCCGCTGGAATTTCAACCTCAGCCTGCTTTGGAGGTGCAATAATCCTTGTCTCCATTTTCTTACTACCCTTCCTTTTACATAAAAATACTAAGATAATCAAAATCAGTAAAACAGCGGTCACACAACCAACAACAATACCAGCAATGACTCCACTTGACCATTTATTGCCACTATTACTACTGCTACTATTTTCAGTTCCATTACACGA…
>comp119203_c0
TGTTGACTGAAAAAAAAAACTACGAAAGCTGCTCACATGCAGTCAACTAAGCAGTTGGTATGACAGCATGCACAAAGTAGATCATAAATTCTAGCCCAAACGTAATAGAGACCTCCACAAATCATTAGAGGGTAAAAATTCAAGATAAAATCATGATATGCAAGGCACAGTTAAGTCCATGTCATGATTGATATTTTGAATGTTTCTTAGTAAAAAGGCTCCTTAAGTAGAAAAGGGTCATTACGAGCTTGTACACCAGATTTTTTCAACCAATATTTTATACTTGAGTTACAAAAGAATCGATGCACTAATAGTCGCGTTCGCTTCAAAG
>comp11922_c0
TGTATCGGGCCTCGACATCCTCAGTGAAGGAGACAGCGGTGTCACCGTCAATGGTGATCTTGTTGTCGTCGTAGATGGCGATCAGGTTGCCGAGCTTCAAGTGACCGGCGAGGGAAGAAGCCTCTGACGAGACACCCTCCTGGAGACATCCATCACCGAGGAAACAGTAGGTGTAGTTGTTGATGAGCTCAAAGCCGTCCTTGTTGAAGGTAGCTCCCATGTGAGCCTGGGCGATGGCGAGACCGACAGCGTTGGCGATACCCTGACCGAGAGGACCGGTGGTGACCTCAATACCGTCAGTGA
>comp119232_c0
GGATGACCTAGAGGTGAAACTAGCAGAACTTGAGGCTGAGCTAACTGAAATGAATGCAAATGGTGAAAAATTGCAACGCAGTTATAATGAGCTGGTTGAGTATAAGATTGTTTTGAGGAAGGCTGGTGACTTTTTTCCTTCAGCACAACACAGTGCTACAGCTCGGCAAAGGGAAATGGAATTAAATCAAATGGTTGAAGAATCCATAGAAACTCCATTGTTACAGGAGCAAGGAACCTCGACAGATTTATCAAAGCAAGTGAAGCTGGGGTTTGTTACTGGCCTTGTTTCTAGGGGGAAGTCTATGGCATTTGAGAGGATTTTA
>comp119235_c0
AAAAAAACTATTGTAGCTGGAAATGTTGTTGAACTTTATTTCCGTCGATATTCCACAAAAAATCATCAACTGACGGTATTTCCTTAAGCAACTTTTCCAATTCTTTGAACGACAAGTTTTTCATCAGAACCAAACCGTTGACCTCTGCAGGTGACGTCCTTGGTTTCTTATTCATTCTCTTGTCGTAAAACCGGGTTGTTGGCTTCGACGAATTGTCGATTGTGAGTGACTCTTTACCGGTCAGCTCTTGTACGATGGACTTAAAGCTCCTAACATCCGTCTCTACGTACTTAGTGTTGATGATCACCACCTTCATTGGCTGCCCACCATTAATTGCCATAACTGAGAGAAAAAAGATTTGTA
>comp11923_c0
CGCTGTTGCCCAGGGCTTGAAGGTCAAACTCTTCATCGACGACAACGATGTCACCATCGCGGGCCACCCGTCAGAGTACCTGAAGGGCTACCACGTCTCCAAGACGCTCGAGGGCCAGGGTCTCAAGACCCAAATTGTCGACGGTGAAAACATTGACGAGCTCTACGCCGCCATGTGCGACGCGATCAACTATGACGGTCCCGCCGCCGTCATTGCCCAACGAAAGATGGCCGTCGGCATCAAGGGTCTCGAGGGATCCAACCACGCCCACGACGCCATCAAGGTCGAGCCGGCCATCGCTTACCTCGACGAGCGACATCCCAAGTGCGCCAACATCCTCCGCGCCATCAAGCCTACCGAGAACACCGAGCTGCTCATCGGAAGTTCAAAGGAGAGGGG…
>comp11925_c0
GTCGAAAGCCAGCAAACTGCTTTGGAGGTATAGGTTTTGTAAGAACATCAGCAATCTGCTTAGCAGAGGGTACAAAATTAACTTGTAAGGCACCTGCAGCCACTTTTTCTCGTATGAAATGATGATCAATTTCTACGTGCTTCATGCGAGCATGATGGGTTGGATTGGCAGCCATAGACACTGTAGAAGTGTTGTCACACCAAACAACTGGTGTTTG
>comp11926_c0
TGTTCGCAAATTCGATGCCTCCATCATATATAGTTTAATTAAGAAACACGGTATCACTCACATGTATGGAGCGCCTATTGTGCTTAACATGTTATCGAGTTCCCCTGAAATTAAGCCACTCGAAAATCCTGGTAAAATCCTTAGCGCTGGAGCTCCACCGCCGGCCGCTGTGCTGTCTAGGATCAAGTTACTCGGTTTCGTCGTGAGTCACGACTACGGGGAGGGCTTGTGGTCTCTCGGAATTCTCATACTAAAGCAA
>comp11928_c0
GTAAGAGACGATCGGTGCCCATTATGTAAGTTGGATGTGGAGTCAGTGGCCCACTTGTTTCGAGTCTGTAACTTCACAATTAAGATCCTGCAAGGACCGAGTAAAAATATAGCGACGCCTGCAATGGCAGAAGCCTGGGCGTGTTTGCATGTTGTCATATTTGGGGAAGATCTGGGCTTTCGACATAACTGTGTGGAAGGAGACTCCCTTGTCTGGCTAATAGCGCTTCGCACACTTTGGCCAAAGCAGGATGGCACCACGAACAACCGGAATACTGGATGGAGGAAGCCCCGGTTTCTGTGGTGGAGTTGGTTGAAAGAGAACGGACAGGGAATGAGACGGGGGTTAGAGAGTGAGGGATGAGACCAGAAATATATCAAGGTAGTTCCGAAGAACTCA…
>comp119294_c0
AGAAAAAACCAAACATTTTACTGCTAACTTGCTAGTTTTGAACTTTTTGACAGTAGCTCGAAAGGGAAGAGAAGATTGTATACCTGAAGTCTTCGCTTAAGCCCTAAATCAAACCGCACCGGCAAACTTATAAACAAATTAGGGGTTTTTTTAAGGATAAGAGAATAATAATGATAATAAGGTAGAGTAAAATGAACGCCGATGATGCA
>comp1192_c0
AAGAAACCCTCCCAGAAAAAAAACCCATCGTTTAAGCTTTCTCTTTTCTTGTTCTATGCAAAAGAAATCAAGCTAATTTCAAGAAGAAGCAATATATATCTTTTGGTTTATATTGTTTTGGAAAGCTTTTTTTTATATATATTAATGGCGAAGCGTGGAGTAGAGGAGGTGGTGGTGGTAGCTTTGGAGGAAAAAGGAGGAGCCATGGCGGTGGTGGTGGAAGA
>comp11930_c0
TATTGGAAGAGACTCAGCATGGATCACTACGAATACCATCTCGAATTACTTCGATTCTTTTAACAGTTCGGTGATTTCTTCCATGCAAGGCATTTTAGGAATCAAGACCTACTATGACGAGGGTACTAATCTTTACAAAACGTTTTATCCCCAGTTTCGAAGAACTTTCCGAGACGAAAACCCAGAAGAAGATAACTTTCAACCGAGCGTTAACGCCTTACGAGCATACGACAGCATCAGAA
>comp119349_c0
GGAATCTTCGTTTGGGTCTCCGGAATTTTTCCCTTTAGATCACAACTCGCTTCCCTTCAACGAAAACGACTCAGAGGAAATGCTTTTGTATGGTCTATTAGCAGAGGCTAAACAGGAAAAATCATCAGAGCTAACATACCCGAATCAAGTGAAAGAAGAAGAGGTTACCTCGATGGACATCGAAAGCCCGACGAAAGAAAAGGCTTACCGAGGGGTAAGACGGCGGCCATGGGGAAAGTTCGCGGCGGAGATAAGGGATTCAACGAGGAATGGGGTAAGGGTATGGCTCGGAACATTCGACAGCGCGGAAGCGGCAGCTCTGGCCTACGATCAAGCCGCTTTCGCGATGAGAGGCTCCGCCGCTATCCTGAATTTCCCGGTCGAAAAAGTGCGGGAATC…
>comp11934_c0
AAGGAAGGTCTTGCTCTCATCAAGAAGTGAAGATTATTACCATGAACACTGTGAAACGAGTAAGGTTATGCCCGTAACAGCAAATGGGTGGTTCAGGTTTTTGAACCGAGCAGCGATGAAAACCGAAGGAGACATCGATTCAGATGGATTAATTGCAAGACCATGGAAGCTATGCAGTTTAGAGCAAGTAGGAAATCTGAGAACTGTAATAAGACTTGTCCCAATATGGTCAAGTGGTATATTTCTTATAACCCCGGTAGCAATCCAATCCAGCATTGCAGTTACCCAAGCTCTATCAATGGATCGTCACCTTGGTTCCAATTTCAAGATCCCTGCAGCGTCAATTATAGTTGTGATCCTAGTATCCTCATCCTTCTTCGTAGCCCTGTTTGATCGTTT…
>comp11936_c0
GCAACCAGTTTGAAATACCGGAAGGTAGTCTCACTGATAAATTTGATTTTGGTGATGAAGAAAACAACTTTCATGATGCTGGACCTGCAAACCTTGTTGCACGAGGTGGATTGAATGAGTGGTTGATGCATGCCCTTCAAGTAAACAAGGGTGGAATCAACATTGAAGTTGCTGATTCTCTTAGCAAAATGCATGTAGAAGAGAAA
>comp1193_c0
ATTTCATTGTTTTTTCTTTTTCACAAATCATAATCACAAATTTTGTTGTTTACCTCAGCGGCCATTCACGACTAAAATCAAAGCACCTTTTTTTTCCCAGTTTTTCCAAGTCAATGGAAACAAAAATCATAAAAATCCATCCACCATTGAAGCTAAAAACCCCATTGCTTTGCTTTTTTTGCTGAGTTTTAAGTAAATTAGGAGTATAATTAAGTGAAAAGGGTGTTAAAGAATCTTTTCTACAGTTCATTGGA
>comp11941_c0
ATCCATTCTCGATATCCCTGATGAGAAGTTGATGAACCCTTTCTGAAAATTCAATCGAAGGGATGCCATTAACCGTAGACTTCTTGATATCTCCATAAAAAAAATCAAAATCATTATCCCCTTAGGATCCAGTAGATTCAGTCACCTTCTTCAGATTTGAATAACATTTTCCTAAAAGCCTATGTTTCCATCATAGAGTCGGATCAGATGACAGGTCCATAGCCTTAACTACATCGGATCACACCTGTTGGTCATTAAATCTCACATACTTGGTGTGTCGATCTTCTGTAGCACGTTCGTCAATCCTATCCCCTTCATAGAGAGAGCTTGACAGCACAAAGAGACAGTTTTAAGCATACATAAGATGCAAAGAGAAAGAAGGGATTAAAGAACGAGATG…
>comp119429_c0
GCAAAATAACATTAAAAACAAAAACAATGGAGCAGTGTATAGATGGTGAACTCCTAAAAATAGAGTCTATCACACAATCTAGACATTCTATTTCTTTGTATTAGTTGGAATTTATACGCACACATGTACATATGTATACATATTACATATATTCAGAGAGGGGTGGAAGAAAGAGCAGTGGAATATTGAGCCAACTCATAGGAAGTAATACTCAACCTTTTGCATCAATAATTTCATTAATTTTTGGTGTTTTGGATACATTGATTTTAAAAGATGGTATGCCTGAAGGGTTGGGGTTGGAAGCAGTTCTATTTATTTTAAGAATCTGGAGATGTTTAAAGGAGTTGATATGTTGTTGTTGCATAAATCAAATCTTAGAATGTCGATAGCTATATGTTC…
>comp119430_c0
AGATCCATTGTTAACCAAATCCTCTTCCTCAATATAGGTTAAACCTTTAACAATTACATCTGGTGTTTTTCCATCTGGAATAACTATTTTCTCAGGGTCACTGGCTAATGGAATTGGACAACCTTACGATGTTCTGCTTTTGGAGTCAATCCATGCAAGTCCTTCGAGATGAATACCTTGCTCTCTTTGTTACAAATAGCTGAAAAGAAAGAAAACGAAGATTGGCAAGAAAAAACATGAAATAGTAATCCAACAAGAATAACCAACATCCATAGAATGCCTGCGACAAAAACCAATCGAATAAAGCCTTGCTTCCACATGATCTTGATGGGATTATCTTGAGGCAACCTCCTAGAAGAAAGAAAACCACCTCCATCATCTGCATCAAGACAATCAGAA…
>comp119469_c0
CGTCTCCGCCTACTTCTATTCATACTTTTATTCTCCGCCCCATCATCTTGTCCCGGCATCTTACATGCTGATAGCGAATCCGAGTCCGGCGAGACTAAGGAAGGAGACGAGGTTGAGGGACGAAGTGACGGCGTGCAAGAAGCTGAACTTCTTGTTGGCCTTGTCCATAGCGGCGGATGGGTTGGGCTCGTTGTACTCCTTGCTTTCGAGTCGTTCCAGCCTGTGTCGCTCAAACATGACCTTGGTAGCTCCCGGTCCGAAGATGAGCAAGTTGAGCAACTGCGGAACAAGCGAAGCGACAATTAACAGACCCTGTCGACCTTCCTCGGATGAATGCCAGTGTGGCTTGACCAACGGTGATGAGATCAGGGAAGGGTGGAAGTAGAGATGAGTGAGGAG…
>comp11947_c0
AATACAAGTTAGCAAACTTAGGGATAAAATTCCACGATATCCTCCATATGGTGATCTTGATTTTCATAGGCAATTTAAGATTCAACCAATGTCTATAAAAGTTCCTTCAAACATAACCTATCCTTAAGAAGACCACTCGCTGCCCAAATACTTTTTCCAAATGTAGGAGGGTAAATTCCCTAACCTGACGTGTAAAAAATCAGAAGATGGATAATACTTAGCTTTTAATTCCCACGATAGTAAAGAGTTAGGCTGGTCAATAAGACGCATCCATGTTTAGTATAAGAGCAATATTAAATTTCTCTAAACTACGAAAATCTATGCCCCATATACTTTTAACTCGCAAAGGTGACCCCATTCACACCAATGAATCCCCTTCTATACCTTTTTTGCCACCAA…
>comp119516_c0
GATATATCTTCAGCTAATGTAATACATTGGATCCGGCAATTTGAACGTCCGGTTACCGGTATTGGTCCCCAAGAGATCACTCCATTGATCACCCATATTTCCAATGATTCTGTACCCTTTCTTCTCCAGCATTTCCCTCTCCTTTGACTTGTAAAATACTGCTGTTTTCCCTGAATATTTTGATGGTTCTTTGAGTATAAGCTTGTTCCAAGCGTGGTATCCGACATTCTTAAGATTTGAAGCAGTTGTGTTTCTTTGAGATTCATGTCTTCCTGTTAAGAAAACAACCTTAATCCCTAAACTCAATAACTTGTTGTAAAGCCAAAGACTCTCTGGTAATGCTGGAGCAGCCCCTTCCATTACCCACTTATCGAACAATGTGGCATTGTATGGCTCCGC…
>comp119548_c0
TGATGGTTCTTGAAATGGTCGGAGGAAGAAAAAATATCAATGTCGAAGTGTCCCAAACTAGTGAAACATATTTCCCCTCATGGATTTATAAGCATCTTGATCAATCTATGAACTTGAATATTAATGAAGAAAGAACAAAAGAGGCAGAAGAAATAACAAAGAAGTTGATTGCAGTGAGCCTTTGGTGCATTCAAACCAATCCATTAGATCGACCGTCAATGGCTAAAGTAATAGAAATGTTGCAAGGGAGCCTTCAATCATTAGAACTGCCG
>comp119565_c0
AGTAATAACAGGATCTTTTGTCAATTTTTGTCATGGTTCTTATGATGCTTTTGAGTGAAATGTACTGCAAATCTGCTAGTCGTTAATGCTATTGGAAACAGGATGGGAAGATTGTTGTTGAGTCCTAGGTTGTAAGTTGAAAAAGATTTGTGCACATCCCTGGATAACATTAGTGAGTGATTGTGCTGCCATTGACTTGTTTTCAAAAGCTAAGGCAAGTTTGGGTGATAATACAACCTGTGCCTTCCCGGGTTTTAAGCAAATTCCGGCTTCAACATATCAGGTTGAGCTAGTTATGGGATCATTTGCATTTGGCTTGATATCTGTTTCAATCTGGGTTAAATGTACAATTTGAG
>comp11956_c0
TGTCGATCACCCTTTTCCTCCACCATCCTCCACTTTCTTTTCTCATCCCTTCCTCTTTCCCCCTCCTCCTTTTTTCTCCTTTCCCCTTCCTTGTTGCCTCTCGTGGTTGCTTTCGGTGTGGTCTTTTAATGGGTTGCCGTTGCTGACCTCGCCGGAAACAGCTCTCTCGCTTTCTCCCCCTTCACTTTTTCCTTTTTCCTTCTCCTTCCTTACCTCCACTCCTACCTCCTCCTCTTGCCGACCATCCTCTGTTTTTCCAGTAAGTTTGTTCAGAGTAATA
>comp11956_c1
GACGAAAACCTTCATCTATATGTCCGTGTTCAACCATTAGAATAGAGAAGTCGCCATTATGCATAGAACCCTCGTCATGTCCTCACCTTCGTTGCAATGGACATGCTTCAAGCTAACCTCTAGCAAAACAAGCAATCCAGGGATGCCCGAGAAAATCCTTCACACAAAAGGCTTGAAAGCTTGCGTCAAGGAAGAAGCGAGTACAAACCGACTCGAGAGAACTCCTTTAAGGGAGGAGCCACGGGAGACCCTAGGCTAGATA
>comp119573_c0
AATTGCTATGTCATCGATGTATGGGACACAATATAGTTATACCTCTATTCCGATGGTGCCTCAAACACCTCCAGGATCATTGTTCTACCAAGGTGGATCATTTTCCCAACCACATATTCCTAGACAGGAGGATGCACGGGTAACCGAGGAGCAATCAGTCGCAATCAACCACAAATGAAGGTGAAGAAGATGAGAGGCCAAGACCACAACCTATACCGGAGGTCGAACCAAGAAGGAATCCGTCTCGCAACCGCTGGTTAACCCGATGTAACACATATTCTAATCGGGGATTAGATTGATTTACTTTATTATTG
>comp119580_c0
TATAGTATCTATTCCCCCCTTCAATGATACCAATCAATCCTTATACCTAGATGAAAATGTATATAGTTTTGACTAATATAATAGTCACAAAAGGTAACAGGCATTAATAGCAACTTTGACATCCAAGTTCAAATAAGGAAGATCTGCAGAAAAAGAACAACTCTCTTTAGTGCAGCTAGAATGTAAGCGTTATTGGTTGTAGAAGGATATTGATGACAGCTAAAACTCATTGTATTGAATGCTCTAACTTTCCACCATTTTCAAATATAGTCTTGAAACTGTATGCAAGGATTAGAAATGTCTCTTAAAGCAGGTTGTGGGA
>comp119600_c0
GGGAACTCACCGGACGGCCGCGGATGCGCTGTCGAATGGCTTCTCCTCCGTCGCCTGATTCGGCTCAAAAGGGGTCGAGAGTCCCCAGTTTTTTCTGATCCTCGCGGGTTGAGAGAGCTCGGCTCTCAAGGACGCCGTACAACGGGGGCTGGAAAGCCCATTTTGCGCAACGCCGGCCACTGGCCACTGCGGCGGCGCGACGGAGGCCGGAGAAACTCAGGCCGGAGGAAAAAGGGAAAGGGCAGAGAGTTTTCCAGTTTTTTT
>comp11961_c0
TCAACCCAGTATTTCATTAGCCTGTCACCATGGCAAAAATCAGTATCAAAATGCATCCAATGGGCAAGTAGTTTTAAGATTCGAATCTCAACATTTGCAATCTTTTCTTTATTTTAAGATTAGGGTCTCGTTTGTATCCAAAAAAGAAAAGAAATGAAAAATTGAAAGAGAGGAAAAAATGAAAATGGGAAATGCCTGCAATTGCTAGTCTCAGTG
>comp119624_c0
TGAAGCTTACTTCGTGTTATTTTCTTATGTTTTATGGAGAATCAAGGCTAGCTCGGATCCAAAAGTCGTTAAGAACATCATCGCGCTATAGGACATCTAAGTTGGTACTTTTGAATTGTATGTTTATGGTATAAGGCATGTATAGGCTAATGTCATATTGGTATGTTTTGAGTTATGATATTAACCATGAGATTTGGCTTTTAAATGCTAATGTGTATTTAGCCATATGAATTGGCTATTTAAGTGTTGAGAAAATGCATGTTTG
>comp119666_c0
ATATATATGTATAGGGGGGATACACCGTTTTGTAGTCTAGAGTGCAGGGAACAGCAGATGAAGCAGGACGAAAGAAGAGAAAAATGGGACACTGTAGCTTCAAACAAAGAAGGTCGCCATGCATAGCATACCCATACCCCAAAGCCATATGCTTCAACTAAAATCGACCAAACTGGCAACTGCCCCATGCTTCAGCTTGGAGCATTATAAATCAGCTCTCAAGTGTAAGTAATCTCAAGTAGAAGAGCCTAAATCCAAACCCATCCCAAAATAAGAACAGTGAAAACCAATCGTCTTTCGTCATCGATTAATCTGCTCGCCTCTAATATTGGAACCCACTCATGTTTCACAGTATTATAGAAAAAAGATTGATGACGATGATGGTGATGACAACAATAT…
>comp11967_c0
TAGGCTTGGCATATTCTATAAGCAAAGAGATTTATATTTCTATCCTGCATGGGCTTATTCAATTCCTTCAGCTATTTTAAGGATTCCATTTTCATTTCTGGATACTTTTATTTGGACATCTCTTATATATTTTGGGGTTGGCTACAGTCCAGAACCAGAAAGGTTCTTCCGTCAGCTTTTCATCCAGTTCCTTCTTCATCAAGTGGCACT
>comp119691_c0
AGGAAGTGCTGAGTACAAAGAACTTGAATCAAAGCCTGAGAAGGCTTACTTGAAAACAGTCAATTCAATGTTGCAAACACTTCTTGGAGTTTCACTAATTGAAATATTGTCAAGGCATGCTTCTGATGAAGTTTATCTTGGACAAAGGGATAGCATTAAGTGGACTTCAGACAAAGATGCAATAGAAAGGTTTGAGAAATTTGGAAAAGATATGTATGACGTTGAAAGTAGAATTATTCAAAGGAACAAAGATGGGAATCTCAAGAATAGAAGTGGACCTGTTAATGTTCCATATACTCTGCTTCTTCCATCAAGTACTGAAGGTCTAACAGGTAGAGGAATTCCAAACAGTATCTCTATTTGAAGGGGCACTTTGAGCATGTGGTT
>comp11969_c0
GACAGATTCATATATATAGAAAATCAATATTTCATAGGGGGATGTCATTTATGGGATAAAGATAAGAAGTCAGGGTGTAGAAACTTGATTCCAATAGAGATTGCACTTAAAGTGGCAAGCAAAATCAAAGCGAAAGAGAGGTTTGCTGTGTATATATTGATACCAATGTGGCCTGAAGGAGTGCCTGAGAGCGAACCGGTACATGATATACTG
>comp119709_c0
TTTTAACCTGAATTCACAGCCCTGAAATCAAATTGTTAGGGTTCATTCCAGCAACCGCCGGACCATCATTTCATTTGGTGGTCGACAATACACGAGCAGCGACTAGATTCCACCGATGAAGGCACCGCTCAAGGAAATCTGTATTTCGGAGATATTTGGGATTTCATTGGCGACGTTTCAAGGATTGATGGATGACACTTTTGGATACTCCTTCCAATTTCGATCTCAACGAAGTGAACAGA
>comp11970_c0
ACACCATGTCAATCCTACTCCAAGCCGGGCGACGTCTACTCCCTTGCCTCGGAGCAAGCGTACTCACACCGGTAGTAAGCTCAACCTCGACACTAGAACTAGGTGCAGGAGGGTGATGCCTGCTCTCAGACCTCGGAGCAAGCTCAATCTCGGCACCAACAGTTGGCAAAGGAGACATATTTGAAGGCATAGGGATGCGATGCTCTTGTTGAGGAGCATCACCACCTTCACTCGGTGGATGAACAA
>comp11971_c0
GCAGACCCTGTATTGAAGCTGGTTACAATGTTTTCTCAAAGTTATTTAGTCTTGATCCAAATTCCACTAAGTGTTTTGATTTCACTGTTTTGTATGCCATTGGTGTAATCAATGAATTTGGTCCAAAAGATCCAGGGGCAGCTGGTTGCATACTTGGCTTGCCATTGGATAGCTCTGTTAATGAGAAATCAAAGAGGAAATTAAGCAACGAAACCGTGTTAAAATTGGTATTTGGTTTCTTGGGTGCTTTTGTTGGTGTTTTGGTTGCTTTTG
>comp11973_c0
GCACACGTGATGAGTAGCCCCCGAATCGGGGCACCAGGACGTGCTTCCTAATGGAACAAAGGAATCATTAGACTGAAAACTAGAGTCATACGCTGTAGCATCAGAATAATCAGACGCATGCAACTCAGGAAGCCTGGGAGGAAACCCAACAAATTGAGACGAATCATACGGACACGAGTCAACACTGAAAACACGAGCACGGGGTTTCGTTCGCCACGGAGCTTCATGAACAGTCTGCCAAGATCTGTCAA
>comp11974_c0
GATGCACACCGACACCGGGGCGGGCGATTGTATCACTTCTTCATCTCGAATGAACAAATCATCAGTACTTCTCGTCATCCCATGTGCCAAAATGACAGCCAATCCAACCGAAAGGCCAACGATGATATTATCCGTCACGTCGGTTAACATAAGCAATGCAATGGTGGCGACCAACAGCCCCGTCATCAGAACCCGGTCGTCGATGACGAACCCTTTGATCGATACCGGGTCGTCACGTAGGAAATAAAGGAACAACCACGCAGCCATCATGATGATGAAGACTATGAGCGATACGGGGTGCCAAAGCAAGGTAATGAAGAGGACGAACAACACGATGATCATGTAATTCACACGAAAATACGCCGCGTTGGTTCTGATTCTTTGTGTGGATTCG
>comp11976_c0
TACGTCTCCCAAAGACCGACACCGAGACAACCGCACAAGATGGCGAAGCAGAGGACACCAAAGTACCAGATCTCTCCGACATCGGGGTATCGCGACATGAGTCGGTTGTGGACATCGGTGAAACCCGCCATTCGACCACCTCGCTTGAAGATACCCTTGAAGCCCATTACTATCTCGTTTCGATGGTACAGGAAGGCGTAAGAAACCACGGCAGCGTAGGCGGCAAAGAACCAG
>comp1197_c0
CTAACATCATAGGATGATTCTAGCTCAAAACTTTCTTCATGGGTTTCCTTAGATCCTTCTTTCTCTAAATGATCTGATCTCATTCGTACGCTACCAGTTTCCATTTTCGTTAATCAAAACCCAGAAAAGATATCGACCCCAGCAGCTAAACAAACACAGGAAATTATATAAAACAGAAGTGTAAATCAGATCTGCAAGAGCTTGACGCACCTTTGTAATCCCCGAGAAGTTCACGAAGAAAACACAGTAAAAGTGAAAAGCATGAAGATTGTGGGATTGGAGGGAAATTCTCGAGTGTTAAAAAAAACAAGTCTTTTATGGAAGAAGAAGAAAAGAAAGATTGGTTATTAGAAAAAAAAAACGTACGAATTTGGATGTTATAGCATTGGCATGGCAAAA…
>comp119843_c0
TGAGGAATTGCCATATGCTAATGGGTGAACTTCCTTGAACTTTATGCTAGTAGCTGGAAAGGCTTTTTTTAAAGTTGTCTTTTTGATCAATAATGAGCAAGTGTATCAAACTAGTTAAATTTTGGTTACGCATCTGATTTGATCACGCTCACAGCTTTGTTCATCCTAGTTTAATTTTTTGTTGTACTGTTTGGATTATGATATGTGCATGAAAGATTGCTACTGAATTTGGTGTAGAAATGGTGCAAGGGAACGCCGA
>comp11986_c0
TCGGGGATTCGTATCGGAACTGTTCGTACCGTACATGGATTTAACCGAGGAATGGTACTACAGGACATTCTTTGATGCTGGGGAATATGGGTATGGTCTATGTGCAGTGCCACTTGAACCTCTAAGGGATTGCCCAGCCAATGCAGTTTACATGGGTGCCTATGTTGCCGCCCAAAATGGGATGCCCATTGAGATGCCTAATGTTTTCTGCATCTTTGAACGCAATGCTGGCGATGTAATGTGGCGAC
>comp119896_c0
GGCGAGCCCTATCTTGCGCCGCCGCTACCTGTGATGCCGCTGCCTACTGTTGCCGTCGACTACGCCTTGCTGCCCGACGGATGACGGCCACGGTGCTGCACTTCCTCTTCTCCTTCTTCTCTTCTTTTTCTTTTGGTTGCTGTGTTCTTTTTGTTGGTTATTGCTTTTTCATTTTTTCTTTGCTTGTAGCCTTGTTTGATTGTGTTGGGACGGTAGTGGCGGTGCTGTCGTTGTGGTGGAGACGGTGGCGCGCGGTGGAGCTGCTGTTTTCCTTGTGTTTTGCTGCCTTTTTTTTCAATTTTTCTCTGCTGTTTTTTTTGGTTTTTTTGGCTGCCCCCCCTCTCTCTCTTTTGATTTTCCTTTTTAATCTCTTCATTTTTTGTCCTCTTTCTTCTTGTC…
>comp1198_c0
GCTAGTGTTGGTTTTGGTGGATCTTGCTTCCAAAAGGATATCCTCAACTTAGTTTACATATGTGAGTGCAATGGGCTCCCTGAGGTGGCCACTTACTGGAAACAAGTGATTAAGGTGAATGACTACCAGAAAACCCGGTTCGTAAACCGGATTGTGTCGTCGATGTTCAATACGGTGTCGGGGAAAAAGATCGCGGTGCTGGGATTCGCATTCAAGAAGGACACTGGGGACACGAGGGAAACCCCGGCGATCGATGTGTGCAA
>comp119915_c0
ATAGTTTATAGGCACTACGTACTGTGTATTCTCCCGATGGCTCACCACTCCATGCCCGAAAATCATCGTGAGGTTCCTCTGCCAACGGAATACGGAGAATCTTCTCGGCTTGTAATGACACATATATCACGGACACCGAAAAAGTGAGTTTAAGGTTTACGTATTAGGAAAATGAGTTAGTAAATATTTATAAAAAATATTTATGAAGTTAGTTGTGAG
>comp11993_c0
GTAGGTTTACTAATATGTTAGAAGCCTACAATTTGTTTGAGAATTATATCTCTTATTTCAAATATGTTCTGTTTAATTCTCAAATTTTGCATCTGAAAGACTTATAAGAGGAGTTATTTTGCTGATCTTCAGTAGTTACGTGTTTACACTATGAGCTGGAGGTCAACTATAGCACAATTTGAAGGACATTATTACCAAAATGGTGAAAAGTACTGTTTGCTTTTGGAATT
>comp11994_c0
GCTCAGTGCTGTCCCGGCAGCTTCTCCTTGATCTTGTCCATGATGCCTTTCTTCTCGCCGGCGCCGTCGGTGCCGTGCGTCCCCGTGCCGGTCATTCCGGTGTCTCCCTGCTGCCCGTAGGTGCCGCCAGTGGCCGTGGTGCCATGCGCCCCAGTGCCGGTCATTCCGGTGTGTCCCTGCTGGCCGTAGGTGCCAGCGGTCTGCTGCTGGTCACCGTGGCCACCCGGAAGCTTCTCCTTGATCTTATCCTTG
>comp11995_c0
ACATAATCTGCTTAGGCATGTTTTACATTTTAGCATAATAATTGCAGTTCTGGTTTGAGGAAGACAAAGAATATGAACAACTGAGTGAGCAGTAAAGCAAGAATCTCTGTTGTCAAAATCTTTTTTGATTGTAGATATTTATATCAAAATTTTCCCTCCCTTTCTCCCCTTCTCTTCCATTTTCATGGCAAGTTTCCATGGAAACCAAACAACTTCGTCAACCACCACCCTTACGCATTCACCAATCTACCACTCAATTATCCTAGCAGGCCCACGTCTCAAACCTCTTCAACAAATCCATGCACGGATCATCATCACCGGCTTGGGTCGTACCCGATCTCTCATCACCAAATTACTTTCTTTTGCTTACGCCGCCGCTTCACCCA
>comp119970_c0
GCTTATAGAACTTTATGTTAACACTTGTGAGTGCATAAATAGGAAGTATGGTAAGCATGATATAATGATTAAGAACAGTAAAAATGTGAATTGAAATGGTAAGTAAAAATGTGTGTATTAGTGGATATTTTGGCTTTGTGATATCTTGAGATTGTTGGATGTAGTTGGCATGCCATAGGATTTGTGAGTACTCACCATTGTGTTGTGATTT
>comp119976_c0
CACCCATGAAATTACTGAACCTTTGAGCAATCAGTTGAAGGGGCGATCTTGTATGGGATACTGACACCACATTTTCCAGGGAGCCCGGCCGCCTTGTCAAAGTTGATGCCACTGTAAGATCCGGCCAGAGATTTCAGGCAGTTGCAGACGGACTGGCGGTCTTGTGTGGTTTTGGCTGCACCGTAGAGGGACTTTATTCCGCCACAGCAGGCGGCTGGTACGACCTTGCCACCCTGCACGTAGGGGAGGCAAGGTCTGAGGTTACTCACCACCATGCCGCATGAGACTGCCGCCTCAG
>comp11999_c0
TCAATCTACAAAAGAAATTATCAAACACACACAAGTAAGCTTATTGAAGCTTAGTAAGCTCATAGGCATAAAAACACAAATCATATTAAATATTGTACACAATCATTTATCTATTAGTTTAACTATTTCATCCTCCAAATCACAATTTCATTAATAACTCATTGGAATAATTTTCATATGGCTACTCACAATTTAACTCCCTTAGGCTCATTTCTCATTTACTTCATTGTCAAATTAGGGAACAATAAGGGAATTGAGTGCTTCATTATCACATTGCCATAGTAAACTATGGACTTTCACATAGTTACGCATCACACACCGAAGCCATAGCCTTGCCATGGTCTTACATTGTTCACATATCATACCGAAGCCATATCCCAGACATGGCCTTATACGGAA…
>comp1199_c0
GAAAGTTTAGTATTGTAACGCTTATGTTTTGGTCATTGGTTATAGCCATGACTTATGCCAATGTCCAAGAACAAGCCCGGTTCCAAAATCTTTGTCGAGGAATTGAAAAAATGACGACTATTCGAGTATTCGTACAGGATGAGGTCGGCGGCGAAAACCAAACTGTCTGGGAGGTGGCTCGAAGCAAAATAACAGCTGACTCACCAACATTATTCGGTCAAGTTAGAGTGGTGGATGATCTATTAACAGCTAAGCCAAACAAAACGTCAAAGAAAGTCGGGCGGGTTCAGGGACTAATTACATCTGCTGACCTCCAAGTATCTGCCATTGCAATGAGCATGAATTTTATATTTACAATTGGAAAGTACAATGGAAGTACACTATGCATGCAGGGAAGGA…
>comp12000_c0
GGTATTTCTATGCCGGCTATTCTGTAGATTTGATGGTAGGACCCCTATTATCTCTCTATTGCTCAATATCTTTGGATAATTGGAGTTTTAAGACAGTTTTTTGATCCCACCAAGCTTCTGTTATATTTATCAATCTGATATGGATATGCTAAAGTTCATGTAAGGTGAAGGGGTCACATCTCTTATGGATAGGCATCAAACATTTGCAACATGGGCATTTTAGAACGAAGGAAATGGCCCACA
>comp120011_c0
GAACAACTTTAAGCAGCCCGGGGAAAGATACAGATCCTTTGCACCAGACAGGCAAGAACGCTTTGTTAAACGCTGGATTGAGGCCTTGTCTGATCCAAGGGTCACATATGAGATCCGCAGCATTTGGGTCTCATACTGGTCGCAGACTGACAAATCTTTGGGTCAGAAACTGAGTTGTCGCCTCAGTGTGAGACCAAGTTATTGATGAAAAGGGGAGTCCCAAAATGTGATGCATTTGCAAGTAGTGAA
>comp120032_c0
GGGGACTCCAAATTTGAGATGGTTCCAAAAGGTTAGAGTGTAACCCAGATCCGGAACACGGCTAGCTTGTTCACACACTATCAAGTTGGCTGCCGATCCCAACAACGACAGGTTCCCAGCCACTGTGCTCACCCAAGCCAAAATCAGCCATGCTTTCTTCTCGTAGGCTGTTGATATCAATGCTGCGGATGCCGCCATTCTTGCCCCAAGCAACAGAACAGTAGGCACATTTGAGACCAAATTTGACAGTACAAGAATAACAAGTGCAAGAACTGCTATTCCACTGATTTCATCAATCTTTGCATAAGGTTCCATTAATTCCCATAAAGCACTAGGGATTCCAGTTTTATTAAACCCTTGGACTGTCACAAACATCCCACAGAAGAATATTAGAAGAGA…
>comp120036_c0
GATGTAAACAAGCTTAGGCCTCATCTCATGAAAGGAATTACAACCAAAACTGAAATGCAATCCAACACTAATAAAAGGAAGGGTAGTGAAGAAATTCAATCCCCTGATAGAACAAGACCAAGATACAATGAATTGGAAGTTGTCTGATGATCTTCCGAACACTTTTTTTTTATATTTTCTCAGGTTTATTGGTTTTCTCTCTGTCTGGTTTTCTTTTTCTTTTTTTTTTCGATCCAAAGTGGGGATCGGGATTCGGGTGTGGAGGCTGATATCCCAACTCTGTTGACTGAATGAAACGATTGTGCTTAGTTCTGG
>comp12003_c0
AGTAGCCAGGCAGAATAAGTTCATCTCCAACTCTTCAATTTTGTCCAGGTATCTGTGCCTAATATTCATGCCAAATGCATATCCAGACATTGGTATGAAAATATAACTCTTCAAAGATCATCCAATACATGGAAAAACTAGAAAAAATTGACATGCATGTGTTGTACATATATACCAATTCAATTCGAGTAACAAAGATTCAGCTAAATGAGTACGTCACTCATCATTGCTTCATGATGATTACAAG
>comp12008_c0
ACGTTGCTGGGCTTTAGATCACAGTGTATGACTCTGACAGGGGAATGGTGATGCAGATAGGCCATCCCTTCAGCAATGTCACTGCAAATGCTAACTCTTTGAGTTAGAGTCAAATCCGAAAAGCCTGACTCAGAATGCGGATAGAGACGGCTGTCTAAGCTTCCATTTGCCATGTAAGGAAGAACCAAAGCCTTAAAATCTGGTAAACTGCAGGCTGTTATGATTCGAATGAGGTTTCG
>comp120113_c0
AAAGTCTTCTGGAAGACACTCACATAGTAGAAGCTTAGTGAGCAAAGCAAGGGTCGTAAAGATGGGCTCAGAATATCCTACAGAGCGGAAAGCTGATATGGAATTTCATGACTCTTATGGAAGCAAAGCAGCTAATAAAGACAACTGTAATACGAATGGCCGAAGAAATAACAATGAGAAACAGTTTGGTAAGTTCTCAGTTACAGAGTGTAACAAAGATTTGGATATCGAGGAGGGTCAGATCATACACGAAGAGCAAAGTGTTGAAGATATTAACCCGGAAAAGGAAAATGCTTCTGAGACTATGATGCAAAGGGGGAAGGCGAAGATGAGAACATTGCTCGTGGATAGTGCTTCTGATAAGAATGGAGCTGTAGGTGAATATGAGAACAAACGGAT…
>comp12012_c0
GAGTCTTGGGGTCCTGGTCAACTGCTACAACTGAGCCAACCCCCTTGAACCAGTAAGACTCCTTCCTGAGAATTCTCACTTTTGTGCCCCTCTTGGGTCCAATCGGAGGTGGCTTGGCCGCTTTCGCAGGCGGGGCTTCACCTTCAGCAGCAGGTGGAGCAGTGGTGGCTGCAGCCTCTTCGCACTTCACAACCAGCCTTGAATTGCTGTTGTTCTTGGAAGAAAAGAATAACATACCACTCTTGGGTGCACTTATTGTATTGGCTGTGAAATTTGGTGCCACAACAAATCCAGATGCCATGCTGCTTGTTGCCATATTATCTTTACTCTCAC
>comp12014_c0
TACAATCAGATAATACATGTCCTTACCCCTGTATGAAGTACAAAAAAGTTCAACCATCATGCATGCTTAGCAAACCTTAAGTTCATTGCCCTCAATCAAAATTTAAAAGAGCATTTTATGTACTTTATGACTTCACCATACACCATGCTTCTCAAGCCAGAAATAGAAAATGGAAGTGGCAGATTTGTAAATAAGTCAATACAACAACTTATAAAACACAAGAACCATACATTTGCAAATGCAGCCAATACAAACTTGTGATTGAAGGGTTTATTTGAGGCGTAGTACTTAATAAG
>comp120159_c0
ATATAATCATCGCAGCTCCTCTTCTGGGAATCACGACATCTATTAGCAGTAACGCCATCGAAAATGCCTTCCATCCCCACCGAGACCAAGGTTTACATCCTCAACGAGCCGCCAACTGGCGCCATCAAGCCCGAGACCTTCAAGGTTCAAAGTCAGTCCCTGCCAAAGGAGAATGAGCTCAAGGAGGGCGAGCTACTGCTCAAGACGATTGCACTGAGCAATGACCCCGCTCAGCGAACATGGATGCAGAAAGACGTCGACGCTAGGCGACTATACGCCGAGCCAATCAGGCAGGGCCAGGCTGTTCGAGCATTTGCCATGCTCGAGGTAGTGGCCGCCAACTCCCAAAAGTACAAGGTCGGTGACCGTGTCAACGGTCTGTCCACCTGGCAGGAGTAC…
>comp12015_c0
AAACAACCTTCTCATGTACTTGGCTAATGGTATATGGGTATTTTGGTCCATTTCAAGGGAGATGGGAAGATATTTTCCAAAATATCCACTCCTTGTCCATTTCCGCACACTGAAAAGATGACGTAACTTGTTGTCGGGGTTTTATTAATTAGTTAATTCATTTTTGTTTCTGTTCATAAAAATAATTTTCTTAATTACGGCTTCCGG
>comp12023_c0
AGGGGAAGCAGGCGGCGCAGGGAGGGTCATCTCAACAACATTCCATTTATACACAGAACTAAACAGACAAGCACAGAGTCACTATTGCGGTTAGAAGTTGGCAGCACGGGAAAGGGGAGGAACAGGTGGGGGACTGGGGTGTCGTTAAAAAAAATACAGGCCCCCCCCAAACAGGGGTTCCTGGTGGGGGGGGAACTTGGTCTGTTTCAACCCAAGAGGAATCAAGATCAAAAGCAGTTTGGGAAGGCCAGAACCGTCAGGGGTAGAGGGAGGAGGAAGGTCCAGGGGGTGGGGTGGGGGGCTGTTTGGCAATTGGGGTGAAGGGACTGCCCTCCCCCTGCTGGGATCCCCCCAGCCCCTCCGGTCTGGCAGGAAGGGGGCAGCCTGCAACCCCCGTGG…
>comp120255_c0
ATTTAAGCATCCAAGCACCTTTGACACATTGGCTATGCATCCCCAGAAGAAGCAAGAGATCATGGATGATCTTGAGGATTTCGCCAACGGTCAGTCCTTTTACCAGAAGACTGGGAGAGCCTGGAAGCGGGGTTACTTGCTCTACGGTCCGCCAGGGACTGGGAAATCCAGCATGATTGCAGCCATGGCAAATTACTTAAGCTATGATATCTATGATCTTGAATTGACTGAGGTCCATAATAATTCTGAGCTGAGGACACTGTTGATGAAAACAAGCTCCAAATCCATCATTGTGATTGAAGATATTGATTGT
>comp120262_c0
TTCCAGATTGAGTTTTAATCCTCATCTTCCTCCTCTTCTTCATCTTGATTAATCTGGAAGTAACGCAATTCGTAACTTTCTTTGCTGTTAGCGACTACGCGTAACCAATCTCGTAGATTATTCTTCTTCAAATATTTTTTGGTAAGATATTTCAAATACCTTTTGGAAAAGGGAACCTCGGAAGTTACAGTAATCTTGCTCTTGCTTCTTTCGATTGTTACAACACCGCCACCCAGGTTGCCAGCTTTTCCATTCACCTTGATCCTCTCCTGAAGAAACTGCTCAAAATTGGCGGCATCCATGATTCCATCTTCTACAGGGTGAGTACAGTCCAGAGTGAATTTTAGGACTTGCTTCTTTTTTTTGCCCCCCTTCGCCACAAGCTTTTTCACAGGCGCC…
>comp12027_c0
ATTACTCTCGCCCATGTGAGATTTATTGACTAAAAGCAGCAAAAGAAAGTAAAAAGACAAAGGAATAACACGTTTGTGACATCTAAGATGATTCTTTGAATGCAAGAAGAACCAAGATCAAGTTCTCCCCCACAAATCCAGGAGACTTTGTCTACATATACATCAGATGGTAGAACATCAGAAGCAGCAAGATATATAATATATATAAGAATGACAAATATGCAAACTCAACGCGACAATATTGATCCATTAAGGTTTGGATATGAAGCTTCTAATATATCATCTTGTATTGAGAGTATTCCCAGCAAGACATGTATGCATAAACAAGAACAACATGCACCAGTGTTTTATCACCATTGATGGTTCAGTGTTCATGGTGCAAACCGTGCAATATCCAAA…
>comp120297_c0
AAGCGCCGCTAAAGGTCATGTTCTATATCGGCGTCAAAATGTTAGTGGCGTTGTTTTTAGGGGTTTTTTCAAATAGTTTTAGCGGCACTTATAAGCACTGCTATAGGCCCAAAAAATGCCGCTAAAAACCTATTTTGCTGTAGTGAGGAGTACTCATTTTGTTGTTGCTTCTAAGTTTTGGCCTGCTAGCCCTAATTTGAGTTTTTCTGGTTTTTTCTTTTTTTAATTCTCATGTTTTCTTTGCAATTTTTTATTTTTCTTGGGTTTTCTACAACTTCGATAGCTTGTAAATGTTATTTTTCTCTGTTTTCTTTGCAATTTTTGATTTTTTTCTGGGTCTTTT
>comp12030_c0
ATATGATTCTTAAATCTTCTTTAGGAACGTCTATCTTTCTCAATTCTTACTCCCATGGCTCTTCCAAGCATCATGACAGTAGCCTGAGGATTAGTTCCAGGTGAGAAACTAAAGGTAGAAGCATCTATAACCCTAAGGCCATCCACGCCAATGACCCTGTAATCTTTATCCACACCTTCCCAACTTGGCATACTCCATGATGATGCCAA
>comp12034_c0
GGCAAGGGGACTATTGAGGGATTCAAAGTGGCAGTACAGCAATGGTAGTAAAAAGATTCAAAAGGGTAGATTTAAAGGGATGTTTCTTCATGCTGTGAAGGTTTCAGGGCCAAGCTTGGGTGTTGGACACAGATACAATAATCTTCAAAGCATTGAAGTTGAGAAATCTGGTCCCAGCCCTGGAGAGGGACATAAGTAAGTGGACGGGGCAGTGTAAAACAA
>comp12036_c0
GGGAAACCCTCTTCATCTTTCACATTGGACCCGAACTTATCATCCTTGAACCAGTGTTGGTGTTCATCATAGGGATCGGCTTTAGCAAGAACAACCTTGTCAAATCTAACCGAAAGATTTAATTCTGGATCAGCTTTACAGCAGATTTTGACAGTAGGTTCCTTAGAGAGGTTGGAAGCATGACCAGAATGATAGGAATGGTGAGTGTGAGATGAGTAGGGACAATCATCACCATGACAATCAGACCTTCCTTCACCAAATTTATGGCCACCATGTTTTTCGTGCCCTGACACTGAATGTGGTGATATCTTCCATATTTGGTTATTTCCAGAGTTCCATTCCCAAAGCCCAATCTCATTGCCATCTTGGACTTGAGGGCGATCACCTAGGTACGCATCC…
>comp12038_c0
TCTTATTTGCAGCGAAGGACTTTCCTCTTTAATCAGAATCGCAACACGGGAAGGACTAATAAATTGAGTAAAGGCCAGCAGAAGAGGTCCGACAATTTCACATTTATTATTTGCAAACGACTGCATGTTGTTTGGTGAAGCGACTAAAGACAGGATAAGAATCTTAAAGGAGATTTTGAAGAAATATGAGATTAGTTCTGGTCAATGTGTGAATTTTAACAAGTCCTCAATTTTTTTCAGCTCAAATACAAAAGAAGCAGATAAAATTAGCATCTCGG
>comp1203_c0
AAGACATCCTGAAAAACACACTTTGATGTTGAAAGAGAGTGATGCTTTATATGAATCAAAAAGTTGCAATAAAAGCTTGAAATCAGGCTTGGATGCATCATTAAGATCTAGACCAGAAAAAACATCTCAAGAGAAGTTGGGTGTGGAAGCTCGAGAATCTACTCAGACACTGCTATCTGTTGGTGCTTTTCCAGCAGAAACTGGAGTTAGGCCTGTCAAAGCTCAATTGGTTGATATGAAATTAAGATTACAGAAACTTGAAAGAGAAATTTGCATGCTAAAATCAATGCCGCGGAACAAGGATAGGTATCATGCCTTATCCTCTAGCTCCGGAAAGATTATTTCAGGTTCAGTTGATCCGCTTAAGGATGGGGTTGAGTCAAGGACAGTATTTGTTAC…
>comp12041_c0
GGGTTTTAGAGTATGACTAGGCTCGTTTTTTCTTTTTTTAATTTCTTGAAATGAAAACTCTCCGAATTATTCTTAAAGACTGTGTTCTATACGTAAAAAGCATTATTTTCCAGTATTTCAATCCATTTTTCATCAAACAAGATACCAGATGTCGTGACCCCAAGATGACATAGTATCATATAGTTTGAATATACATGTCAAATATAATGTGCCCAGCTCAAGTACATAGGATCGAGGAGAATGTGAATGGAGCCCATAGCGTAGCTGGTTCGGGTGTTGAGTAGGGAACTATGTTTAGGACTTTGATAAGGTACATATGGAAGATGTGGAATGAATACATATTTTAGAATGTTACGAGACCCGCTGCTCAAGTAGTTAGGCACTGTTGGGTTGAAGCGA…
>comp120424_c0
ATTCTTTTGGATGAAAACTTTATCCCTAAAGTTTCTGATTTTGGTCTTGCAAAATTATATTCAGTGGATGACAGTATTATTTCTCTCACAGCAGCACGTGGTACATTTGGATATATGGCTCATGAATTATTTTATAAAAGTATTGGAGGTATCTCGTATAAAGTTGATGTATATAGTTTTGGAATGATGTTAATAGAAATTGTGGGAAAGAGAAAAAATTTAAACGCTTCTGCCGAACATTCAAGTCAAGTTTATTTTCCTACATGGATTTATGATAGACTTCAACTAGGGGAGAACATAGAGCTTGAAGACATGACAGAAAGTGAAAACAGCATCATGAGAAAAATGATAATTGTTGCTTTTTGGTGCATACAAACGAAGCCCATAAATCGGCCTTCA…
>comp12047_c0
GGCACATAAAGAAATGTTTCAAGAGGTTCAGACACATGATTTCATGTCTGGTGATCTGGTCTCCACTCGAAATTCAATCGGAAATCCTCCAAAGGAATGCGACGATGTTTGGGGAGCTGAGAAACTGTTAGATTCAAGCATTTATCGGAGTCATTCTTCGCTCTCCCAACGATCGGCATATTCAGTTAATTCTCCACAACGAGCTGTGGCTAGAGCTGAAGAACTAT
>comp12051_c0
TTTTAAAGCACAACCTACCAAACGCAATGTACAAAGAGTTTTCAAGCAACCAATGGAGCAAGGCAAGGATGTCAAATTCATTCCGGTAAAATTTAATACTTTGAGTCCTTTCATCCCCTCAAAAAGATTCTTTGGAATTTTTAAAGACGAATCCACTCCACCCATAGAAAAAAAGAATGGCATTTTCGAAGAAGAATTCTCACTACCCATAAAGAAAAAGGTAAGTTTTGGACATTCGGACTCATCTAGTAGCTCAATTACCTCAGTATTTTGTAAGCTAACAAGACTGCAGGTTCTCATTCTATCCTTATCTGACCACTCTTCAGATACATCCTCTTTTCCGGAAGCAAGCCAACCACGGTCCCTAGAAGCAATTGCAATG
>comp12054_c0
GGGTGTATCGTCGATGCTAATTTAAGTGTCCTCGCTTTGGTCATCGTCAAAAAAGGAGAACAGGACATTCCCGGCCTCACCGATAATGCTCACCCACGTCGTCTCGGTCCGAAAAGAGCGTCGAAAATCCGTAAACTCTTTAATTTGTCGAAGGAAGATGATGTTAGACAATACGTTATCAAAAGGCCCCTTCCTCTTAAAGAAGGAAGCACCAAACAACGCACCAAAGCACCGAAAATCCAGCGTTTGATCACTCCTCTCACTCTCCAGCGTAAGAGGCATAGGATTGCTCTTAAAAAGAGGAGGGCGGAAAAGAAGAAAGAGCAAATTCGCGATTACACGAAGCTTTTGGCTCAGCGTCAGAAGGAAGCGAAGGCGAGGCGACAGGAAGAACTCAAA…
>comp12060_c0
GAGCGGCGGCGGCGCAGGCGGCCCCGGCGCGGGCGCGGGCGGGGTTTTGGGCTGCACCGAGGCCCGGAGGCGCTGTGACCGCGACAGCCGCTGCAACCTGGCGCTTAGCCGCTACCTGACCTACTGCGGCAAGCTCTTCAACGGGCTGCGCTGCACCGACGAGTGCCGCACGGTCATCGAGGACATGCTGGCCATGCCCAAGGCGGCATTGCTCAACGACTGCGTGTGCGACGGCCTGGAACGGCCCATCTGCGAGTCGGTCAAGGAAAACATGGCCCGCCTGTGCTTCGGCGCCGAACTGGGCAATGGCCCGGGCAGCAGCGGCTCGGACGGGGGCCTGGACGACTACTACGACGAGGAGTACGACGACGAGCAGCGCACCGGGGGCACGGGCGGCGA…
>comp12060_c1
GCCGCCTGCGCCGCCGCCGCTCGTCCGGGGCAGGCACGGCTCAATGGCGCGCTTGGTAGACTTGCAGTTCTCGTCCTGCGCACAGTCACAGTCCTCCAAGGCGGGCCCGCGACGCGTGTGGTTGAGCTGAATGAGGGCCGAGATGCAGTGGCTCGGGCAGCGCCAGCGCGAAGAGAAGGAGGCGGCCGAGGCCGGGAAGGCGGCAGCAGCGGCGGCGGCCCCCGGCACGTCGCTCCCGCCGCGCTGCGCCAGCACCGGCGCG
>comp120653_c0
TGAACAAGTAACTTGAGAAAAATCAACTAGAAAACAATCAAAACTGATCAAAAAATAATAAAAATCTAAAATGATCTGAATCCTGGGTTATTTTGAAAATTTTACCCAACTTCAACCCGAGTCGCACAACCTATTGTGCACGTGTGCAAGTAACTTAAAATGACCCCACCAGAACTGATCCGAGTCCGAAATCCCGAAGTTACACAAACCTAAAATGATCCAATGAAGATTGGATGGATTTAAAAGCAAGTTGACGTAGTTTATTCTTATTTAAGATCATTATGCCTTAATTTATTGATTTGAACTGAGATGTTTCAGGTAGTCAAAAGCATG
>comp12065_c0
TGTGTGGATGCTTGACAACCATAGCCATTATGTTAATATCCCCTCCCAAAAGATGGTTGCTCGAATCACTGGTTCCTTCAAGGAAATAGAATTGTGTAACAAGATGGCAGAATTGTGTAACAAGATGGCAATGGTCTATGATTTCAATGGTGTTGGGCAAAAATCTACATTCTTCATGGAGTATTTACTTGGCATGGTGTACATACAAGTAAGGGCAACATTCACCGTCTATGTCACAGGCGTCGATGTAAATGAGAG
>comp12065_c1
TGTCAAGCATCCACACAATTTAACCCTTAACCCTCAATGAAAAGGTAGTCAATAGTGCCATGGCTTCGCCAACCGCAAGCAATGCCTTTTCAACCTCGATGTTCAGTGCAGTTCATTCTCGAACATTGTTAAACACAAAGCACATGGGCGTCCCCTTTTTCGGCATGGGAAACAAATGCAGTGATTACACCGGTTATGGTTACCGTAATGAGGCCTTACAACTTTGCCTTGGACTTCGG
>comp12067_c0
GGAAAATAATGAGTATCCAAAACAGAGAAAGGCTTGAAAATTGCTGGAAGAAGGAGAAACGATACGTGGAATGGCCTGAAAGTGATGAAAAAATGAAGATTTCGGCAAAAGAAGCATGTGGAAGAGCAACGGCGAGGATGTAAAGATCTAAGTTTTTCCATTTGGGATTGGAGAAATACCATGGTTTTGATTTGAATAAAGATGGGTTTTTTAAGAAATGGGATGATGAACAAAGGAAACGTCGGATGCCAATTGGGGTAAAGAAGAGACTTGCTAACAAATGGGTTTCTAAAGAAGCCATCGTTCGATTTTGGAGTTGGGAATTGTTTTTTCTGCTTATTTTCTGATGAATCGATGATGGTGGTGGGTTGCAA
>comp12068_c0
TGCTTTTCTGCATTCTTTTGAAATGGCACCATTCTTTCATTTCAAAAGTCACAAACTCATTTTCCCTCTTTCATGCCAATAATCTTAGTCGTTTTATCTTTTCTTTTACTCTGAAAATCCCGGGTGATTTTACTCCAGTTCTTCTCTAAACGATCTTGAAATCCCTCACTCTAGGAATTGTTCCTCACAATTCTTGAGTGCTTCTTTTGCTAA
>comp12069_c0
GGCTTCTTCTCTGGTTGCTCCATTGCACTAATAGTGGCCATTATTGTGAGCATACATGCTAGAAATCTTCTTAAGAGTCAAGGAAGAGATCAATACATGGTCAATATATTTCCACTTTACAGCCTATTTGGTTACATTGTCTTGCATATGCTCATGTATGCTGGAAATGTATTCTTTTGGAAGCGTTATCGAGTCAACTTTTCGTTTATATTTGGTTTCAAGCAAGGAACAGAGTTGGGATATAGAGAAGTACTTCTTCTTAGCAGTGGTCTTTCATT
>comp12073_c0
ACTCAACTTCAAGAACTTCTCAATCAAGGGTTCTTTCAACCGAGTGTGTCTCCGTGGGAGCACTGATCCTATTTGTCAAGAAAAAGGACGGCACAATGAGGATGTGTATGGATTATGTAGTTTGAATAAGTTAACAGTAAAGAACGAGTATTCACTTTCAAAGATCAATGATTTGTTCGATTAGTTTCGTGGGATCTATTTTCTCCAAAATTGATCTTCG
>comp12075_c0
GTTTCTGTTGCGTTACATTCATTTCAAAATATATCACTATATGCTCTATACCTAAATGAGGAAAATTGATAGCATATTTCATCAAGCTTCATACAATTGAGGGAGTCACCAGTGTAATTATTTATCCAAGTCTATTCCTAAGGGAAAAAAATAAAGAAAAAAAAACCAGAGAGACTCCTGGTTATCTTATAGGAATGTTACTATCAGAGGAAATTAAGTTTCTTAGCTCCATCAAATGTTCA
>comp120767_c0
GCGGCGAGCTTTTCGACAAAATTGTAAGGGAATTACCAATAATTTACTTACGGATATATTTATGGTGAAATGAACATGTGTAAAAAAAATTGTAACCCTCAAGGAACCTTGTTCGATCTATACGTATATAAGTGTTAGATCGTCGTTTTCTAATTATACTGAGGGAAGGTAGTCGTTTATTGTGTATGAGGTGTGAAAATAATATTTGATATTTGTAGGCCAAGAACGGGAGACTAAAAGAG
>comp120780_c0
ATAACGTACAAATAAGTTTGGCATGTGTATTGCTTACAAAGCAAGTTCTAAGCCAATACCAAATTTATGACCGCCTTGGTTGAATTGACGACATTCCAATAAGCTGGCCAATGTCAATGTTACACCTTCTTTGACTTTAATGCCAGAGCCTATGCACAATTGACTCTTGTTGTTAATCTTGGCGCGCAACTTAACGTCTTGGTTTAGTTGATACTGAGAACCCACAGCAAGTGAAGAATCATTGCTTTCAGATGACCAAGAAACTTGCAATCCCAAATCCAATTTATCAG
>comp120787_c0
GTTCGCCAGGAAGTTGCTCTTAGGTTTGCATTTTCCTTCCCTGAACTGCCTTGTGAATGTTTTCATCAAATTTTGAACTAGGAAAGTTGTTTTTATTGATCTTGCAGTTGATGCTAACAACTTTGCCTGGGAACTAGTATAGTTTTAGTAACAATGGCCCTTTTGAGGTTTGAGGAATTACATGAGCATTAATACTTAAAGGAGGTTATGGGTTATATACGACAGGAGATATGTTTGGTGTTACCGGATTGCCAATGTAAATTATCTTTATTGCAAATTTTATATTTATGCAAATTATGTTTCTCCTTTTCATACATTATAT
>comp12078_c0
AGGGGTGTATAAGGAACCCTGAGTCAACAAGGTCCAAGACAGCAAGCTATTAACAGAGTTGTATAATCTCTACCTCCAGGGGATGGGGATGATGGAAGGGACAAGGGCTTCTTCGGAGGAGCTGATATTGTCAAGGACAAGGTCAATAATATGATTTAGGTTTGTAGAAGACTCCACGCTCCCTCTATTATCCAAGCTCTCCAATCTTTCTTTAAATGCAGAGAACAGGGTGT
>comp120792_c0
CAGTAGCCAGCCAGGATTGGGCTCCTCACGAAACGGCCTCCTTCACATGCGCCCCTCCTCGTGCTCCTGTATGGATGCTCCTTGCGATTAAGCCGTCAGTTCTCTTTCGCTTTGTCGAAATCGGAGTTTAAAGGGAATTCCGAGGCTAAAAAATAATTCTTCGAAGCCTATGAGCGCTGGTCGCAATTCATAGTGGTGGATTGGTGTTTGAGGGAGAAAATTTAGGGTTCGGCTGAAG
>comp12080_c0
CCATTTACAGAGCCATTAGCAACAACCCGAGATTTTGAGTAATGATGTACATGGCATCATTTATATCCGCTTGAAGAGCAATACAAATGTCTTCCCCCTGTTTAATTGGAATACACGAAGAACACCAGCAACTCACATCTTGAAAATGCAGCAGCATTGCTGCTGCCAAACTGCATCAATTCTCTTAATTTAGCTGTTGTAAA
>comp12081_c0
TCAGGGGGAATTGGACCGTTGAATTGGTTATTGTTCAAATAAAGAAAGACCAAAAACGAACAATTTCCTATCTCCTTGGGAATACTTCCGCTGAACTGATTGTAAGACAGATCAAGAAACTTCAAGTGGGTCAACCCACCAATACTGGGGTCCACGGTTCCAGAAAGGTTCATTTTACTCAAATCAACAGACCAAACCACGGGCTCATAGTATGAAGAACAACTGACACCGGTCCATCCACAAGGTGTCTCATCAGTGGACTTCCAG
>comp120824_c0
GGGCATGCTTTCAATACTTAAAGGCTAGCTCAAAATGTTCCTAAGTTGCCAAAAGGACTACTAGAGCACTGAAATTTAGTAGGGACTTGAGACAGCTAGAGTTCCTTTCTTTCTACCTTTTTCATTTCATTTTGTCCTCCATATAAATTAATTAGAGCTATAATTTCTCTTGCAAAAAAAAAAAGAAAAAAATACCAGCTGCTATCATGAACATTTAAATACTTGTGCACATAACGAGATGA
>comp12082_c0
GGGAGACTAGTGTCAAACATAAACCAACTTTGAAAGCATGAATTATCCTCCTAGGGTCTTCTCGACCAGCCTTCCAAATGGTTCGCCACAAACAACCAGTAAATCTTTTCATTTTCCCTGAAAAATCAAGCAGGCGTTTCTTCCAGCTGTTCTTAACCATTTCAGGCACACCATTTCGTCCATTTCCATTCATTTCAGTCTCCATTTCCACATGAACTTTGGTAGCCATTTCTTGAGAGGAAATAAACAAGCTTTGATAAATGGAAGGAGG
>comp12086_c0
AGAAAGAGTACTACATATCCCAAGGACAGATCGATTAAACTAATTATTGTAGAGTTTCACAGGGAATTATTTAATTAAAGTCATTCATATGCGCCGATTTACTGATGGTTGACTGGTTTCACAGTACTTATAATCCAGCCAATCAGAGATTTTTCTTTTGCAGCACATCAGACTAGAAAGCAGTTTTTTATACACGAGACCATTAGGCTATCTGGACTGTCACATTAAAATAGTTAAACTATTTAAACCAACCAAAAGCATAAAT
>comp120903_c0
GTCGTATTCTTCTGTAAGATATATCGATTGGAAAAGAGAAGAACATTGGCAGTGTGACTTAACGGCGCAAAAGGTATGGGTAAGCACCAAATCTGTAGTTGTAAGTCAAGGGGTAGGTGTATCCGTATGGGTGGTAATAGGAAGTAACAACCGGAGCTGCTGGGTAGATGAATTGGGCGGCAGCGGAACCAATACAAGCCAGAGCGACGGCTACCAAGAAAAAGATGACGAGCTTTCCGGACATGTTGACGTTTGTGGTGATTTTTATTTTTTGAATTGTTGAGTACTGCGGACCGTTTTAAGCGATCAAGTGTG
>comp120905_c0
GGGATACAAGGTACGAGATTGCAACCGGAACAGCTAAAAAATTTGAATACCTTCATCGCGGATGTGAAAAGTTGGTGCTCCACCGCCATGTAAAATCGAGTAAAATATTGTTAGATGAATATTTGAATCCAAAGATTTCGGATTTCAGACTTGCCAAGATTGAGTGAGACGACAATGGCCTGAACCCTTCATTTAGGGCATCAATATTG
>comp120914_c0
CGGGGATCCGGTATTTTCTGAATCCTTGTGTAAGGAATTACAAAAGAAATTCTTTCAGCAAAGATGTGAATTAGGAAGGATTGGTCGACGAAATATGAACCAGAGATTGAATCTTAATATACCTCAGAACAATACATTTTTGTTACCGCGAGATATATTGGCAGCTGCGGATCGTTTGATTGGAATGAAATTTGGAATGGGTCCACTTGACGATATGAATCATTTGAAAAATAAGCGTATTCGTTCTGTAGCGGATCTCTTACAAGATCAATTCGGATTGGCTCTGGTTCGTTTAGAAAATGTAGTTAGAGGAACTATATGCGGAGCAATTAGGCATAAATTGATACCGACTCCTCAGAATTTGGTAACTTCGACTCCATTAACAACCACTTATGAATC…
>comp12091_c0
TTGAGAGGCAAACAAATGCATAATCAGGTATAGTAATACTGGTCAGCTTTTACGGAATTCATAAATCCTGTTGAAGAGGTACATACCTTGATGCAGTAGCTATTCCTCAGGCTAATAGGATCACAAAAAAGTAATTTTTTCAATGTCCCGCACAAAATTTGCACTAGTCAGAACCAGTCACTACAACTGCAGCAGCTGTGAGGGATGAATAGGCACATACAAGCAATATAGACAAGCTCTCATACACAGCATGA
>comp120924_c0
GTTGAACTTGGACGAAAAGATCTCTTCCCAGATATACTTGTTTTAAGTTCACCAACTGTAACAACACCCATCTTCACAAAAACCTGGAAAAAGCTCAGATTTTTAGCCTTAAGAAAGTTGTAATCTTTGGCAAAATATCTCTTTTTTGTCAGTTCAATACTTCATGGTTTGTGCTGCTGACAGGTGGTTTAAAGATTGTATTATGAAAGAGGAAGGGGTGGATTATGGAGTGAGGTAAAAGTCACATGAATTCATGCAGGATTAAAGGGTGGTAATGGCTTTTAAAATATACTTTTTTTAATGGTGTTAATGTAGAGAATATGCCTAATCTAAAGTTTTAACTATGAACTTTTCGGTGAAAGCCAGTGAGAAGGTGGCCTTTTTCTTTTACATGGTGTT…
>comp121054_c0
TGTGGGATTACTCAACAATACTACAAACGACTAACATGAAATGTTTTAGGGTTAAGGGTGGTATTCTTACCCATGAAAGGCTTGTATTGAGAAATGGCATGAAAATATGCTTCAAAGAATCCCCTATTCTCCTTTTGCAGCTCCTTCCACACTGTAACTGTAATGCATGGTCGAATGCTTGCATACTTTGCTAAGGCCTTAACACATTGTTGTCGGTTCATGTGAAGCAGCAAACATCTCTCTATCATATACTGAACCATTCTAATGTAGCTTTGTGGGTGGCAATGAAGACAAGGAAGATGAAGATGGTGGTGGTGGTGGTTTTGATGGTACATTATTATTATTTCCCTCGAAAAAGAAATGGACAAAGGAAGGGGGGAATGTTGAGATTGAG
>comp12105_c0
ACACCTTGCCTCTAAATACTTTATCCAACAGATTTGTCAATCCAACGACATCTTCATCAAAAGTTTCGCACTGTTGAAGTAGGCTTCCATGTAAGACAGGGAGTAGCACAAGGAGCAGACCATGTAGCCTGAGCCATGCATGTTGCAACTAGAGCCTATGTTGCTGATTTTGTTCTTCAAGGAAATACTTTGTTAGTTAGTTAGATTTGAACTAAGTTGGTAACATATTTGATGTAATTAGGTAATGATGGATTGATAAGTCAGCTTTACTATGTGTGCAAGTTATGCTTATCAA
>comp121065_c0
AAGAAAACAAAGTAGAGCAGATCTAAAAGAAGTTAGAACAATCTTTTGAGCTTCTGTTTTTTTTTATTGATTTTTTTTTAAAGAAAATTCCCCCCATTACATCGTTTGGTTTCTGGCTTATATAGCCGATTACAAAATGGTTTTTTTTCTTTTACTTTTCACTTCTGTTGCCTCTACTGTTCTTGTCTCTGTCCTTTTCTTTTGTTTTGTCTTGCAGGTCATGGGGTCAACGGGCAGAAACCTTCGCCGTTTTGGTGCAAGGGAGGCTACCTCGGGCGATGGGCGCGTTGACACCGCACATGGAGGCAGCGGCGCAAAGGAAAGGAGGGAACCCTAGGGTTCCCTGATACTTCTTAGTTTTTAGGCCCTATTGGGCCGTTAGGGTTTTGGAGTTGGG
>comp12108_c0
GAGACAAGAGATTGTGGTACAGATCCTTCAAGTTCATTATAGCTTATATCCACTGATGTGAGATCGGAGGATGGTGGGAATGTTGGAATCTCGCCGCTGAAGTCATTGTTGCTCAGGTTCAATGTTTTCAGGTGGGTTAGCTTTGTGATACTCGGAGGAATTGACCCTTGAAATTGATTTGAAGAAAGATCCAGATCTGTGATGACAGTGGAACCATTGATGGAGTTGCAGGCCAGACCTGGCCAGTGATCAGGCAGGCATGGATCTCCCGACCAAGTTTCCAGTAAGTCATTTCCTTTGTTAGGCATTAACAACTCCTCTTTTACCTTCTTTATCTCAAACACATCATTGTAATCA
>comp121117_c0
AGAGAATAGCTCAAGGGGTCATACCGACACTGGAATGAACTTTGCCTACTTGCTCCTGCACTGCGTACCATCTCTTTGCTCTGTTTCTTCACCTTCCTCAAAATCTTTACTAGAACTCTACTGCAACAACACCCATTTTTGACCCCTGACGTTTTACTGCTGAAGCTGCTCCTACCCGTGGCACCCCCGCTTTTGGTGGTGCAGCTGTTTTTGGGGCACCAAAGAAGCCATATTTGTGCCATCCTTTCTCTTTCTAGCTTGTTGGGTTTTGAGGATTTTATGAAATAAACAAAAGGTGGTGAGAGTGAG
>comp121121_c0
AAAGCCTTGATTTTATCTTTTGAAAAATGGTATCATTTATGTTAACAATTATATGTTGGTATGTTTTGTTAATGACATGTCTGCTACATTGTGGTTTCCCTTGCTGTTTCACTATGGAGATCTAGGAACAGCAAGTATAGTTGGCATGTTGTTGGATTTTTTTCTTCTTTTTTTTTGGCACATTAAAAAAAGAGAAAAGGACCCAAAGAAATGAAATATGAAAAAAAGTATTTTTAATTCTCAGCTTTAATTGTTCCTGTTTATAATTACCATCTGGGAGAAAAGCTATGTTGTTGTTGTCGTAATTGTAACACGTGTCATTGCTATTATTTTTT
>comp12112_c0
AAACTAGCAGCAAGAGTGATAGGGGAGCAAGAACTTCCTACAGAGGCAATGGACGGTTTTCTCGAGGTCGAGGAAGAAAGTTCAGCCATACTAAACCTCAGTGTCAGTTATGTGGACGAGTTGGTCATACTGTTCAGAAGTGCTATTATCGGTTTGATGAAAATTTTGAGGGAGTGTCTGACCAGCACTCGCAGGCTCATTGTCATCAGTTTCAGGAGCCTTCGGTTTCTTCTTG
>comp121132_c0
GCCTTTCAAGGATTTCAGAATTGGTATTCCGACTTCTTTCATTCACAAAGCAATCACTACTGTTGAAACTAGGTGGTGACGGCCACATAGCTAAGAGTCAGAACTCGGTATCATTTTTCCTCTAAAGATTTTCTAATGTAGTAGCCACCCATCTTCATGGTCTCAGGTGTATCTTATTTCTCTTCATTTCATGATGGCTAAACCAAGTACATTAATATAAGTGCTTAAAATGAAAATCCATAAGTTCTGCTTAAGCACAACATAAATTCCTTTTTGTGCAACTGTTGTCTGATGTCTTTAAACTCCTGACTTCAGGGAACTACTGCACCTGTCTTTCAGCTTATTCATCCTTCAATGAGCAAGACTCGCATCCTAAGTCAACTTCCAGCTGTGGATATG…
>comp121136_c0
CACCGTAGATTACATGTTTCCAGTGAGTTTGAAGCTAATTTCGTGTTCCATTTTTTATTTATTTCTTTTTCTGGTCGACGGTTTCGTTTTTTCTGCCTGAAGGATGGAGTTGCTTGCGTATAATTAATTTGTTGGTTAGGGTATTTCGAATTGTTTTCTTACTTCGCTCACCAGTTAGACGTCGTTTGTATCTTAAAAAAATTAAGCCTGAGGCAAATAAGAAAAAGAGAAGGCAGGAAAGTCTGAGAGAAAATAGCAAAAGCTGTTAGGTTCAAAATTCATGGTGTTTGGTG
>comp12118_c0
TTCAGTTCTTCTCACATTTCAACACTATACGATATCAAAGCAAAGGATAATGTGGACTTCCAGTTTTCTCTCTTTAAAGTTAGAAAAGATGAGGCAATCCCCTATTAAATAGATTAACAGGTTGGCTCACCTTGCACATGCTTGAAATGAGTTGAGATTGCTATAACTCAAGCTACTCTACAAGTTAAGTTAAACATACCATATTCAATAGATCAGTTCCAGCAACCAACATCCAATATTGGTCTCTACAATTTGGACAGGATTGACGAATGCAAAGGATTATCCATTAAATTGCAGAATTCCAATTTTAAAGCAAAACCTACCTTAAACACAGACAGACAACAG
>comp1211_c0
AGACAACAGGCTTCATCTTCTTACGGATAACAAGATAACAGACACTCCAGCAGACGCATACGACACAATAATTACAATAATCGGGTTTTCGAACGGCACGCGTTATCTAGTCGATCTGTTTTTTATCGTCATCATCACTCAGTATCCTCCCTGTATAAATGCATTCAAGCGGTTCAGCTCCTCCCGATGCTCGCTCACCACAGCGCGAACTACATCTCCAATGGATACCATGCCAATCATTCCGCTGTCATTAATCACCGGAATGTGCCTGATACGGTTATCAGTCATTAGTTGCATTGCCTTCAAAACTTTGGTATCTGGTGTTACTGTGATAAGCTTGTTCTCTTCAGTCATAATGTCCCCAACCTTCGTCG
>comp12120_c0
ATTCCAGATGTTATTGCGTGGAGCAAATGCAGTTGGTTACACTAACTATCCTGATAATGTAGTTTTTAAATTCTGTGATCTAGCTGTTCAAGCTGGTATGGATGTGTTCCGTGTATTTGACTCTCTTAATTACTTACCAAATATCATTCTTGGTATGGAAGCAGCCGCTAAAGCAGGAGGTGTTGTTGAAGCAGCTATTGCATATTCTGGAGATGTA
>comp12121_c0
TAGATAACTCCTCCATTTCTTTATACAAAGTTACCGTAATGGTGACATACTTGTCCATCTTCTTTCTTTTAGCTTCCATATCTTTAGAACTCAGAACCCAGCCATGTCTATCATGACCTGAGTTAGCGAACTCATTGAACCACCGATCAAAACACTGAAGACCCGAGTCTTGACACCGTGTGCTTATCCTCGGAATATACTTAG
>comp121228_c0
TGAACTCTGAGGAGGAGGATAGATCGATCTTGAGACCCATCATTAATAATATTCGAGTTCTTAGGCAACAGTTTGAGAATGTTTCGTACTTGTTTGTGCCAAGGACAGTTAATAGTGCAGTGCACACTTTGGTTTTGGAAAGTCATCGACGACAGATTGAAAGCTTTTGGTTTCACGAATCTCTAGAATCGGTTTGAAAAGTTATGGAGAAAGACTGGGAAGCCTGGGTTCAGAGAGGTTAAGAGGTTTTAGGCATTCTTTGAAGAAAGAGAACTTGCTGTAGATTCTCCATGGGTGGGTTTTCAAAG
>comp12122_c0
TTTTTTTTCTTACCTTCACCATTACTGAAATCAATTGAAAACAAACAATAAGCTGTATCTTCATCAGTTGGTCCCAAGTAATTAGCTTCAGCTGCTGCGTAAATAAAGGGGTAAGCCGTACAATCAGACACGTTTGCTATCGAACTGTTCACCGAGTGTAAAGCTTGTAAATTAGCCAAGCTTCGAACACATGAAGCACAAGCTGAACCATGTAACGACTGGTTACAATTCAAAACCACGTCGTTTAAAGTGGCGTTTGGGGTCGAAGCTTCGAATTCGGCTTTCGTGGTTAAGTTATTGCAG
>comp12123_c0
AAAACATCCCCATCCCTCTCCATTTTCATCCTTTCTTTCTTATTTTCCTTCACTTTCTTGGGAATCTCCATTTTCAGATTCTTCCCTAGCTCCCAAGATTCAATCCATTGTTCCATTATATCCCCAACAACATCCCCTATTTCATCCCATCCTTTACCATCTTCTTACTCTCAGATCATCTTAACATCTTTACTTGCCGGCATAAACTCCGACAACAAAATTCAACCCAGAATTGGCGGCACTGCAATGGTTCCATTACCAGTTCATTTGGTTTCTGGTAACTTGTCCGAAGAAGAAACTGAG
>comp12125_c0
CGTCATTTTAACCGGCTAGGTGTCAATCTGCAAAGAAGTCGAACCCAACTATTGAAGATCCTCATCAGCTGCCTCTTTTACATAAGAAGGAACCTCACCGATGAGATAAGTCTTCATTTCTTTTTAACCCCTCTACAGCTAATAAATGTGCTACTTCATTCGCTAGTGTGCTTAAAGACACACACTTGGTATCTTTCCCAGATTACTTTACACCTTAATCGGTGGGCCCACCTAATTCCCCTTTATTCCGTTGTTTGG
>comp12126_c0
AAAACATGGAGCTTGACAATGGAAGTGTTCAATATGATGAGGAATATATCTTGAATTCTCGAGGTTTAAAGCTATTTACATGCAAATGGATTCCAGTGAATGAAGAACCCAAAGGTTTAATCTTCATCTGCCATGGTTATGCCCTGGAGTGCAGCATCACCATGAGCTCTACAGCAAATCGGTTGGTGAAAGCAGGATTTGCAGTTTATGGAATAGATTATGAAGGGCATGGGAAGTCATCTGGTTTGCAAGGCTATATCTCAAGTTTTAACAATGTTGTTGATGATTGCTCCAATTTTTTCACTCAAATATGTGAGAAAAAAGAGAACAAAAGGAAGATGAGAATTTTGCTAGGGGAATCA
>comp121286_c0
GGGGGAGATAGATCAGAAACTATAGAATAAATAAGACTTAGAAAATAGAAAAAAAATCTAAGCTTCAGTACTTTCCTTTTGTTTTTAAAACTGCAAAAGCTGAAAGCTAGGACCTAAAGGCTAAAGCAATGTTCATTTGCATGGGAAGAATGAAGATGTTTATATAAGCCCTTTCCCAGAAGAAGTGAAGAAGCAACCACATTTCCAGGTTGATTTTTTTTTTAGAAAAATATATGAGTAAAGCTAAA
>comp121298_c0
AACAAAGTGGCACATCTATTAGCAAAAGAAGGACTCGGTATGGAAGAATATGCTTATCTGAGGAACGACCTTCCCAAATCTGTTGCCCAGGCTGGTGAGGAAAATAGACGCGATGGAAGAAGTGCACAACTGATGAGTTCAAGTTGGAACCAAGGAATCATCGACCATGTGATAGGAAAATGTTAAAATGGAATGCTCATGTAATGTGTTTTGACGATTGGGGAAAAGGAAAGTTAGACAGTGAAGATATTTTGGTTCAGCTTGCTCAAACATCAGAACAACTAATTAGCGAGTAAAATCGCTCTTTGAAGGGATATCTAAGTCATAGGTGTTTTCTTGGTTTTTGTTGATGAGTCTCTTTGGAAATGAAATGCCAAAGATGGAAGAAGAAGAAGAAGA…
>comp12131_c0
ATGACAGTTATGGGGGATTCCCTAACAATCATTAAGAAGTGCAAAGTCATGAAGAGAGATCAATCAGCCATAGGACCGATTATTCACGATATTCACAATAGGAGTAATCGATTTGAAGACCTCAGATTTCAATTTCTAAATAGAACAGAAAATGATTTCGCCCATAAGATTGCAGTAGAAGCCCTAAAGAAGGAGGAAGAAACATACCTGGTACGAGGGAGAGATGAT
>comp12132_c0
ATCAAAATCATATAGTACAACGATTAGAATGTAATCACCCTGTCATGCTTTGCCCTACTGCTTTTTTAACACTCTTTTCCCTCATCAATACTCTTATTTTCTCTACTTCATCCCATCTCCCTTCTTCTGCATAAATGTTTGACAACAACACATAATTACCTGAATTCCATGGTTCAAGATTGATAAGTTCTTTAACAGCAAGTTCTGCAAGCTCTAGTTCACCATAAGTACGACAAGCACTGAGCAAAG
>comp12133_c0
TGTCATAAGTGGTACTTAAACTATTTCACTTTCCAAGTTGATACCTCTGTCAAACCATTAAGTCTATTTTTTTTAAAAAAAATAAAGGCTTAACTCACAAATTGATACCTAAACTATGCATTTTTCTCATTTTGATACCTAAACTATGACTGCGTGATGATTAGCTAAAAAGGAGGATGGTGTCGTCGATGTGTCAGACTAACAAACGACTAATTCTTGCAATTAATTCCCCCCATCCCATTTTTGTAATTA
>comp121342_c0
AGCGGAGACAAAACAAAGAGAAATTGAGGTATAATGAAGCTGGCATATTTTCTGTGACGCCCAAATACTCACACATTTTATTTACTGTGTTGGGAGTGTACCATCACCTTAAAAGATGTTGCATTGCAACTCAGGCTCCTAGTTAAAGGTGCTGTAATCATGGGTTCAAGTAAATTAAGTGATCAAACTTGCATCGCTTTGATATCAGTTGCTTGGACGATTGTTGGGTGATGGTGCTGCTGAGTTTACTAATTTGAAATTTTCTTGATTAAAGCGAAATTCTAAAACTTTACCGAGTAATGTCTTTTAGTGGGAGAAGATGTATGCTGCTCAGGTGTATATATTGGAGCTAATAAACGGGTACTCATACGGAAGGCATGTGATAATAAAATCCACCTG…
>comp121362_c0
GGGTTATCTTCCAAAACGGGCAGCAGCCATGATCGGCTTGCTTTTGTTATGCAGTAATGTCATAAGTGTTCCAGATACAAGCATCATAAGTGTTCTTTGCAACTCTGGTAGCTATTCCGAGGGCGATCCTTTCGCCACTAGTTTGGCCTTTGTCCTCCAAGACTTAGAGACCCTCACGCCTGAGCGCAAAGGTTACGATTACTTCAACATCTCCCCATACCCTAATGCTTTCGCCTACGGTCACGCGGCTTGTAACCAAAACCTCACCACCTCCGATTGTGCTACTTGTTTGGGTGCTGCTAAAACCGTCATGCTTGCAACTTGTCAAAGTCGAATAGGGTCTCGCTCGGTGCTCCATGATTGTACCATTAGGTATGAGCAATACCCATTTGATGACTG…
>comp121379_c0
GCATGTCAGATACAGAAATTGAAGATGTTCCTTCCGCAGTTGTCAGTGGTGGTACAATGGACGTAAACACCGCTCTCCAAGAAGTCTTGAAAAATGCTCTCATCCACGAAGGTGTTGTCCATGGCCTCCACGAGTGTGCCAAAGCTCTCGACAAGAGAACTGCCATGCTCTGTATTCTTGCTGAAAATTGTGACGAAGTTAGCTACAAAAAATTAGTAACTGCTTTGTGCAATGAGCATCAAATCCCCCTTATCAAGGTTGACAACAACAAGAAACTTGGAGAATGGGCTGGTCTCTGCAAAATTGATAATGCTGGTAAAGCACGTAAAGTTGTTGGATGCTCGTGCGTCGTCATCAAGGACTTTGGTGAGGAAACTCCAGCCAAGGATGTTCTTATGG…
>comp12137_c0
TTGCTATTATTTGCGGCGTTTTGGCTAGAAGAAACGACGACGATGATGGCCACAACGGCAAAGGCATTAGAAATGATAGTATTAGTGGTGATAATAGTAAGCCAAGCGGCCACCATGTTTCGCAACAATGGTTTGGGCATCCGGAAAGAAAGATATATGATGACGGTGCTCCGATCAATGTGAGACCGTCGCCGGCAACCAGTGTGAGGAGGTTGAGGAGAAGCAGTAGCTCGTACCCAGATCTGAG
>comp1213_c0
TAAATGTTCACCATCTGCGCGAATTGCGTAATGATCTCGACGATCCTTCGAAAAGATCCAAGAGCGAATTTTCCACGTGTTCGACGGTATGCTTGACACATTTGTCGTCGGTATAAGCAAGGTTTCTCCCGAGGAAAGTTCGATACGCGAGGACTACTTTAAGTGAAGTTGAAATTCGCAAGTCTTCACGGAGTTGTGGATCCGGGATAGACCAACTTGTCTGGGTCTTGTATACCTCCTCGAAAGCAATGCTAAAGCCCTTGCACCTTTCTTTGAAGGTTGATTTCGACATGGAACTCGAACCCGGGTTATTGTCTTTGAGGAAAGAAACAACTGAACTCCAAGTGGCTCTCTCATAGTTCATTGCGTGTTGTTGAAACATTGCGTTGTGCTTACGAA…
>comp121415_c0
GAAAAAGAAAAAAAGAGCTGACTCTAAGGATGTAGCCAGAATTGCTCTTGAAGATCTTGCAAAATACTTCGATCTTCCTATAGTGGAAGCTTCTAGAAATTTGAACGTTGGTCTCACTGTCCTGAAAAGGAAATGCAGAGAATTTGGTATTCCTCGCTGGCCTCACAGGAAGATCAAGTCCCTTGATGGTCTAATTCGTGATCTCCAGGAAGAGGCAGAGCAGCGGCAGCAAGACGAGGCTGCAGCCTATGCTGTAGCAAAGAGGCGAATGATGTTGGAGACAGAGAAAGAAAGTATAGAGAAGGAACCTTTCATTGAATTAAAGAGCGAGACGAAGCGGTTTAGGCAGGACATTTTCAAGCGAAGACATAAAGCTAGAGCTCTTAAAAATTAGCACCT…
>comp12141_c0
GAAATGTGTGAAATTGATAGTTAAATTCATTTATATAGATCCGGACAACACTAATTTGAGGAAAAGAAAAAGTTTCAGATTAGTAGACTTTTTACACGAACAAGTGTCGAGGTAAGTTCGTGTAACTTAATTCGGCATGTAAATATGTTTATTGAATGTTGTGTTGTATGGAATGTGATTTATATTAATGTACACTACTTGAATGTTATCATAAGAAATTTAGTACATGCTTAAAATGATGAAAAATGGGTTAAGTCTCGATTGAATATTGAATTCCGATGATTATATTCG
>comp121441_c0
TACCCTACTGCTTAAGGGGTTAAGACTCGTCGTTTTTTATCTGTACCACTGCAACTTCAGGGAGACAAAATCTTCTTTGGTGATTTCAATTCGTCCCACTGCATCTTCAGAAGCGTAAGATTTTGATTTCTTTGGTCCGTTACACCGCTCTTTGGAGAACATGACCTGTTGAATCTATTTATGGGCCTATGCTTTTGCCAAATAAATAGGATGCTATGATCGAATAAATGTTCCTAACTATATGTGATGTTTATG
>comp121446_c0
ATAGGGAGTCCACAAGCCAAATCCGCCTCGACTCTCTTTCATGCTACTACCATTTCCCTTAAATTCGCTCAAACTTTTAATCCACTCTACTTTAGAAGAATGCTCTCGAGTATGCAGGTGCAAGACAAATAGTGAATTGTACTCGCAATTCTGAAACATAAAGAACTTAAACAAGCCCCTTAACCTGTAAACAATGTAGCCAAAGCTAAGCTGGTCTCTTGGTGTGAAGAGATTG
>comp121467_c0
TACGTCCTATGTTGTGAATACTAATGGAGGTTATGGGCGAAGTTTTAAGCCAACAAGAGGATTGCGACAAGGAGATCCTTTGAGCCCTTTTCTCTTTTTAATGTGCAGTGATGGGTTATCAGCCTTGATGAGACTGGCATCGAAGGAAAGGTTGTTACAAGGAGCAAAGGAAAGTAGGAGAGGCCCGGAAATTACACATCTACTCTTTGCAAATGATTGTATTTTGTTTGGGGAAGCAACAAGAAGGGGGCAACGGTGCTCAAAGAAATTTTGAAAGAATATGGTAAAAGTTTCGGTCAATGTGTTAATTTTAACAAATCTACAATCTTTTTCAGCACTAATACTACAGAAGACAAAAAGAACAAAGTCTCGGCAATTATGGGGATAAGAACCTCAACA…
>comp121482_c0
AAAAAGCAAAAATGGCGAGGGATCAGTTGGTAATGTTTGGTGGCAGCGGCCCTGGGGAGGAAGCCGGAGGAGGATTTATCATTCATAGCTCAACAGGGCTGCTCTTGCTTTCCATGATTATTTTCTCCCTCTCTCTTATATCAATGATTATTTTCGCTTGTGGTGATGACAATTCCGAAAAGCCTCGCGTTCGCACTGGAACTGCTTTTCTGTTTACTGGTGGCGGGGGTGCTTCCGG
>comp12148_c0
AAGGAGGCGAAGCTTGGTATTCGAGCATCCTCTACCTGTCAGTTGGCGTTCGACAACGTCAAGATCCCCAAAGAGAATGTCGTGGGCGAGGTCGGCAAGGGATACAAGATCGCCATCGAAATCCTCAACGAGGGCCGTATCGGTATCGCCGCTCAGATGGTCGGTCTCGCCCAAGGCGCCTTCGAAAAGGCTATCCGATACGCCCACGACCGAAAGCAGTTCGGGCAGGCCATCGGCGACTTCCAGGGCATGCAGTTCCAGTTCGCCGAAGCTGCCACCGAGCTCGAGGCTGCCAGGCTGTTGACGTACAATGCTGCCAGGCTAAAGGAGGAAGGCCGACCTTTCTTGGTTCAGGCTGCTCAGGCCAAGTACTACTCATCGGTCATCGCTCAGAAGATC…
>comp1214_c0
GAAAGTCTCTCCCAACGAGCTCATCCTGGGCTGGTACGCTACAGGCCATGACATCACGGAGCACTCAGTGCTGATCCATGAGTACTACAGCCGAGAAGCCCCCAACCCCATTCACCTCACAGTGGACACCAGCCTCCAGAATGGCCGCATGAGCATCAAGGCCTACGTCAGCACTTTAATGGGTGTTCCTGGGAGGACCAT
>comp12151_c0
CCACCGGAGGCGAAGCTAACACCGTTCATGTATGATGCATGCGTGTTACTTGACAAAGAAAGATATGCTGGTGAACTTGACAACCCTAATTTTTCAGCCAGAAAATCTGCTGCATTCTTGCCATTAGAATATCTTCCGGTCGCTTTCTTGGTCGGAAAATCAACGCCGTTGTGAGGAAAATTAGCCTTGGCAATGGAAAAGAAAAGGTGG
>comp121528_c0
ACAATACCTTTTTCTTCACAGTAAATAACAACATAAAAATGTTAGGAGGTAACACAATACTCAATACAAACATGCCAAACTAGGGAATATGATGTACAATTTTTAAGTCAAAAAGGGATAAAAAATACATAACCTATAGTTTCTTTTTCTTTGGCACCAAAATAGCATCAAACTACCACAAAAAGGATGTCAAAAGAGTCGGCCTGAACATCTCAGACATAGTACAGATGACTTCTACAATCCATTAGCTGGTCCTGCAGAAGATCTTTGAGGCAAAGTTGCATTGCCTTCATCTTTTTCTTTCCCTTTGGCACTAGACCTTAATGATGAAGACGAATCACCCCCCACATCATCACCTTCATCCTCAAGGAAGGAGCCTTTTTGTCGTAGTTCCTTTAC…
>comp121531_c0
TCAGGCTCAAAATGCCGACAGTAAAACAGCAACGAGGTATTCACATTTCCATCATCCAAATTCGCATACTTGAAATAAAATGGCGTGTATATAGACTATGTATCCGACACAAACATAGATTTCCTTTTTTTAGTTTTCCATGTATTTAGAGATTCCTGTCGGACGCAAACGAAGAGTTACAAGCTCTCAAATAGTACCTATATCATGATTAGGGCACATCAATGACTTGCAGA
>comp121539_c0
TGTATTCTGGGTTGTTTCTATTATTCATGTTCGATCCATGAAAATTAATCCTTTTGAGGGTTCATGGTTCCCCTCCCCATCCAATAATGTCGATCTGAAATTGACCAATACTTGATGGTGTCTTTGTTGTGTTTTTCCTATCAAGAAAGGTTCCACCGTAGGAGAGTAGAATCGAGATTGGGAATCACTACATGGTTGTGGGGTCATTTGGCTCAAGCCGTCGTTGCCTCTGCCTTTGGGCTTGATTCCGCCCACACTCAGTTTCCTAGCGATGCGATGCGATACCTGTCCTTATTTCTGATCTTGTTTGGATTTGCTTTGTCATAGTGGTTCTGGGCATTCTTCATGACTGTGCTTGTGGCGCTCCTCGATCGTTTGATTCGCGTTTTTCATGGATGG…
>comp121561_c0
AGCGATCGCAAAATCTCCGTCAAGGAATCAAATTTATATGAAACCCATTGTTGTTACCACTTGGACAGACAAGTACAGGGATTGAATTTCAAAATTTCGAAGAGTACAAGGACTGTTAACATGATTAAACCTTTTTTTTCTCTGTTTCATTATGTTATTCTGAGCTTTGTTTATTTGGGAGAGAAGTGAAGATGATGATATTTATTGTCG
>comp121565_c0
AGCACTAAATCATGCCAAGAATGGCGTTGACATAGTTTCAGGCACCAGAGTACGGACCCATTTTGCAAGGCCTAAATGGAAGAACGTTCTCTCCAAACTAAGTTCCAAGCACTGCAACGCAAGAATAGGAGTGTTTTACTGCGGAGCACCGGTTTTGGCTAAAGAACTAAGCAAACTCTGCTACGAGTTCAACCAAAAAAGTTGCACTAAATTTGAGTTCCACAAGGAGCATTTCTAAAGAGAAATTAAATAGAACCCTTCATTCAGAGCCCTAAAAATTATTTTCAATAGTAACCGAAGAAAGCAGGAGTTTTTGTACAGCCTTAGAGTAGAAAAAGTCAAAAAGAAGAAAATATATTTGAATTAGGTGTATCCATGGATACCCACAAAAAAGAAAAG…
>comp121568_c0
GTTTGCTATTGCTATAAGGGCTGCTCGCCTTTATACGGCTTGGCTTTGCTATCGCTCCTATGTAGTGGTCGGCCAGTAGTCTTCCTACCATACAAGAATGCCTATTATATAGTGCTAGAAGCTTCGCCAGCAGCAAGCAAGACGAGGTTCGTAGACAAGGCTCGTTCCGTACTTGACTTACGCTAAAGTTTAGTACTCGCCCCTATCTCTAAAGGGGCTTATGCACTCCACTCGCTATTTACTAAACGAGCGTTAGAGCGAGCGAGCGAAGCCTTCAATTTAGGGGCTTCCCCCCCTTATCCCTCACCCTACTCTTTCATTTCCGCTTAAGCTTCCCCGGTTTGGGGTATTAATTGATTGGATACCCAAGAACCATAATCTTT
>comp121581_c0
GTAGAGCTTTTCTAAGGAAAATTGCTTATTTTAACTAGTATGTATTTAGCTTTTACTTCTAAGACTTACTTGATACTGTCATCCTCAATTGCCCTCATTTATATGTTCTCCTGCAATTCGTTCATTTCCTTTAATATTGATGCTCTCATGTTGGAGCTTTGATTCTGATATTTTGAGAAGTGAGTTTCAGATATATCCTCCAAAAGATTGG
>comp12159_c0
ATATATTCGTGGAGAACTCTGTATCAAATTCTTAGCAAACCGGCGGGTTCGAACAGCGGCAAAGTAAACATGGAAAGCCACGGAGTGAATAGAATGTGAGCTGCTAGAGCGAGAATCCTCCATGTCATATCCATTTTTTTTCAGAGCAGCAAAGCTAAGGAAAAAACAATTAAAGAAGAGAAAGATTGAATTAAAAAGAATAAAGATTACGAAAGAA
>comp12160_c0
TTACAATGCGTCCTTCCCGATTCTATTACCCTTCTTGCCGTGATTCAAGCTTGTTCAATACTAGCTTCTTTGCACCTTGCAAGAACCCTTCATGCCGTTATTTTTCGTTGTTTCCTAGAGTGTCAATTAGTGTTAGATACTGCTGTCCTTGACCTTTACATGAAATGTGGGAGCTTAACGTATGCTAGAAAAGTTTTCGATAACATGAAAG
>comp121618_c0
GGTAAATCTACGAGAGTAACCGAATACCACCTTTGGATACAATATTTGCCTCGTAATGACATAGATTTGTTGTCCCTGGTGGAATTAGAATGCGAAGAAATTGAGGTTTCTGGATCCAGCACAGATATGTTGAAGGAAAGATTTGAAATTGAGGTTGCATTCGAAATCTGGGGCATCAATTCCATGGTGAAGAAATGCGGGGCTCGAATAGTGTATGAGGA
>comp121623_c0
TCCTTGGACTTTCAATAATCATCTATTGATACTTTATAAAATGCGACGGGGGAGAATCCGATACTGGTCCCCTTAATTCTAACCCCTTTTTGGGTACAGATACATGAAGTGCCTATTGGTTTCCATTCAGAAAAATTAGCAGTGAGTCTTGAGAATTTCTTGGGGTCCTTTATGGAATACGACGTGTCAAATCTAGGGAAAGAAAATAGAAATTTCATGAGGATGAGGGTTCAGGTGGATATAAGACGCCCTCTGAAGAGGAAGAAGTTAATTGCATATGGTGGAAGACGTTCATATGTCAATTTTAAATATG
>comp12164_c0
GGAACCTCAATCAAGAATTAATCATGACCAGGATCCACTCTATCCCCCAGGATTCACTCCACCACATTCTCACGTATCACAAAGAGGGTATACTCAAGGGGAATCCACAGGCTTGGAACAACGACCTATGCCATTTGCTCATCTAGTGCAAGGAACATTTAAGTCAAATCCCGAAACAACCCCTGCCAATCTTGTAGTTCCAGATTTAGATGATCCAGTCGAAATAGCCAAGTTGAAAATAGATGATCACGAGGCTCAAGAGAAGTATAGGAATTTGGAAGAAAAACTCAAGGCAATAGAAGACACTGAAGTCTTCTCGGTACTAGGTGCTAAATAACTCAGT
>comp12166_c0
CCGTGTATCCGTCTTCGTCTTTGGAATCAATATCGATGCCCTTATCAATCAGCATCCTTACAGCATCTGTTCTTCCTTTGAATGCGGCTCTATGTAAAGCCGTCCATCCATGTTGATCCATTCCGTTGATCGCCGCACTGTTTTTTATCAACCTCTGGATGGTTCTCGCTTCACCTTTTCGAGCAGCTAAACATAAGCTGTCACCGAGCTTGAGTGCATCGAAAAGGCATGTGTGACCATGCTCAGCTGCAACATCGTAGGCGG
>comp12171_c0
ATCGAAATCTTAAACAAGACATGTGATCTTGTTTGTTTGTTTGACATCACTTGTTTTGACACTTAGTTTCACAAGTTATACAAGAACAAGTTCACTTTTTCCTGTAAGAACTTGAAAGTTGCCTCTTGTTCTGTTATTTTTGCTGAATGAAAGTTGAGCATATTGATTTCAACTAGTTGTGGTATTGCGGTTCCATGTCCGTATAGGCATAGATTGCATTGTTTCTGAATTGGTTTTATGTCAAAGATATTGCCGAGAATTTGGGTATTTTATAATTTAGCATTTGGATATGATTTTGG
>comp12171_c1
AAACAAACAAACAAGATCACGTGTCTTGTTATTTCGATATGATTTCTTAAGGAGGAAGTGTCCTTTTCAAGAACATGTGAAAAAAATCAAAAGAACAGGCAAATTTTATGACCTTTTTTTCGAAACCTGTCACATAAACTGGTTGTTTTCTAAGTTCATTACTAGCCACCTATAAATGATAGAAGCACAGACTGATTTGAATGAAGTGGGA
>comp121753_c0
ACCATTGTCATTGCACCCTTTGCTTTTCTTCTTGAAAGGAAAATACGGCCAAAGATGACCCTCCCTATCTTCCTCAGGATTGTCATTCTCGGTTTCCTCGAGCCAGTGCTTGACCAGAATTTATACTTTTTGGGAATGAAGTACACATCAGCAACATATGCGTCGGCTTTCCTTAACATAGTTCCTGCCGTTACCTTCATAATGGCAATGATTTTTAGGTTAGAG
>comp12176_c0
GTTTAATGGGGGGGGTGACCATGTTGATAATTATTGCAGTTTTGGGGAACTAAGTAGTTATTATGTCTGCAATGAGTCTTAGTTACTTAGGATTTACTCCATTAGTAACTATAAATGGAATTTAAGATTTTTCATTGATGTTAAATTTCATTATTTGGTGTCAACTGGCGTAGTGGCAAATAATTTGCTCTGCTTCTCGGTTTAGCTGTTCAAACCTGG
>comp121770_c0
CCGCCGGGGTACTTCTTCTTCTCCGGGTCCTTCTCCATGGTGCGCTGCTGCTCCGCGAAGGCGATGGCCAGGAACTCGATCGCCAGGATGGTCGGCAGGTTGCCCCACGGCACCGGGTTGCCCAGGTACGTCGCCTGCCCGTCGGGGAGCGCCGCCCACTCCTGCGCCTTCACCCAGTTGCCCAGCCCCAGCGCCTCCGGCACCAGCACCCCAGGCACGCAGAGCATGGCCCAGCGGCAGTGGTAGATCTCGGACTCCTTGAACCGCTCGAAGTTCTCCGGCACGGTGGCGAGGCCCAGGGGGTCGAACCCGAAGTCCCCTGGCGAGGAGCCGTCGAGGTGGGCGGGGCGGGGCTGGCCGGGGAACCACTCGGCGGACATGGTGACGCGGCCGGAGGTG…
>comp121773_c0
AGTAACGATGGATAAAAATGAAGTCGAGTAAATAAAAGTGATTCTTTGATTCAATATTTTGTATGTTTTGTCTATGAAAAAGAAGAGAGATGGCATTAGATTTGTCGTACTTTTGGAAATAATTTCTTGACTTTTTGACTGGTGATATAGGCCTTGCTTGTCGTTCGACTTTGCCATATTCGGACTACCATTAATCCATTTACTGGCGATCCTTGAAGACCGTGGTTCACGCGGAATCTCTTTGCCTTGCCCCACACGCTTATGCTCCTTTGAAATTTCAAAACGTCGGTGATGGCCATGTACACCTGGGTCCACCCCTATTCTTTCCATTTTCGTATTTCCCACCATCTTCCGTCGGGGATCTAAGAAGACGCCCGAAAACGCGTATTCGTCATCCAC…
>comp121778_c0
AAAAAAAGTGTTTCATAGTTGTTACGATGATTAGATGGGACAAATCTGGACTACTGGGTCTAGGGTCAAAGAGATGCAGAAAAGTCTAGGTGAAGACTGAAGAGAATGGAGTGACGAGAAGGAACACCAGTTTCGAAGATCCAAAGGCAGTTTGTTTTGCAGCAGCAACAACATCAACAACGTTTGCCACAGCTGCAACTTTTACAGCAACAATATCAGCAACACCCACAGTTGCGGTGAGGGACAAGTGACTGGAGACTTGAGACGGGTGAGGGATTTGCCTAAACTCCTCAGAAATTGATGAAGAAGAACTGAAGAAGGATGGAGGGTTTGATTTAGGGCTTTTGATTTTTT
>comp121794_c0
AAAATAGAAACCCCCTTTCCCTTTTTCTCTCCAGGCCTGAAGTCTGGCCAGGTTCCAGTGCCGTCCGCCACTGTTCGCCGCCGGCCGCCGACGCCAGCGCCGCTGTGAAGGTGGGCACTGAGGTGGGGGCGTGAGTAATGCGTCGCACGGCGCGAAGGGCATGCGGCTCTGGGGTGGCTTGCGGCGCGAGGGCAAAGGCTAGGGTTTCTTTGGCTGAAATTGT
>comp12186_c0
AACACAGCAGAATGTGAAGGCAGTCTTTGATTCAGCGATTAAGGTAGTGCTCCAGCCTCCGAAAAAAATTAAGAAGAAAAAGTCATATGTTGGTTGCTCGATATTATGATCAATGGAACATTCAAGTCTGACGAAGATGGAGGACCTGTCGGCTTCTCGCGACTCGTATCTCTTCTCACTGTCAATTTTTTGGGTTCTTTTTATTCAAGGAAAGCAGTAAGCCCATCATGTATAGTCTCAATTCTTAAACTGAAATTTTAGGGATTTCTGTGAAAGCA
>comp1218_c0
ACCTGGAATGGAAACACTTTCTTTTACAAAGCAAGAAGACACGGTTGATGTCAATCTTAAGTCTACCAATGCAAATGCATCTCAATCACAGCAACAGTCTGGAGGATGTGCCTGCTGATTAGCACATCATTAATCTTGACTCTAGTTTTAGAGGTTTACATTTAAGCTCCAGTGATCCTACAGAAGTGTTGTAAAAAAATTGCCCTTCCCTTTATCTGAAGCATCGGGCTTTTGGGTTTAGTTGTGTTATGATAGTTATAGGCTAGTCCTAACCTGCCCTATATAATGTGATATATCAAACAAACATTAGTGCCAAATTTACGTACTGTTAGTCATCTACTGTTAAAGAAAATGGGGAATTGAAAAATGCTTCAGATTAGGGAATTGTGTTTTGTAACT…
>comp12195_c0
TGAGATGATGCCTGGTCTATAATATCCCTCCAATAAGGTTCACTTGCTTCACCACCATCCATAAAATCATCCCATTCTTGAAAGGTAGTTGAAGAAGGGTTAGTGATGTTGTTGGTTTCATGGTGATCATCAACAATAGTGGGTCTAGGAGCCATTGGAGGAATAGGCTGGGGAGTAGTATCCAAATTTGGAACATTAACAGGCAGTGACTCTGAAGAAGAACCAAATTGATATTCATTGCTAGTGGAACAAGCTTTTGTTGGGTCTTGAGAAGCCATTGTTGTTGGGGTACTAGCTAGAGCTTGAAGCATGTTATGAGACAAATGGAGTGATTTAGCAAGTGTTGCAACAGCATCTGATTGTAACATGAGGGCATTGATGATGTCTAATGGATTGTTA…
>comp12198_c0
TAAATATTCCTCACAGCACCAAGAGGTTCCCCGGTTTTGATTCTGAATCCAAGGAATTCAATGCCGATGTCCACCGCCAACATATCTTTGGCCAGCACGTTGCCGAGTACATGCGCCAACTCGCTGAGGAAGATGATGAGGCCTACAAACGCCAGTTCTCACAGTACATCAAGCTTGGCATTAATGCTGATAGTGTTGAGGGTCTGTACAAGAAGGCTCATGATGCCATCAGAGCCAACCCTGCCCGCAAGGTCGTGGTCAAGAAGGAGCATCCCAAGAAGAGATGGACCGACAAGAAACTCACCCGCG
>comp12199_c0
GGTTAGAAGCAGTTAAGTTAATTGAAATGGGTTTTCAGGAAATACAAATATTGGGTGATTCACTAACAGTAATCAAGAAATATCATTCAACTGCAACCGACTACTCAATTATTGGAACAATTATCAGGGATATCCAGTGCAAGAAACCATATTTCCAGAAGATCGAGTTCAAGCACATACAGAAAACAAAGAACACAAAAACCCAGAATACCACAGAGGAG
>comp121_c0
AGGCCCATATTAGGGACTTTATGGCGTAACTTGAAAAGTTTTGATTTGGAATGAAAAATTATGACTCGGTTTTGTATAAATGCTAGTGTAAGTCTGGTAATGCCTCGTAACCCTATTCCGATGATGGATATGGGTTAAGGGTGTTACAAAATTTGTGGTTGATTTTCGTGTTTTGCAGTAAGCTTTGGGGAGGTTTTTAAACCATATGGGCAGCCACACGGGCATGTGCCACTTGGATATTAGGTTAATTGTTTGTTACACGGTTCGGGACAGGTCACACGGTCATGCTTTCCCTGTGTCCTGCAAGTTAGTAAGTTACATAGCCTGTGCACACGACCGTGTACCTTATTCACACGGACGTGTGTCTTGGCCATATGGACGTGTCCCCTCTGTACTTAA…
>comp122013_c0
TTTGAAAAAAAAAGAAAAAAAATGAAGTTCAATTAGAATTTCGAGGTTCTTGAACAGGCAAATTCTTTTTGGACTTCTGAAAACTTTTATTGAAATGAAATATATCCCATCCAAACACACTCTTAAAGAATAGCGATAAAAAAATCTTTTCAATATTAACGCCGCTTCACTTCTCTTTCCAGCCAGAGCAATCTCTGCAAGAA
>comp12202_c0
GGCAAATGGTCTATCTACACTTAATTCTCTAGCCAAACGTCGATCAATCGCTACAATAATTTCTTTACTCGGTTCGTATCAACTCATTTAATCGTCGCAAATCATGGCCCGCGTTTTGGTCGGCGTGAAGCGCGTAATCGATTATGCTGTGAAAATCCGCGTTAAGCCCGACAAGTCGGGAGTCGTCACCGACGGCGTCAAGCACGGCCTGAACCCGTTCGACGAGATCGCCGTCGAGGAGGCCGTCCGCCTCAAGGAGAAGAAAATCGCGTCCGAGGTGATCGCCGTGTCGTGTGGCTTGCCACAGGCCCAGGAATCGCTACGCACCGCTCTCGCGATGGGCGCTGACCGTGCCGTCCATGTCGAAGTGCCACAGGCCCAGTACGACACTCTGTTGCCG
>comp12203_c0
TGTCGGACGAACTCTTGACCTCTCGGTTCTCGATTCTTATGAAGATTTATACAGGAGATTGGCTAACATGTTCGGAATAGAAAGATCGAAAATGTCCGGACATGTGCTGTATCGAGACGCAACCGGTGCCGTCAAACGAACTGGAGATGAACCATTCAGTGCATTTATGAAGATCACCAAAAGATTAACAATAAGAATGGATTCAAGCAACAATACTATTGAAAGGTCACGGCTCACCGGAACCCGAACTGCGGAAAATGGATTTCATGGATCAAA
>comp12203_c1
TTACTCTTTGGTCAGCCGATACTCACTGAGCAGCAACTGTCTCAGAGCTCTTCAAGTGAAGCTGTCTCGGAAGTTGTTAGTGGAAACAGCTGCAAAACAAAAGATTCATCCAACGGCTCAGGATCTGTTATCGGGAACCAATTCTCTCCGGAGAAGTCATCTACTGCTCGATTTTTGTGGGATCGGGACAATCGAGCCATAGAACCCTGCATGGATACCGGTCATTGCAAGGTATTCATGGAATCGGAGGATGTCGG
>comp122051_c0
TTTTACTATTTATAAAGATACAGAATCTTCTTGGTGCTTTACATACATGTTCTTCGGAATGGAAACAACTTCAATACTGTTTACAAAAGCCAAAGAGTTTGGCGATGGCGAAAAGGTAACAGTCAGCTTCTCGGTTCCGAAACATGGTACCATAAACTCTTTACTCAACGAGGGTGGCTGACCATCTACAGCAGAAAGTGTTAAATAGGCACTGAAATTATTGAGGAGAAGGTGATCGTTGGCTGTAACAGAGAAGAAAGAAGTAGTTGCATCAAAGCCAGAGTATTGGACCGGGTAGAAACAGAAACGTAGAAACTTGAGACCAGCTGATACTGGAAAA
>comp12206_c0
GTTTATTATCAAACATTATAGGCTGTTAAGTAGTTTCAATGGACTTGATTGTTCTTTTGTGGTTTTGCTTCCTTTAGTTGTGGATATGGGAACTTTTATTGAGCCAGCAGTTTGTTCATCTTTTCCATGGTTGATGTGTGTGTGTGTGTGTGTGTAATGCTAGAGTGTTTTTGGTCTTCGTAGCTATAACTTGGTAGTTATGGGAGCTTCTTTATCCCCACCCCATTATAAGGAAACTATCTTATATGGTTACATGATTAGTACAGGGATTGATAAATTAAGGGAGATTTGA
>comp122074_c0
GAATGAGATCTTTTGTATTGCATAACAATTCCTTAAATGCCGATAATCCAGTTTCCTCTAACATTGACTCCAGCTGATTGTTGGCTTGTTGAATGGGAAGGTTCATCACTTTAGAACAACCCTTAGCTTTCATTCTTTTTAAATATGGTGCTTTGACAATATAGTTTTGTGGGACAAAACTAGTCAAGTTTCGTAACCGTCTAAATTTTAGATATTGTAGACTTGGAAGGAGCAGGCTACCATGGTGTTGAACACCATCTTGTTCATTTGGCATGCCGAATACTTGCTTTAACTCATCACAATAAGAAACCAAAAGCGATTCAAGAGCAGGAAGACATTGAGCCGAAGTGATTGGCACAACATATTCCAGCTTTGAACACCCTTTGATGATAAGAGTCT…
>comp12208_c0
ATAATAAGGCATGACCAGCTAACACAATAATAAGGTATGGCATATAATCATATATACACATACATGTATATATATGGCATTCTAGAATATACAGGGGAAAGTACCTACAAGCCATGTTTTGTGTACTTTTATTTGCTTATACTTCCCTCTTTCTCTAGTTTACTTGCAGCTGATAGGTGAAATCCATAGGGTGCATGAACTTTATAAATTGTAATACCATTTATATTTCAACATGTTTCAGCCTAGTTCAGCTATATATAATGTGGTCAACTTATTAATTTATTATGTTTGACAAATTAGGGAAACTCAAATTAGGCCAGACTATGAACAGAAGTACAATATTTAGACAAATGAAATATAGTCAACATGATAACTAAAAA
>comp122111_c0
AAAAAAAACTAAATCTCTCCTCCATTTCCGCCGCTTCAACTCTAAAATCCCTCATTTAAACCGATTTGAACGGAATAAACGAGGTTCGGACGGCATTTTTATGAAGGTGGATGGCCAGCTGGCGTGGAGGCCTGGTTCGCGTGGGGGAAGCGGCGCGCGTGGAGAGCCGAACGGAGGCAACCTGCTGATTTAGGGTTAGGCTAGGGCTAAGTGTTTTGG
>comp12217_c0
TTAGCTAAATAGACTACCTGCAAGGCCTCCCAATAGATACAATGACCCAAACCCAAAGGTCGCTCCTTTAAGTGTTGATACTGGTCCTCAGATAGACTCAGAGGAAATTGGAGACATGGGTGTCTCACGTCTATAGTAGGGTCGAAGACGAGGTTGCACTCGGTGTCTTCTTCCTTTTTTAGGTAGGGACAATGGCTTTGGTTTTACCTTTCGTGTTTGTCATGATGTACCTGA
>comp12221_c0
TTTTGTTGTTGATAAGATGTTGTAATCAAAGTAAAACTATTGGTGTTGAACAAGCTTTGAGAATTCTATATCTTACTTGGACACCATCTGGTGAAATCAAGGCTGCTGTGAATGAAAATCACCGAATCATCGACTGTTTAACATGGATTCAAGGGTGTGACATTGCGAATCCTGTTGTTGTCAAGACTCTTGCCATGCAAGTCCTGAAAAGAGTGATTGAGGCTGCAAATACAAGGTTGCTGGAGAAATTGAAA
>comp122226_c0
GTGACTCGGATCGTTTGCGTAAAACATGGTTTTCTCTACCTTCTTCGAAAGAGCAATCTTTCCGTGTTTGAAAGGGAATGGATTGCTCATTCAAAGGAATGAGTTTGCCGCAAAAGATTATGTCGTCGGCAGGGCACATATCGGAGCTAAGATCGCTGAGAAACTCGAAGAGTTCAGGGCCAGCATCAGATGATGATCTTCGAGATAAGCCCTGCAGGGCAGACACTTTGCCCAAGTGATAATTTTCTGGGTTGGTTTTGATAACATCTAAAGGAAAGTTGCAAAGAGAAAGTGCTTCTTCGTCTTCCTGTTCAGCTTGGTTTTGATGACGATGAATATGAGCAATGTTTTCTCCCATTGTTCTATGTGTTGGAGAAATAGGAAATGAGAGAAAGTTG
>comp122236_c0
AACAAGCATGTCTTCAGAATCGTTTTCTTTAAGAGGGAGGTCACCCCAGGTTTCAGTCAAACATGGGTACAAGCGGTTGAAGCTTGAGCTCCTACAAACCATGGGGGGAGCCGTGGTTGTGGTAGTAGTGGTACAATCAATGGATGCATCGAGTCGGAAGTCTGATGGGTCGCCGAGTAAGTGTCGCCGAATTGAGTCCAACATTGCTAAGTCGGAATCATTGCTACTCGGATACATCTCCATAACG
>comp122239_c0
GTGAATAGGATATGGTTGATGCAGCTATACTCCCTCGAGGTTTCGTTCTCAGGAGAGTTCCCTTTGCGCAACAGCTTCCCTATTTTGGGAGATGAAGACTTTGCGGCCTTGGAAAACAGTGTTTCGGAGGAGGTGAGAAAAACCTTGTTTAGCATGGCGCCCTTAAATGCCCCATTTATTAATGGATTTTAAGCTCGTTTCTTTCAATCCCAATGGGTACTTGTGAAGGATCAAATTTGTCAGCTGGTTTGGATGCGCTTTGAGGTGGCCCGAGTCCTCCTGAATTAAATCAAACGCTTATAGTATTGATTCCCAAGGTGGAAGGACCTAAACTTCTATGATAAGTCTATGTACAGTCTTATTTAAAGTGATCACTAAAACAATTGTTAACCGGTTAAG…
>comp12236_c0
ATTTCACTATAAAATAATTCTTTACATAAAACTGAGTTACAAATACGACTTCGCCCTAACACTCAGGGTCTTGATTTTCCTAAGTAATGAAGCTAGTTCCTATCCCCTATCTGACTCCAACTCATACTTTACACTTAACACGTCTGTCTGTACTTCCAAGGACTGCAAGTAGTCAGCTACTTCTCAAATTTGCGTTACAGCTTCTCCCGTGATGTAGTCCCTGTTTCTCACCTGGTCTTGAGAATGATGAAGCTAATTCTTCCATTACTCCTCATTTGCCTCCAAGAACTCAATCCTCATTTCACAATTCTGTAAGGCCGTCTCTAACTCTTCTATTTTCCCTTTCATCTCCTCAATCATATTTAAACTTGCTTTCAACTCTGTCACAGAATTGCAATT…
>comp122407_c0
TCAATGGCTTTCACCACATCCATACCCTCAACTACTTGCCCAAACACAACGTGTTTACCATCAAGCCACTCGGTTTTCGCAGTACAGACGAAAAACTGAGATCCATTGGTTCCAGGTCCAGCATTGGCCATTGAGAGAATACCAGGACCAGTGTGCTTCTTCACGAAATTCTCATCGGCAAACTTCGATCCGTAAATCGACTCTCCACCGGTACCGTTCCCAGCAGTGAAGTCGCCTCCCTGGCACATGAAATTCGGGATCACGCGGTGGAAAGCGGAGCCTTTGTAGTGAAGTGGCTTGCCGGATTTTCCAATACCTTTCTCTCCGGTGCAGAGAGCGCGGAAGTTTTCAGCCGTGCGAGGGACGACGTCGGCGTACAACTCCATCACGATCCGACCG…
>comp12241_c0
GATGATCTGGGACTCGGCCCTTCCGGATCGGTCAAGACCGTAGGCGATGGCGGCGGCGGTGGGCTCGTTGACGATTCGGAGGACAGTGAGACCGGCGATAGTGCCGGCGTCTTTGGTGGCGGCTCGCTGAGCGTCATTGAAGTAAGCTGGGACAGTGACGACGGCGTGGGTGACCTTGTGGCCAAGGTACGCTTCGGCAGTCTCCTTCATCTTGGTCAAAACCATG
>comp122454_c0
GCTAAGTTGGCAGATAATATAAGTTAAACAATAGGTAGTTATGTAATTGCAGTTACAGCAAGGATACGGAGTTTTCAAAATCATGTTTGCCTCAGTACAAAGATGCTGAAAACTTAAAGAGGATAACTTGGTTCGAAAAAGCATTTCACATAAAAAGTAAAATTCCTGTATCTTCTCCGTAAATTGATTTAATGAGTACTCTGCTGACACGGAGGCT
>comp12246_c0
GAGGATGATGAGAACAAAGAAAAACGAACAGATGATATACCTGTTTGGGATCAAGAATTCCTGAAAGTTGACCAAGGGACACTCTTTGAGCTTATATTGGCAGCAAACTACTTAGACATCAAAGGTTTGCTTGACGTTACCTGCAAGACTGTTGCTAATATGATCAAGGGCAAAACTCCTGAGGAGATTCGAAAGACATTCAATATCAAAAATGATTTTACTGAAGAAGAGGAAGCCCAGGTACGCAAAGAGAACCAGTGGTGTG
>comp12246_c1
TCCTCAGGAGGAGGAGGATCATCCTTGTGGTGGGTGCACCACTGAATGACCTTTTTTAATATTGCTGCATTAACATTTGGCAAGGGGACTGGATCATCATCTCCTTCATCATCCATTCCCAAATCTTCCAACATAGTCTTGATGGTCACAGACTGTTTTGCAATTTCAACATCAACTTCAAATATCTCTCCATCAGAACTCTGCAACTTAATTGAAGGCATGGTGTTAGGTCTCAAGGAGATGGCGGGCCGCAGGCTGAAGTGAGCAGGGCGACGTCGTCAATCAGCAAAACTGAAAAGCGGAG
>comp12247_c0
TTTGTATATACCTTTTTTAGCTGCACATTGTCATTATGCTTATGTTTTTTTTTTAAATTGCAGATGTCTGTAGAAGAGGAATACTATATCAACTTGCATGTTGGGGGTAAATTTGTACATGATCCCCATGTTAAGTATTTAGGTGGTAAGATGGTGAGGCTTAAAGAGTATCCAGGTACGATGTTGTATTTTGAGTTGTGTAAAATAGTTAAAG
>comp1224_c0
CATTGCTAGACCCGATCCCATCCCGGACTTCTTCTTCTTAGGATTCTGCACCTGTTGCATTGGCGGATATCCACCAAATCCTGGCTGGGGCGGATATCCGTACCCATGAGGCGGGTACCCACCTGGTGGTGGATAGCCATACCCTGGAGGAGGAGGATGTTGGGGATGTTGCTGGTATGACATCCCAGGAGGGGGCGCACCGTATCCCATTCCTTGATGGGCGCTTCCTCCGGCAACATGTGGCGGCGCAGGATACGCAGTCATAGGTTCATCCACATGCCTTTTTGTCTCCACTTGTTGAGTAAATTTCTCCCCAAATTTATACGAAAACTTGATATTTCCTTTGG
>comp122511_c0
TGAGCCTGTCACCTGTGTTCAGGAGCAGAACCAACAATGTCGTCCTCAGCCATGCCAGACGTACCTGCCCCACTCACCAATTTGCAGTTTAAATATACTAAGATCTTCATAAACAATGAATGGCATAGTTCAGTGAGTGGTAAGAAATTTCCAGTCTTTAATCCCGCAACTGAGGAGAAACTCTGTGAGGTGGAAGAAGGAGATAAGGAGGATGTTGACAAAGCAGTGAAGGCTGCAAGACAAGCTTTTCAGATTGGCTCTCCATGGCGTACTATGGATGCTTCAGAGAGAGGACGGCTGTTAAACAAGTTGGCTGACTTAATTGAAAGAGATCGTCTGCTCCTGGCGACAATGGAGGCTATGAATGGTGGAAAACTATTTTCCAATGCATATCTGATG…
>comp12254_c0
GGGGCCTCACCATGAGTTCCTCGCCTGTTAATGTGAAAAAGCTGAAGGTGTCGGAGCTGAAGGAGGAGCTCAAGAAGCGGCGCCTGTCCGACAAGGGCCTCAAGGCCGAGCTCATGGAGCGTCTCCAGGCCGCGCTGGACGACGAGGAGGCCGGGGGCCGCCCCGCCATGGAGCCCGGGAACGGCAGCCTAGACCTGGGCGGGGATTCCGCCGGGCGCTCGGGAGCAGGCCTCGAGCAGGAGGCCGCGGCCGGCGGCGACGACGACGAGGAGGAAGAGGAGGAGGAGGA
>comp12255_c0
GAAGCATCCATGAATATCAAGTAAAAGATAACCATAGAGGTAAACAAGATTTAAGGAGATCTTGATTAACGTAAAAGCCTATACTATAGCACAACAATGCTATTCTACCATTTTAGAATTCAAATGCATACATGTCTGGTAAGTACATTTATTTTTTAATTTGTTCCCCTTCTCTCACATGTGTGCAAAAGTAGCATCTTGCAACTTTTAGGTTCTATAGCTAATTTTCACCTCAAATAGATTTCTCTAACGTAGCAATTAATTCCTCTATCAT
>comp122561_c0
GCAGGAGCATCATGTCCTGTATTGATTCTATTATCTTGCAACATAACTTTCTTATCAGAAGTTAATGTTAGTGAATATGGTTTCAATTCAAAGTCAAAAGTTTTTCATACATCTCTACTACGCTTCTCATTAAGTAAAGTCATCCCATTCGATTCCACTTTATATTCCTAGATGGGACTGACATTTATCCAAACTGGTAACTAAATTGCTCCTTATGCAAACACCAGTCTGCCCATGAACCTAGACAGTTTTACTTGGGAGACCTTTTTAATTAACATGACATGGAGAGAGGGCCCCATGTACTTCCTCAGAGAATTCGGTCCTAAGTCCTAACACCATTTTGCATCTCAGCCATTTGAGATTCATCAACTCTTGTTGCCACCATATTGGGACAGACAG…
>comp122563_c0
TGTGACTTTGGTCGGGATGCATTCTCTGACACTGACTGATATATTTATTTCTGAATTGAGTTTGGAAAAATTCTCATGTAATCTGTTCTTTTTGCAAAACGGAAATCAGTGTATTCCACCATTGGATCATCTTCAGCTGTTGCTCTGAATTTTTCGACCTCATATTTACAGATTTTATCTACATGAGGCTTACTAGTTCTAACAAGTTCTATACCTTGTGGCATATCGAGAACCGGTTGAGAAACAAGAGGGGGAGGTTGTTGTACAGCTAGATTTGTACTTACAAATTCTATAAACCATTTGTTCATCATTTGGAAGAAGGCTTCTTTTGCCTTTCCTCATTGGCCCTTAGATACAGGCCTTCTACTACTAGATGTTGCTCTTTGTACTGAAGCTTGA…
>comp12256_c0
ATATTCAAAAACATTCACGCAAGTTTCTTGCTAGGAAAGCATACAAGAATTTGTACTTCTCATCTGTTACCATCCAAGCGGGTATTCGTGGGATGATTGCTCGTGATAAACTTCTATTGAGGAAGCAGATGAGAGCTGTAACAGTAATTCAGAGTCAATGTCGCCGATTCTTAGCCAGCCGTCATTACTTGAGGTTAAAGAAAGCAGCAATCACCACACAATGTGCTTGGAGAGGAAAACTTGCACGTAGAGAATTACGGAATATAAGAATGGTTCACTCATGAGGTGATA
>comp122578_c0
AAAAAAAAGAAAAATACATTTGATTCCTGTTACTGCTATTGCCTTTTCTTTTGTTTTCCTGCTTCGTTTCTGTTTTTGTTTTCTCTTTGGCTTGTTTGCAGGCTATGGGAAGAGTCAATGCAGACATGTTTTGCCACTTTGGTGCAAAGTCGCAGGCGGGGCTGTTTCGGGCGGTGTGCGTGCTGAAGGCGCACATGGAGGGCGGGGGGGTACGGCGCGAGGGTGACCTAGGGTTTTCATT
>comp12257_c0
ACCTCTAAACAATTCAGCTCCGTTAAAGCAGAGTCGTTCAGTTATCAACCCACGACTCCCATAACCAGAATGGGGTCCAACGACCCTGTCCAAAATCCTCAGCATTGGTTAGGACAATGCGTCGTCCTGAGCCAAGCGACTTTGTGACCCAGTCTTAGCAGTATGTGAACCCGACATTTCACTTGTATCCAAATTAGACATATTGCCCATCAATGACGAATCAACTCGAGCCCCTCTTTAGCTCCCACCGCGCCTACAAGTACCGCATCCACGTGATCCACGAGTACTCATTGTATATATTATCCGAAACGAATATAATA
>comp12260_c0
AAGATTCATGTAATACATAGGCTGTTTAAGTTTGCTGAATGGTCAAAATGTCGGGGCATTTGACAAACGCTATACATCCAATCATCATTACTTTACATTTTGGGTTAAGCACTAACTGATAAGGAGTAGAACCGATCAAGATATGGCTCTTAATAAGCTGGATATGCGGCCAGCATGTGTTCCACAAATCAGAACTGTTTTTCTAATGGAACTACTAGCAATTTAATATACAGTTGAAGTAAACCAAAGCACAAGTGATCA
>comp122622_c0
GTTTACGAGGAATAGGCTCGATTGCAAAAATTTTGTATCGAGTTTTGACCAGCCGGCTTGAGAATCGGGATAGGTCGAAGGCTCGTTCATACTATCCGAAGCCCTAAATTGGTAAAATGGCTTGTATATTTTGAGTGTGGCATGTATAGCACTATACTCACTTTGTGTAAATGATCTAATGATATGGTTATGGTTTGGTAAGAAAAGGGTTT
>comp122637_c0
GATAACAGTGCAGTCATCTGATCCGCTCACGATCAACATATAAGGCTGATTGACATGAAGACATGTGATTTTGGATCTGTGAGCACAAAGCACTTTCTCTAACATCAAACGACTGGAGGCACGCGGATGCTCCTCGCTGATTTTCCAAACATAAACTAGACCATCTTCAGCGCCAGTAACCAAAATGTGACCATCATGGCTAAAACCAGCACACTGAGTTTGGTTTCCTAAATGAAGATTCTCATGTGTTGAAAG
>comp12265_c0
GCTGCATCGAAATTGATTTTGACGCACGGATCCGCCGGTGGTTTCCATGTTACTGACCACGAGTTCTTATTACAAGCGTTTGGTCCTGGCCAATCATATGCAGTTCTGCTACATGCGCTCTCACAAAGGCCAAGAAATACCCACTTCCTCCCATACATTGCGAGTGAAACAACAATTCCTCACTACATGCACACTTGATTCAGGACATAGGTGGCATCTTGGACATAGCGGGCTTGAAGCAATCCTTAGATTGTATAAGTTATCCATAATCGGAATAAAATTCCTAACAAGTCTCGAGCAAGTAATCTTTATTTTTGGTGGGATTTGTATTGCCCATAAGGCCTTGTAATTGAAATTCATACGCTGGTCCTGTAGAGTAG
>comp122680_c0
TGGAAAGGAAATGCAAGGATATGCATATATCTTGACACACCCAGGAACACCGGCTGTGTTTTATGATCACATTGTCTCCCACCATCGCTCAGAGATTGGCGCTCTTATCTCTCTCAGAAACAGAAACAAAATCCATTGCCGGAGTATAGTTGAAATTGTGAAGGCAGAGAGGGATGTATATGCGGCCACCATAGACGACAGAGTTGCAATGAAGATTGGACCAGGTTATTATGAGCCTCCAAGTGGACCCCAAAGATGGTCCTTAGCTCTTGAGGGATACGATTACAAGGTCTGGGAAGCATCTTCTTAATGCAAACTTGGGCTGGGAACTATTTTTACTTTGCGTAGTGTATATAGTCAATCCTCTAGGAATGTCCAGCATGTACCTCTCATTCCATC…
>comp122695_c0
GCAGCTTGTGCACCAAGGACATGTACTCGATCTCTTTGCTTGTGCAGTTGACCAGGTTGGTGTTGCAGAACTTAAAGTTGTTGTTGAGAGAACTGGCGGATTTGTTGTTCTTGCTGAAAGTTTTGGCCATTCAGTATTTAAGGACACCCTTAGGCGTGTTTTCCAGTCAGGGGACAAGGGTCTCGGACTATCTTCAAATGGTATATTT
>comp122699_c0
ATTTAGGGTGTTGGTGTCCTTCATGGTTATGGCCAGTGTGATCACCTGTTGTATGGTCGTGTCCTGAGTGATCAATTCCTTCGTGGTTATGGCCTGTATGGTCACCTCCTTCGTGGCTCGTGTGACCTTCGTGGTTGTGGCCAGTATGATCTGCACCATCACCCTCTTGATGATTTTCTTTACCTTCGTGATGACAGTGGGCACCAAAACATTGTTGTAACGTAATAATTGTCACCAAAAAAATCACAAATTTCATCTTTATGTTCATGATGTTAAATATAAATTAATAACTTTATAAAAAAA
>comp12269_c0
GTGGAGGATACATGGATGACGGGTATGAAGGATATGCGGGATATGGTGATGGAGTTGGATATGATTGTGGAAGGGTTGAGTATGGAGGGAATTGATAAGGACTGGTTGCGTAGGGTGGCGCTGATGGAGCAAATGGTATGACCGGGTTTTGGGCTTTTTCGTAACGCATTATGAGCCGCGCTTCTCCAGCATATCTGCCAGTTTTAGTCTGAAGGGGCCAAGGATTATCATCATAACCATAAG
>comp1226_c0
GAACTTTTCTGGCCCTGGTTCGAGTTCCTCAATATCTGTCAATTACCATCAATTCAGTGATGCTCCTGCAACTTATTGTTCCGCTCCGAGCTGTTATAATGCATGTTCACAGTCCTTCATGACAGCTTCTTCATCGCTTTCTTCGAATCTGTTTTCCTTTTGCCTACTCAGATGTGGTACCTGAACTCTGGTGCAACTAATCACATTACCCCAAATACGAATGGTCTTCATAATGCTTCTGCTTACACAGGTACCAGCAAGGGATCCATGGGTAATGACAGGGACGATATTACTGGACGACCACATGCATAATGGCTTGTATAGATTTGACGTCTCTCGATCTACTTCACAAAGGCCCAATCCTACTCGAAGTCTCGGGTCTCCTAGCCTGTGCAATAT…
>comp122709_c0
GTCTAAACTTCCTGAGTTATTGCATCTCTGGAAGGAAGAGTTTCAGTCTCAACCTGGAACACATTTTCGAAACCTGAGAAGTCTAAAAGTATCGGAATGCCCCAAATTGAAGAATTTAGTTCCATCCACAGTGTCTTTCCAAAATCTGACTACTCTTGAAATATCAAGATGTCACAGACTTAGAAATCTAGTAACACCCTCAACTGCTAAAAGCATGGTGCAACTGAAAAGGATGAGGATAACAGATTGCAAAATGCTAGAAGGAATTGTAGCAGATGCAGACGATAGAAGTACATATAGCATCATGTTCAAGCATCTGGAGTATCTCAGACTTCAAAGCTTACAGGCGCTTACAAGTTTTTGCTCAGGGTACTATCGCTTTGAGTTCCCATCTTTGGT…
>comp12271_c0
ATTAACGTTCGATAACGTTTGCATTATAGCCCTTGGGGTCGACCCTGGGTGCTTAATCCCCCAGTTGCCCAACATACCGTTCGCTAAAGCGTTCGAGGACGCGACGGAGGTGACGGCGCTCCGGCTTGTGACCCCAACATGGGTGTGGAAAACCATGAAGTGCCTTGATTTGGGGTCGGAAAAGAAGCTGAAAAAGTTGATAAAGGACGTCGATGAATTCGCCAAGAAAGTTATCGAAACGAGGAAGAAGGAGCTGTCAGAGTCAGCACGGCAAAGATCAGATTTGTTGACGGTGTTTATGACGTCAAAAGACGAGGAAGGGAAGCCATTTTCCGACAAG
>comp12272_c0
CGGAGGTCAGAAAGGAAGAGGGGAGGGGAGGGGAGGTTAAGAAGAGGGTGGCTGGCTGGGTCAGGGATATCGGAGGAGAAAAGGGAGAAGTCGAGGTCAGGGAGGGGAAGAGAAGGGAAGATAGGGTCTGGATCAGGGTCTGGGGTGAAGAAGAAACAAGGGCCGTCGGGTTCATAGGGTAGAGGGAGGAGAGATCGGAGATTGGGA
>comp122764_c0
TAAGATTCAATTTATTTTCTCCTTCTACCTTATTTTTCCCATCAGTTTCTTTTTAATGTTTTGCATTTATCGATTTTCATTAGTTGATAAGAAGAGTCTCTCACTGTCTAAATTTTGGGGCTTTTTCTGTGTGTGTTTTTTCCCTTGTGAAAAGGGAGATTATAGTTAATAGGTAGCCGTTGTAAGTGGAACAAGGTTGCTAAAGATCGAACGAGATTTTCTGGAAGTTGATCTTTCTGGGTTCTTCAGCACTGACTTACAATTATATTTTTTTTAAAAAAATTATTACTAAAAGGAGTTATAAATTTCTAGAAAAAATGTGGTGGATGATGAATG
>comp12276_c0
TAATTAGGAAATTTCATAAGAAACTTTATAAAATACGAGTGTTCAAGTTTAGGAAAGGAAAATAGAAATTTTATGAGGATACGTGTTCAAGTTGATGTTCGAAGGCCTCTTAAAAGAAAGAAACAAATCATGGTTCGTGGTAAATGTTCTTATGTCAGATTTAAATATGAAATATTGTCTTTATTCTGTTTTTATTGTGGCAAGTTAGGGCATAGTGATTTCTTTTGTGAAGCAACGATGATGTTAGGGATGGAAGCTGTTGAGATAGGCTGGGACCTAACTCTACATGCCCAATCAAGGAGAGCTTAAGCAATTAACAGTGTTTGGCTAAGAGAGGAAGGGAGAGTGTTTGGTAGGGTAAATGGTGGAGGACAACACCAAGGATTTACAGTGGGGGAA…
>comp122773_c0
ATGCTTTACAAACCAACTACAAGAGATTTTATAAAAAATTTATGGCTACTTAATCTACCTTTAAAAATTAAAATTACAGTCTAGAAAATATCATGGAATTATCTTCCTATACGGGTCAACATGCAACATCGAAAGTTAATAAACACTACGATATGCCCCATGTGTGAAAAAGGAACAGAGACTATGGACCATCTCTTCCGTGAATG
>comp122788_c0
AGCAGCAAAGGCCGATGAGATATCATTATGGATTTCTGAACATGATAAGAGGATTTTTCCTTCTGAATCTCTGACCACAACACCCGAAGCCGAATGGTTCTGGCTTTTATTATAGGCACCGTCAAAGTTGATCTTAATGAAACCTCCCTGTGGGCACTTCCATCTCTTTTTCTCTCCGTGCACAATAGAAGAGTCGACTTTGGTAAAGGTTAAGCTTCTCTAACACCCAGCTACTTTCTCCGCATCGGGGACAACTTGGATTGACTGCTAACTTTCAGTGCTGTAGATTCACCTTTGTAGGCAAATAATTCCATGATAACCTCCATATTGTGACCTT
>comp12278_c0
ATATTTCTTCCCTATATACTCAGACAGTTTAACATTGATAAATTCCTGATCAAAAACAGCTTCTGCCTCGAAGTCTGGAGCTGGATTTCCAACCAGTGGTAGTTCACTGGCGCGCACAGCGAAACTGCGTCGTCTGGAGTTAGGAGAGCGGGAGGAGAGGGAGGCGGGGGCATGGGAAACAAGTGGATTGCGGAGTCCGGAGAATGAAGACGGGATGGAAATGGATTTGGGGGAAATGTAAGGCTTGGAATTAGGATTGGATAGCAGAAGAGTAGCAGCTGAAGCTGTAGCTGTGCAGGCCGCCATTGT
>comp12279_c0
ATTAACCCAAACAAGCCCAAATCAGAATTAACCAAACCTTAACAGCCCAAGCCCAAAACAGAAATAAACCCTATCCTCAGCAAAAGAGCACAGGAACCCCAGCCTTGCGCCGCAGCAACAGCACCACCACTGTACGGCCTCCGTACCCTCCGTACACCTCCATGTCGCTTTAGTACCTGGGTTCGTCCGTCGCCACCACGGTGGTTTCTTTCGCCGGAATCAGCGCCCGGATGAAGGGGAGTTTGAGAGCATCTCAAGGGCG
>comp1227_c0
GATACAAAATTCCGAAAGTTCAATTCATGTAGATAGATTGTAGAAGCTAAAGAATTGATTTCAGACCGAACTCAGAAAGATGTTTGGTTTGTGAGGCAAGCTGAATGCAGAGTGTAATGGAAGAGAATCTTGACTTAATTTTGCAGCATTCAATATTGTACACAATTTTTTTACAATTGACTTTCTAAACCACATAGAGCTGAAACAC
>comp12283_c0
GTGCTTGCAACCAAGCGTCAAAAGTTGTCAACCCAGGCATAGCATGCATGCCACCAGTGAGTCGACATTGTGCATCCCAATAATATTTTGCATAAAGCAAAATTTCATCAGGAACATCTACTTTAAGCGCATTTTGATACGCTTTGGCACGCCTGGCTGCAGAGTGGAGGTGCAAAACTTCCTCTGCGACTTGCTCAATACCAGAGCCCCCGCATTTTTTGCAAGTGGGTCCTGGCACCCATTTTCGCTCCTCA
>comp122861_c0
AAATGAGTCACACTGGATTAACCCTTTCTCCTTGTATAAAAAATGGTCATTCTATTTCTCTGGTTTCTTTTTTCGGAATAGAAACGAATGTGATTTTCCGGGATTTTCCTCGTTTTTTTCTGGAAGTTGGGAATTCTAGAGAATCTAAGGGGAGGAAAAAACACTTTCTCGAGAATGCATTCACACAAAGATAAAACAAGGAAGAGAGAGGTATTTAAAACTAGTACTTGCAGCAGTTTCGATTCTTTTCCGGGGATCGATGAAATGCTCAATCCTGGGAAGCCAAGTGTTTGTGTCTCTCCAATTGACTGTTTTTTTGCGCTTTGGAAGTTGGAACTTTACTTCCA
>comp122884_c0
AAACCATCAGCACCTGAAGCTTTTGTAGGCCCCATCCTTTTCAGTGCCTCAATAATTTCGCCCTCTGAGTAAGAGTCCAGCAACGCTCGATTCATTCTTTTCGAAATACACGAATGAACCCTGAAAAGTATGTGGTTCAAAGTCCTAATTTCTCTCGACGTAAAAAGATCAGAAAAATACCCCGAAAAGTATGTGGTCTTTGAAGACCACGAATCCGATTCACACAGCTTCTTTGAGATGCATATTTATGGAAGAATGATGTATTCTCATCTCCTATTTTCAACCAATTAGCTCGAGCCCGTTGTTCCCAATACCTCTCCTCCTTATCCATCTCTAAATTTAGCTGGATTTTGATCCCAACACTTTCCCCCAAATTCTCTTCCGATCTTTCACCACAAT…
>comp12292_c0
GGGACAAAGGGTGAGAGAGGGCCCGCGGGACCTCCCGGTTTGCCTGGATTCGCCGGAAATCCCGGACCACCAGGGTTACCGGGAATGAAGGGAGATCCAGGTGAGATTCTGGGCCATATACCAGGGACCCTGCTGAAAGGCGAAAGAGGATATCCTGGACAGCCGGGAGCGCCTGGTTCACCAGGCCTGCCAGGACTGCAAGGCCCCGTCGGGCCCCCAGGATTCACCGGGCCACCAGGCCCTCCAGGCCCTCCTGGCCCTCCAGGCGAAAAGGGGCAAATGGGCTTGAGCTTTCAAGGGCCGAAAGGTGAAAAGGGTGATCAAGGGGTCAGCGGGCCCCCGGGATTAC
>comp122963_c0
ACACAGTCATGGGGTTGGGGCGGCTCACGTCACCATAGATAATCGGTGGCTTGACGCACCTGGATCCATAAGATTGCACCCAGCCATTGGCAGTGAATGTGAAACCAGAGAGCTGCTCACCGAAGTACTCAACCATATCGTTCCTCTCTGGCTCTCCGTGCACAAGCACATCAATGTCAAGCTCTTCTTGGATCTTAACAACCTTGCTAATTTCCTCCTTGATGGCGTTGGTGTACTCCTCCTCAGAGATCTTCTTTGCCTTGTACTCACGGCGAACTCTCCTGAGCTCCACGGTCTGTGGGAATGATCCAATGGTGGTCGTGGGAAGGACCGGAAGGTTGAGCTTCTTCTGCTGCGCATCCAACCTAGCGCTAACGGTGGTAGCACGGCGGTGATCAG…
>comp12296_c0
GCTACTTTGCTTATTCCAGAGATGGAGTCCATAGCTCTTCTCGTTTAGCTCTTGCAGCTTAGCTTCAAACCATTTGGGGTCAGCCTGTTGTGATGGCACCTTAAAAAGGCGAACTATTTTAATCCAATCAACAGGATAAAAGGCCACAGGTGGCAAGATGGTGAAATTGTAACCAGGTCTTCCTTCCACTCTATGAACCACCCTGGAAACCATATAGG
>comp12297_c0
AACACATCTCCCTCAACCACCGCCAACTGCAAACCTAAATCTAACCCTAAATGCATCGTCTGAGCACAAGCGAGAGCTTTGACAGCAAACGGTGATGCAATATTGCAGTTCAAAACAAATGCCGAAACCATCCCATGGCATCCTTTACCACCAACCGAAACTAGTTCACTTCTGATGATTATCAAAGGCAGCATCAGAATTGATCTTAAAGCTTTGCCCCTCCGAAGGACTCCATCACGCAATCCTTTCCCCCATCTTAGGTGTTCATTTCCCCTCATCCAACCATTTATTCCTTTCGGTCCAGATTACCCATAATGCACAACATAG
>comp122990_c0
TGAAAACAAGTAAATTAAAAATAAAGCAGTAAATTAACCAAAGGACTAAATTGAACTTAAAACAACATTTTGGGGCGAAATTAGAAATAAAATAGCAGGGAAGGACCAAAATGCCACGCGCGCATAACTTAGGAGGGTTAAAACAGCAAATATTCCCTTTCACCAAAACGCTGTGCAGCACGGAGGGACTAGATCGCAAATCAGATTAAATTTTAGGGCCGATTTATAAATAAATATAAACCTGATTTAAAACACAAAAATGCGGAAGGACCGATTGCACAAATATCCCATTAAGTTAAAAACACGCGGATCCTGAAGCGGGTTCGGGTCGAATCGGGTCGGGCCAAGTAAAACGACATCATTTTTTAGTCTAAGTTTGGGCACCAAAATGGTGCCGTT…
>comp122_c0
AAAAATTCACTGCCATTATCACTCCGTACATTTTAACAGTAGCAGAAAATTGATTTTTTATCATAAGAAAAAATTGTTTGAGCTGTACCAGAACATCACTCTTTAAACGCAAAAGATACACCCAAGTCAATCAAGTAAAATCATCAACAATAGTTAAGAAATATTTATGTCCGCTATGGGTTGAAACTCTATACGGACCCCACAAATTTAAATGAATAAGGGAAAATGTTGTCTCATCTTTAGTTTAACTTATAGGAAATGGTAGCCTATTTTGTTTTGCTAAAGGACATACAG
>comp12301_c0
AACCAATAGCATACAATTAAAATAGTTCCTTTCCAGAATTCATCATATAAAATAAGGAATAACAACAATCCTTGACCTACACTTACACCTATGTCACTTCCTAAACATAAATATAAAATTGAAGGGAATATCCAACATCCCACTATTGAAACACTAATTTTTGACACTCGATGTACGATACACATGTAGACCATTAAAAGGAAAAGAATTCCTGAAAATATATTAAGAATTGTGTATGTTAAAGTGGTGGGTGCTAAGTCAGATATTGATTGATCGAAGGAAGCTGCAAGAAACGCTAATAATACTTGAAGTGCACTCCTAAAATCACAGGGAAAAGTTTTGAGTAGAGCTAATGTAAGGAATAATGTTACGAGGAACACAAGATAGGTTGGAATATAG…
>comp123030_c0
GGAAAGGCTTCTATTCCTTGAAACTCTAATATCGTCAATTCTTCAAGGGCAGAGAGGAATTGAAGTTGGGGGGGAAGACTCTTAAGCTTTTCCCAACCAGTCAACTCTAGAACTCGAAGAGAGGCACTGAGATATTGAAAGGAACTGAGACATGGGAATTCTTGCAGCTCTTCTGAGAAACCACCAATGGCTAATTTTCCCAAGCAATTAAGCCTACCAAGGCTGTTATCTGGAGTCCGTATCAGATCAGGCAAATTTAATATTGTTAGACTGCAAAG
>comp123055_c0
GGATGAATTATTTTCATAAAGAGTATACAATAATAAGTTTTCATTCATGGTACTTCTTGTGGATTGACTCCATGATTAAATAATTTGTGAATTATCAAAACAATGCTTCTGGACATTATTGAAATTACTTTAGCCTAATTGTATATGTCTAATTGGTCCATTCGCTAGCTCAACAAAGGCTCGATCGTATTGCATTTGAATCAGAAGAAAGCTTTATGACTTTGGAAATAATTTAATTGAGTTGATTTATTCGACGTGGAATTAAATTAGGTAGTCGTGAGAATTTGTTCAACTAGAGAATTTGATTAAAAAATTTTCTTGAAAATTTAATTTGGAAAATCTTAGTGATTTTTGGGAAAATTAATTTTGATCAAGTAAAA
>comp12307_c0
ATAGCTCTCTTATCCAGGACCCGCATCAGTTCTTCCAACCAGTCAATGCACCGATCGTAATTCTTAGAGATAAAGCTCCTGGTCCATCCGCCTATCGAAAGAACAGCTCTTGAGGTCGGGCAGTCTTTTAACGCATGTAACAGCGTTTCGGTTTCAGCTCCACATCTTGGGCATCCCTTGTCGAATCCTTGTCTGATGCTGGCGATCTTACAGTTCGTCGGAAGTATTTCATGGCCCACTCTCCACGTAAAGACACGAATCTTCGGTAAGGTGTCTAGCTTCCAAATGGCTTTCCAAAAAAACCTATGAGGG
>comp12309_c0
GAAGGAATCAAAATGAGAAAATTTTTGTTGAGAATAAGAAGAGGGCTCTTCATACAGATGACGATCATCTCTTTGAGATTGATTCTTCATGAGGGAAATTTCTATATTCTCGCTTAACACCTTGAAAGGTTTCAAACTTGTAACTCGTCTCATTTCGACTTGAATTCCTTGATGAATAGGAATCAGGATAAGAAACTCTTCTCGAATAGTCATTGGATGTGTGCTTCCGTGATGATCTTATCTCCATCCCTTGACTTCATGAAATTTTCTTTCTTCTGGCTCTTTCCTCCACTTGGTCCAATCGTTCAAGCCATTTTTCAAATTTAGATTTCACCAT
>comp12311_c0
GAGGGATATGGGTTTCTCGAGAGTGATCCTGGGATGTGAAGACTCTGGCGAAGGGCTTCGCGTCTTGTCGTTTCGAATTCTTCAAGAGAGAAGGAAATAAACTAGTGCATACAATGGCGTCTGAAGCAATGAAACACTCGGAAGATTCATTCCGGTTAAAGGATGCTCAGCTTCGGGACTTGGAACTGGGGATCTAGATCATTGTTTCCACCAACCGTCGTAGTTGCCTCCCTATTCTGTCTGCAGTTCTTGGGTGAGAATGTTTGCAACTCTA
>comp123165_c0
AATAGCTATAGAGACTTTATTGTAAAGAGATCATCTTTGCATATTGATGGTATTTCAATATCAGATGTCTTTCTTCTTGTATGTTTAGTGTGTATCTTGATATGCATTGATGTGATTTCCCAGTATTAGAGCAAAGTCATTGTTTAAATTGTAGGTTATTTAATTTGATATGGATTTTAGTATGGCAGCAAGTTTTATGTCGAAATGTACCTATAGGCTATAGCATATTTTGCTTCTTTTTTTTTCTTTTTG
>comp12316_c0
GAAACCTTCATCAACCATCCCACAATGACTACAAGCGTAGAGAACCCCAACAAAAGTAACTTCGCTAGGCACCAATTCCTCTGTTTCCATCTCCTTGAAAAGCTCAAGTGCTTGCTCACCAAATCCATTAACAGCCAATCCGACAATTAAAGAACTCCATGAAACTGCATTCCTTTCCTTCATCTCATCAAATACTTTCCTTGCCTCTCTAATGCTTCCACACTTTGCATAAAAATCTAACAGCGCATTATTAACATGCAAATTATCAGTCAAACCAACCTTCACCATATATACGTGAA
>comp12316_c1
TCAGTTACTTCAAGAGGATGAAAGAGAAATACGGGATTGTGCCCAAGATAGAACATCATGGTTGCATAGTTGATTTGTTGAGTAGGGCAGGCTTGGTAAAGGAGGCATATCAATATATCCGAAACATGCCATTGCAGCCTAATGCTGTTTTATGGAGGACATTGTTAGGAGCGTGCGCAATGCATGGCCATTTGACATTAGGAGAGTATGCAAGAGCTCAAGTATTAAAGCTAGAACCTGGGTATAGTGG
>comp12319_c0
AAACCAACAAAAATAACTCAAATCAGATAGAGGGAAAAAGAATTATTCAGAAGACATGTAACCTTGGGCAATCAAATGAACTACCGAGGAAACGACACAACTCATACACGATGGTTAACAATTCTACAATTGATTGCAGAAACAACCAAATATAAATCCTAAATCCAGAGGTGAAAGAATGAGTATTGAAACAAGAGTGACGTAAAAAAATTAAGTCGAATCAACCTGGACCTCTTGGCAA
>comp12324_c0
CACGCAGGAAGCCCAAGATGTCCATCGTGGCATCTGCGCAGCCTGGTGGCGAGCCCCTCTGCACCGTGGACGTGTGAGGGCGGCCGGCCAGGGCTGCCAGTGCACTGGGGACCTCCCCACGAACCCTGCTGCCCAGGCCTCTGGCCCACGCCCCCGCCGCACGCCTGACGGCAGGCCATGCAGCTCCCCCAGAGGCCACCTACAGTCCAG
>comp123263_c0
GCTTCCATTCGCCATTCTTCTCGCGGTAAACCCTTTTTTTTTCAAAATTGTACAGAATTTCATTGAAATCGCCACATACCATCCACGACAAATCCCCAATCGTGCTATAAATTGGGCTTAAAACCCCCAGAATAGGAACCCCCATTCATCAAAAAAATTTCAAAAAAAATGAGAGAAAAAAAGAGATTTGAAAAAGAAATAAAGAAAAGATGGAGCTTTTTTTCAGAAAATAGGAGAAGAGGAGGGCTTCATCGTGCGCCCACTGCACCAGACTGGGTGAAGACCACTGCACCAGACTGGGGGAAGCGCTGTCGGGGGCTGAATGAAGGAGAAGAAAAAGAAAGAATGAAAG
>comp123328_c0
CGTCGCTCCCGCTCCTGCGCGCCTAATGTTTCATCCAAAATTACCACAACAATTCCAATACTCTTTGTTCACAATCTCCACCTCCGCTTCGCTCCTCCTCTTCTCTCGCCCATGAAGCAACGTAGTTCGACGAAAATCTCCCTTAAATGGATCCCATTTCTCTGCATCTCCTTCTTCATCCTCGGAACTGTCTTCTCTAACAGGCTATGGATTCCAACTATATTCAACGATTGTGACACTAAGAAAAAGCCTGCAACAGATAATGATGAGAACGGTGAAGTTTTGAAAACCCACGAAGCAATTGAG
>comp123347_c0
GGGTCAAGTTCGTTGCAATATCTCTATCAGCCATCGTGTACCTCCTAAAGCCGACAGTCCTCTCTTTGCTTCCACTTTGCTCAAAAACTTTGTAGCAGCTATCTAACCGATAACCTTTTTTTTCCCTTGACTGTGACAAGACAGACATCCACTCTCCTCAAGGTGGGGGCTCCTCCACATTAGCAAAACCAGACAACCTTGGTTACACAGTTGAGTCATATCAGCAAGTAAGTGCCTTACAGCAACAAAGATATGTTCCCGAGTTCATCCGAGGTTGACCCTTTTTCGAGTGGAAACTAAA
>comp123357_c0
GCCTCCCATATTCTCAATCTCTTCTTCCAATGCCCCCTCCGACCTCTTCTCCGTCCCTTTCAATATCATATGCTCCAAGAAATGGGCCGTCCCATTCGTCTCCTCCGACTCGAACCTCGACCCTGCATCGATCCACACCCCAACCGTCGCTGTTCGACAATGCAAGCTCGATTCCGTGGCCACGCGGAGGCCGTTGGACAACGTTGTAATTCTGGTTTCCGGCGAAGATAGGATGTGGGTGTGGGAAGTTTGGGTCGGGTGAGGGGATCCAGATTTGAGGAAACGGGAATCGGGGTGTTCAAGTTTTCGGAGCCTTGAGTTGACGCAATGGGATAACCGGTCGTAGATCATGGCAGTCGGTGGAGGAGGGGCTGCGGTGGAGTGGGACGATCGAGCGAC…
>comp12336_c0
ACATCCTCAAAAAGATAAGTTTCTACCCCTACAACTTCTCCTTCAGAATCCCTAGCTTGTACTGCTGTTGTAGAAGTTCTAGAATCATTTTAAAAAGTTGCGTCAAAGTTGAGTTTAATAAAACAAACGTCTGGGGGATTCCATAGTTCTTTCGATAGAGATCTATAAAAACCTCTCAGATTCTCTTGGCTTAATCTTATTTCTTGACCATATCCTCGAACGAATCCTAGTAGTTCCTGCAAAGAAAATTTAACTCCTTCATGAATCAACTTATTTCTTTTATACCAGAGAGCCCATAGAGAA
>comp123371_c0
CTTGCACTTAATTCCTGTGAGTTTCTTAATACCGCCATTGTCTATAAAAAAGTTGATCTCTCTATCGTACGATACTACCTTATTAATCCGCTTAAATTTGTGCTCTTTCTTGTTCTTCAGCTTCATCCACACCAGCCCAGTTGATCGATTTCGACCAAACTCTATTATTTCAACAGGTACGATGCCCTTGGGCAAAGATATTTCCTCAAGCAGCTCCAAAAATTTTTGCTTGCAAACATCTTCTCCACAGTAAATCTCAGCATTTTCTCCGTGAGTCTCGGTAACTGATGATGGCATTTTAAGCTCAAAG
>comp123382_c0
AAGCTGCTCAATGCAAGCAGGTAATTAAGCTGCCAAGCTTTCATATATTACCTGCTTAGCCACGCGCTTGGCTGGTTAAGTAATTGTATTTCATCATAAAGTTAGGAAGTCGGTACAATATGAGACATCACAGGTGTTTCGGTGCATCTTTAACGGATACCTTTTTAACATTTGCATCATGTGATAACTTTTTTCAGATGCCAAACCCCACTTGCGG
>comp12338_c0
TCAGACAAATTTGTCAACCTATGTGACAATAGAGGACAAGTCCACTTCTACTGAGAGTTATACCTTGGACTAGATTTAGCTTCTCCGATGCCTCTTGTCTGAAATGGACTCTACCTTGATTGCTAAGTCTAATCATGCGAAATCAGGTACTATTTTAAATGCTCCATCTACTTTTGAATCTTGGATTATTGATTCCGGTGCAAATAGAGATG
>comp12338_c1
GTCTGAGACCGAAAATTTTACCCCTTCATTTTCCACCACGACCTCGAGTGAGGCGACCATGCAACTTCTAATATGAATCTTTAATGTGTCGAGGCTTACCAAAGTAGCCACACATCAAGTGATCCTTATCAAGCTTACCACCTGATGGACCATCCTAGTTAGCAATGAAGCCAATTTTCTCAAGAGAAAGATTATAGAGCATAACAGCA
>comp123416_c0
GGGGTGGGTACAGCCATGGCTGAGCTTTGACGGAAAGATAAAAGCTCTGTCAAACTCCGTCACTTTAGCTTTTTGCACACACACACACTCACTGTAAAAACATTGTTAAGAGATAGAGAAAACCCAAAGATAAAGTTTCAGTACTTATAGAGAGAGAAAGAGAGAAAAAAAAGGTGAACCAAAAAAAATAAAATGAATGAATGATACCTTGTTAT
>comp12352_c0
ATTCAAAGAATTTTTACACTTATGCAGCTTGCACTCTCTGGATAAATTGGAAATCAAGGAATAAACTCATTTTCAGAATGGTCGATCATTCTCCAGCAAGGGCAGTCATAAGGACCCAAAATCTCCATGATTCCATAATGAAAGCCTTTCCCATTAACAACTTGCAAAGCCATCAGTTAAGAATTCCAAGATCGGACCTTATTGATA
>comp12360_c0
AGTCGCACCAGATCTCCCACCAAATCCAAATGTGGGTTACTCTGTGCCTTATGCTGCCTTTGGTGGTATTGATGGTCAACCCTTTACTATGGGATCAGAGGAGCCCAATGCACGGGCAATTCCCGTTGTTAGCCCAATCATTAATGCTATGGCTGGCTTTGGAGCGAGCATGCTTAGTATGAAAGCCATGGGTTTAATTGAAATGGGCAAATTGGGTGCTGCGTGCCACTCACTAAGAATGGGCAAGGATGCCTTATGTGAATTTGTT
>comp12361_c0
CTGAAAACAAGATCATTTTTGGATTTCCAGATAATCCAAACTGAGCAAGTAACCAGGGTATAGAATCTCTTGGAGTCTTGTTAAGAGATGTTATTTATATGGAGCCAGTGGAGAATCCAACGAGACAAGGAGGGCATATTAATGGAGTCTGGTCAAAACTAAAGTGGAGAACCAAACCATAAAGCCCTAGCAAAATGGTATTGAAG
>comp123639_c0
TGGACCTTTAATGGTCATTTGTTGGTCTTCTACAGATTCTACTAGTTTTTGTGGATTTTTGGGTTCAGATCCACGATTTTCTATCTGGGTTGGTTTTGGAAGTCATGGCTAGGCAGTTTGGCAATTTCATAGGAACATTTTTAGACAATTATATGAAAACGATGGGTACTGGCTATAGGGGTTTCATACGGATCGGGGTTCGGATAGATGTAATGGGACTTTTGAAGCGGAGGAAGAAAATTATATTATCACAAAATCACAGTCTA
>comp123663_c0
CTACAAATCAGTCTTCTTCCTCGGCGCTACCGGCTACATTGGCGGTACCGTCTTCCAATCTATCCTCGCCTCGGCGAACCCTCCGACGACCATCACTGCTCTGGTCCGAGACGAGAAGAAGGGCGAGCTGCTCAAATCCATTTCCGCCCCTAGTGGAACCACCATCAAGCCGCTAGTCGGCGACTTGAAGAATACCGACCTGCTTCGCGAGACGACCAAGGAGCACGACATTGTCATCAACTGTGCCAACGCAGACGACGAGGATGCCATCAAGGCCATCATTGAGGGTCTGAAGCAGAGGAGGGACAAGACGGGTCACCGACCACTGTTGATCCAGACGAGCGGGACTGGTGTCCTCATCGACGACGCACAGGGCCGATACCCCAGCGACTTGATCTA…
>comp123667_c0
ACTATGGATTGGAGCATACAGATAATGAAGAACCCTGGTAAGCTCATTGATCAAAGAAACTAAAGGAAACCTTTCCTTTTCTTTAACCAAGAACTGATTCAATGATTAGAAAACTTTGTAAGACATGATCTATATGTAAAAAAGAAAATAAAAACTTACTGGTATTCGAGTATTTGATTCAATGATTGGTGCATGATCTCGATTCTCGAGCTATTTTTTTTGTAAACA
>comp12366_c0
AGATTTTGGTCTTGGTGGCCAGAACCTCATGGAGGCGTACGATGTGGGGATGGCGCAGCCGGCGTAATATAGAAATCTCCCTCTTGATGTGTGCCGTGAGGTTCCCTTTCAGGATCCTCTGCTTGCTCATGGCCTTAATCGCCACGCTCTGGCCGGTGCGTAAGTCCCGCGCGTGGTACACCTTCGCAAAGGCGCCATATCCCAGGAGCTTCCCCAGCTCATACTTCTTGAAGAGGTTGCAGCCTAGCTCTTCTGTTGG
>comp123677_c0
GTTCTTTCAACCCTCTCTTTGCGCGCCGTTTAGCCAATGCCGGCGCTCCGATTGCGACGGAGACGACTTCCGGTCGGCGTTTTCGACAAAAGAGGTGGTTGTACGCGCGTGGAGAGGAGATCAGCCCCGAGTCATGCGCTGATTGGAGTCCAACTGGCGGCGGTAGAGGTTGCCAGTGGCTTGTTGCGGCTAGGGTTCTTTCTTCAATTTTGCTGCGTTGAATATTGGGTTTGGGCCAATTTGATTGGGCCTGAACCGTTTTTTTT
>comp12367_c0
GACACCGTGAATTTGGTAACATCAGCATGGTGGTTCAAGTTCTTGAAGAGTATGGAAGATGGGAACGAAGTGAAAGGTGAGGATGATGGGTACCACAAACCATTTGATCAAGTCATGGAACTCCCTGCCTGGTTGAATGCAAATGACTGTGGCTTGCAGCACCACCATTTCAATAATCTTTTCCCAGATTCTTACTTCCAGGATTCTGATTCTGCCTTACCTTGGTAAGTATCCAGATTTTCAAAAAAAT
>comp123696_c0
AAATGTAGAATCTTACTAAAATTTAAAACAAAAAGTACCCAATTGGCCAAAATGAAATGAATCCTAAAATTATAAATTTAATTTTGCACAGTTTTAAATCAGTTAACAAATTTCTTGACTGCCGCAACAACATTTTTAGCACTAATGCCGAATAGATCCAATAGCACATTAGCTGGGCCAGAACGAGGAATGTCAGTAACAGCGAGTTTCCTGACAACAATGTCTCTTTCTTCAGCAACAGCAGACAAAACTGCTTCACCCAAACCACCTTCTGCGTAATGATCCTCCACAGTAATAATTTTTCCCCCACATTCTTTAGCATTCTTTATGATTGTAGCAGCGTCAAGTGGCTTAATAGTGAATGGATCAATAACACGGACATTAATGCCAGATTTTTCC…
>comp12373_c0
AAGAACGCCGGATCCAAGGACGAGGCCCTCGTGTCCGAGGGCACCTACTCCTACGTTGGTGACGACGGCCAGACCTACTCTGTCAACTGGGTGGCTGACGAGTACGGCTTCCGTGCCTCCGGCGCCCACATTCCCGAGATCCCCGAGGAGATCAAGAAGGGACTCGAGCAGTCTGCCAACGAGCCCGAGGACGACGGCCAGTACCACGAGGACCCCAACTCCTACG
>comp123748_c0
GAGAAGATTGCATGGAGTTTAAGCCCGAAAGATGGCTATCAGCAGAAGGTGACAAGTTCGAGGCACCAAAGGATGGTTACAAGTTTGTGGCGTTCAACGCTGGACCAAGGACTTGTTTGGGCAAAGACTTGGCTTACTTGCAAATGAAGTCGGTGGCCTCCGCAGTTCTGCTGCGTTATCGGGTTTCGCTGGTTCCTGGACACAGGGTGGAGCAGAAGATGTCTCTCACACTGTTTATGAAGAAAGGTCTTCGTGTTTACTTGCAGCCGCGTCTACTTGCATAGACAAATTGTACTGATCTCTCAACTTTGTATTTGCTACCTCTTATACTATTATTATATACAGGAAATTAAAGC
>comp123771_c0
GAGTCAAGACACAAAAGACTTAAACCCATCTGAAGATAGGCTGGGGGTATAAGGGTCCTTTTAGGCGTTCTGACGGAGTAAAATGAATAGCCGTCTAATTAATGAAGGTCCCTGGAAGTTGAAAATTGGGCTCCAAGGGATCTGAATTTAGCGCATCAATCTCTCGTGGAACCGGATCCGGTCCCGCAAATTGAGCCTAATGCTCTGACACACTGAACTCTGAAGTTCTATAATTGGCATCGTTGCTAACGGGAAATAGGAGATACTCATAAACTACATACTTCCAATCCCAGCACATTTAAGGTAAAA
>comp123779_c0
GGAGTTGAAGAATATGAGGTTTGCGAAGCCTTGACTCAAAAGAAAATCACAAAACCACTTGTGGCTTGGTGTATTGGAACTTGTGCAAGTATGTTTACGTCTGAAGTTCAATTTGGTCATGCTGGTTCATGTGCCAACTCTGATCAAGAAACAGCTACTACCAAAAATGCCAGCCTCCGGGAGGCTGGTGCATTTGTACCAACTTCATTTGACTTTTTGGGTGATATTATTCATGATGTTTATAAGAAATTAGTGAAAGAAGGTGCTATCATTCCTCAAGCTGAATTACCACCACCAACTGTTCCCATGGACTACTCTTGGGCACGTGAACTTGGCCTTATTCGTAAACCAGCTTCATTCATGACTAGTATTTGTGATGAACGTGGACAAGAGTTATTG…
>comp12377_c0
AACTTTTAAAACCCTCCCCCTTTCTCTGCTAGGGTTTCAAACCCAGTCTTGGCGCCGTCATCGGTCCGCCACGCGTCTGCCACCGTACACGGTGGTCGGAGTTCCAAAAAGGGGCCCCTTTCAGCCAATTCGGCCTTCCCATTCTCGATCCGAGGGTAAAATACCCAAATCCCCACCAAAACTCAAAAATAAAAGCAGAAAAGAAAGAAAAATAAAGGGGCTTTTCGGTCCCCTATCAATGCCGATGATATTTTCGACGAACTAAAAGGTTCGGTCGCCCTTTTTCCCGGAGGAAAAGCTTTGACTACTGTGATAAGGGTGTCAGACGAGTGAAGGTGGCTGACGTGCGGTGGTGGTGGTGCGCGTGAGGAGGCTAACGGCTGAAGAGGGTTAGGGAAG…
>comp123795_c0
AAAAGTGGGTGATTATGTTAATTATTTCTCTCCTGCTGTGGAACGTTTAAGTAATATTTTGAAAGAAAAACTAAGTGGGATCCGGCTTAACTTTCAAGTAAGTTGCTTAAGTTAAGTAGAATTTTTTTTTCTGTAAACTTATTTTTATCTACCTTTTGTTTGTTGTAATAAACTTATAATTTCAGCTTAATTATTTTTGTTGATTTCATAAAAAAATCAACCAATAAGTGGGTGAA
[truncated: 87,608 more rows]
